# Supplementary material for: Microclimate and the vertical stratification of potential bridge vectors of mosquito‑borne viruses captured by nets and ovitraps in a central Amazonian forest bordering Manaus, Brazil
Source: Sci Rep. 2021 Oct 26;11:21129. doi: 10.1038/s41598-021-00514-0 (PMC8548557; doi:10.1038/s41598-021-00514-0)
Supplement: Supplementary file 1 — Supplementary Information 1. [file 41598_2021_514_MOESM1_ESM.xlsx]

## Sheet: Net data
Location	Collection_method	S_coord	W_coord	Date	Collector	Collection_ID	Height_meters	iButton_ID	Temp_cat	Temp_°C	Humidity_%	Rain_observed	Morning_afternoon	Collection_hour	Time_interval	Time	Tot_mos	Cx_(Ads)_amazonensis	Cx_(Car)_urichii	Cx_(Cux)_coronator	Cx_(Mel)_caudelli	Cx_(Mel)_spissipes	Cx_(Mel)_sp	Hg_(Con)_leucocelaenus	Hg_(Hag)_baresi	Hg_(Hag)_janthinomys	Li_asulleptus	Li_durhamii	Li_flavisetosus	On_personatum	Ps_(Jan)_albigenu	Ps_(Jan)_albipes	Ps_(Jan)_amazonica	Ps_(Jan)_ferox	Ps_(Jan)_sp	Sa_(Sab)_albiprivus	Sa_(Sab)_batesi	Sa_(Sab)_belisarioi	Sa_(Sab)_bipartipes	Sa_(Sab)_cyaneus	Sa_(Sab)_purpureus	Sa_(Sab)_quasicyaneus	Sa_(Sab)_tarsopus	Sa_(Sbo)_chloropterus	Sa_(Sbo)_glaucodaemon	Sa_(Sbo)_tridentatus	Wy_(Cru)_kummi	Wy_(Den)_kerri	Wy_(Den)_ypsipola
DUCKE	Net	-2.92537	-59.9658	2019-11-13	A	D-033-N-T-0	0	503306	2	26.6	99.2	Y	Morning	1	1	10:00:00	0	0	0	0	0	0	0	0	0	0	0	0	0	0	0	0	0	0	0	0	0	0	0	0	0	0	0	0	0	0	0	0	0
DUCKE	Net	-2.92537	-59.9658	2019-11-13	A	D-033-N-T-0	0	503306	2	26.6	99.2	Y	Morning	1	1	10:01:00	0	0	0	0	0	0	0	0	0	0	0	0	0	0	0	0	0	0	0	0	0	0	0	0	0	0	0	0	0	0	0	0	0
DUCKE	Net	-2.92537	-59.9658	2019-11-13	A	D-033-N-T-0	0	503306	2	26.6	99.2	Y	Morning	1	1	10:02:00	0	0	0	0	0	0	0	0	0	0	0	0	0	0	0	0	0	0	0	0	0	0	0	0	0	0	0	0	0	0	0	0	0
DUCKE	Net	-2.92537	-59.9658	2019-11-13	A	D-033-N-T-0	0	503306	2	26.6	99.2	Y	Morning	1	1	10:03:00	0	0	0	0	0	0	0	0	0	0	0	0	0	0	0	0	0	0	0	0	0	0	0	0	0	0	0	0	0	0	0	0	0
DUCKE	Net	-2.92537	-59.9658	2019-11-13	A	D-033-N-T-0	0	503306	2	26.6	99.2	Y	Morning	1	1	10:04:00	0	0	0	0	0	0	0	0	0	0	0	0	0	0	0	0	0	0	0	0	0	0	0	0	0	0	0	0	0	0	0	0	0
DUCKE	Net	-2.92537	-59.9658	2019-11-13	A	D-033-N-T-0	0	503306	2	26.6	99.2	Y	Morning	1	1	10:05:00	0	0	0	0	0	0	0	0	0	0	0	0	0	0	0	0	0	0	0	0	0	0	0	0	0	0	0	0	0	0	0	0	0
DUCKE	Net	-2.92537	-59.9658	2019-11-13	A	D-033-N-T-0	0	503306	2	26.6	99.2	Y	Morning	1	1	10:06:00	0	0	0	0	0	0	0	0	0	0	0	0	0	0	0	0	0	0	0	0	0	0	0	0	0	0	0	0	0	0	0	0	0
DUCKE	Net	-2.92537	-59.9658	2019-11-13	A	D-033-N-T-0	0	503306	2	26.6	99.2	Y	Morning	1	1	10:07:00	0	0	0	0	0	0	0	0	0	0	0	0	0	0	0	0	0	0	0	0	0	0	0	0	0	0	0	0	0	0	0	0	0
DUCKE	Net	-2.92537	-59.9658	2019-11-13	A	D-033-N-T-0	0	503306	2	26.6	99.2	Y	Morning	1	1	10:08:00	0	0	0	0	0	0	0	0	0	0	0	0	0	0	0	0	0	0	0	0	0	0	0	0	0	0	0	0	0	0	0	0	0
DUCKE	Net	-2.92537	-59.9658	2019-11-13	A	D-033-N-T-0	0	503306	2	26.6	99.2	Y	Morning	1	1	10:09:00	0	0	0	0	0	0	0	0	0	0	0	0	0	0	0	0	0	0	0	0	0	0	0	0	0	0	0	0	0	0	0	0	0
DUCKE	Net	-2.92537	-59.9658	2019-11-13	A	D-033-N-T-0	0	503306	2	26.6	99.2	Y	Morning	1	1	10:10:00	0	0	0	0	0	0	0	0	0	0	0	0	0	0	0	0	0	0	0	0	0	0	0	0	0	0	0	0	0	0	0	0	0
DUCKE	Net	-2.92537	-59.9658	2019-11-13	A	D-033-N-T-0	0	503306	2	26.6	99.2	Y	Morning	1	1	10:11:00	0	0	0	0	0	0	0	0	0	0	0	0	0	0	0	0	0	0	0	0	0	0	0	0	0	0	0	0	0	0	0	0	0
DUCKE	Net	-2.92537	-59.9658	2019-11-13	A	D-033-N-T-0	0	503306	2	26.6	99.2	Y	Morning	1	1	10:12:00	0	0	0	0	0	0	0	0	0	0	0	0	0	0	0	0	0	0	0	0	0	0	0	0	0	0	0	0	0	0	0	0	0
DUCKE	Net	-2.92537	-59.9658	2019-11-13	A	D-033-N-T-0	0	503306	2	26.6	99.2	Y	Morning	1	1	10:13:00	0	0	0	0	0	0	0	0	0	0	0	0	0	0	0	0	0	0	0	0	0	0	0	0	0	0	0	0	0	0	0	0	0
DUCKE	Net	-2.92537	-59.9658	2019-11-13	A	D-033-N-T-0	0	503306	2	26.6	99.2	Y	Morning	1	1	10:14:00	1	1	0	0	0	0	0	0	0	0	0	0	0	0	0	0	0	0	0	0	0	0	0	0	0	0	0	0	0	0	0	0	0
DUCKE	Net	-2.92537	-59.9658	2019-11-13	A	D-033-N-T-0	0	503306	2	27.6	98.8	Y	Morning	1	2	10:15:00	0	0	0	0	0	0	0	0	0	0	0	0	0	0	0	0	0	0	0	0	0	0	0	0	0	0	0	0	0	0	0	0	0
DUCKE	Net	-2.92537	-59.9658	2019-11-13	A	D-033-N-T-0	0	503306	2	27.6	98.8	Y	Morning	1	2	10:16:00	0	0	0	0	0	0	0	0	0	0	0	0	0	0	0	0	0	0	0	0	0	0	0	0	0	0	0	0	0	0	0	0	0
DUCKE	Net	-2.92537	-59.9658	2019-11-13	A	D-033-N-T-0	0	503306	2	27.6	98.8	Y	Morning	1	2	10:17:00	0	0	0	0	0	0	0	0	0	0	0	0	0	0	0	0	0	0	0	0	0	0	0	0	0	0	0	0	0	0	0	0	0
DUCKE	Net	-2.92537	-59.9658	2019-11-13	A	D-033-N-T-0	0	503306	2	27.6	98.8	Y	Morning	1	2	10:18:00	0	0	0	0	0	0	0	0	0	0	0	0	0	0	0	0	0	0	0	0	0	0	0	0	0	0	0	0	0	0	0	0	0
DUCKE	Net	-2.92537	-59.9658	2019-11-13	A	D-033-N-T-0	0	503306	2	27.6	98.8	Y	Morning	1	2	10:19:00	0	0	0	0	0	0	0	0	0	0	0	0	0	0	0	0	0	0	0	0	0	0	0	0	0	0	0	0	0	0	0	0	0
DUCKE	Net	-2.92537	-59.9658	2019-11-13	A	D-033-N-T-0	0	503306	2	27.6	98.8	Y	Morning	1	2	10:20:00	0	0	0	0	0	0	0	0	0	0	0	0	0	0	0	0	0	0	0	0	0	0	0	0	0	0	0	0	0	0	0	0	0
DUCKE	Net	-2.92537	-59.9658	2019-11-13	A	D-033-N-T-0	0	503306	2	27.6	98.8	Y	Morning	1	2	10:21:00	0	0	0	0	0	0	0	0	0	0	0	0	0	0	0	0	0	0	0	0	0	0	0	0	0	0	0	0	0	0	0	0	0
DUCKE	Net	-2.92537	-59.9658	2019-11-13	A	D-033-N-T-0	0	503306	2	27.6	98.8	Y	Morning	1	2	10:22:00	0	0	0	0	0	0	0	0	0	0	0	0	0	0	0	0	0	0	0	0	0	0	0	0	0	0	0	0	0	0	0	0	0
DUCKE	Net	-2.92537	-59.9658	2019-11-13	A	D-033-N-T-0	0	503306	2	27.6	98.8	Y	Morning	1	2	10:23:00	0	0	0	0	0	0	0	0	0	0	0	0	0	0	0	0	0	0	0	0	0	0	0	0	0	0	0	0	0	0	0	0	0
DUCKE	Net	-2.92537	-59.9658	2019-11-13	A	D-033-N-T-0	0	503306	2	27.6	98.8	Y	Morning	1	2	10:24:00	0	0	0	0	0	0	0	0	0	0	0	0	0	0	0	0	0	0	0	0	0	0	0	0	0	0	0	0	0	0	0	0	0
DUCKE	Net	-2.92537	-59.9658	2019-11-13	A	D-033-N-T-0	0	503306	2	27.6	98.8	Y	Morning	1	2	10:25:00	0	0	0	0	0	0	0	0	0	0	0	0	0	0	0	0	0	0	0	0	0	0	0	0	0	0	0	0	0	0	0	0	0
DUCKE	Net	-2.92537	-59.9658	2019-11-13	A	D-033-N-T-0	0	503306	2	27.6	98.8	Y	Morning	1	2	10:26:00	0	0	0	0	0	0	0	0	0	0	0	0	0	0	0	0	0	0	0	0	0	0	0	0	0	0	0	0	0	0	0	0	0
DUCKE	Net	-2.92537	-59.9658	2019-11-13	A	D-033-N-T-0	0	503306	2	27.6	98.8	Y	Morning	1	2	10:27:00	0	0	0	0	0	0	0	0	0	0	0	0	0	0	0	0	0	0	0	0	0	0	0	0	0	0	0	0	0	0	0	0	0
DUCKE	Net	-2.92537	-59.9658	2019-11-13	A	D-033-N-T-0	0	503306	2	27.6	98.8	Y	Morning	1	2	10:28:00	0	0	0	0	0	0	0	0	0	0	0	0	0	0	0	0	0	0	0	0	0	0	0	0	0	0	0	0	0	0	0	0	0
DUCKE	Net	-2.92537	-59.9658	2019-11-13	A	D-033-N-T-0	0	503306	2	27.6	98.8	Y	Morning	1	2	10:29:00	0	0	0	0	0	0	0	0	0	0	0	0	0	0	0	0	0	0	0	0	0	0	0	0	0	0	0	0	0	0	0	0	0
DUCKE	Net	-2.92537	-59.9658	2019-11-13	A	D-033-N-T-0	0	503306	2	27.6	98.8	Y	Morning	1	3	10:30:00	0	0	0	0	0	0	0	0	0	0	0	0	0	0	0	0	0	0	0	0	0	0	0	0	0	0	0	0	0	0	0	0	0
DUCKE	Net	-2.92537	-59.9658	2019-11-13	A	D-033-N-T-0	0	503306	2	27.6	98.8	Y	Morning	1	3	10:31:00	0	0	0	0	0	0	0	0	0	0	0	0	0	0	0	0	0	0	0	0	0	0	0	0	0	0	0	0	0	0	0	0	0
DUCKE	Net	-2.92537	-59.9658	2019-11-13	A	D-033-N-T-0	0	503306	2	27.6	98.8	Y	Morning	1	3	10:32:00	0	0	0	0	0	0	0	0	0	0	0	0	0	0	0	0	0	0	0	0	0	0	0	0	0	0	0	0	0	0	0	0	0
DUCKE	Net	-2.92537	-59.9658	2019-11-13	A	D-033-N-T-0	0	503306	2	27.6	98.8	Y	Morning	1	3	10:33:00	0	0	0	0	0	0	0	0	0	0	0	0	0	0	0	0	0	0	0	0	0	0	0	0	0	0	0	0	0	0	0	0	0
DUCKE	Net	-2.92537	-59.9658	2019-11-13	A	D-033-N-T-0	0	503306	2	27.6	98.8	Y	Morning	1	3	10:34:00	0	0	0	0	0	0	0	0	0	0	0	0	0	0	0	0	0	0	0	0	0	0	0	0	0	0	0	0	0	0	0	0	0
DUCKE	Net	-2.92537	-59.9658	2019-11-13	A	D-033-N-T-0	0	503306	2	27.6	98.8	Y	Morning	1	3	10:35:00	0	0	0	0	0	0	0	0	0	0	0	0	0	0	0	0	0	0	0	0	0	0	0	0	0	0	0	0	0	0	0	0	0
DUCKE	Net	-2.92537	-59.9658	2019-11-13	A	D-033-N-T-0	0	503306	2	27.6	98.8	Y	Morning	1	3	10:36:00	0	0	0	0	0	0	0	0	0	0	0	0	0	0	0	0	0	0	0	0	0	0	0	0	0	0	0	0	0	0	0	0	0
DUCKE	Net	-2.92537	-59.9658	2019-11-13	A	D-033-N-T-0	0	503306	2	27.6	98.8	Y	Morning	1	3	10:37:00	0	0	0	0	0	0	0	0	0	0	0	0	0	0	0	0	0	0	0	0	0	0	0	0	0	0	0	0	0	0	0	0	0
DUCKE	Net	-2.92537	-59.9658	2019-11-13	A	D-033-N-T-0	0	503306	2	27.6	98.8	Y	Morning	1	3	10:38:00	0	0	0	0	0	0	0	0	0	0	0	0	0	0	0	0	0	0	0	0	0	0	0	0	0	0	0	0	0	0	0	0	0
DUCKE	Net	-2.92537	-59.9658	2019-11-13	A	D-033-N-T-0	0	503306	2	27.6	98.8	Y	Morning	1	3	10:39:00	0	0	0	0	0	0	0	0	0	0	0	0	0	0	0	0	0	0	0	0	0	0	0	0	0	0	0	0	0	0	0	0	0
DUCKE	Net	-2.92537	-59.9658	2019-11-13	A	D-033-N-T-0	0	503306	2	27.6	98.8	Y	Morning	1	3	10:40:00	0	0	0	0	0	0	0	0	0	0	0	0	0	0	0	0	0	0	0	0	0	0	0	0	0	0	0	0	0	0	0	0	0
DUCKE	Net	-2.92537	-59.9658	2019-11-13	A	D-033-N-T-0	0	503306	2	27.6	98.8	Y	Morning	1	3	10:41:00	0	0	0	0	0	0	0	0	0	0	0	0	0	0	0	0	0	0	0	0	0	0	0	0	0	0	0	0	0	0	0	0	0
DUCKE	Net	-2.92537	-59.9658	2019-11-13	A	D-033-N-T-0	0	503306	2	27.6	98.8	Y	Morning	1	3	10:42:00	0	0	0	0	0	0	0	0	0	0	0	0	0	0	0	0	0	0	0	0	0	0	0	0	0	0	0	0	0	0	0	0	0
DUCKE	Net	-2.92537	-59.9658	2019-11-13	A	D-033-N-T-0	0	503306	2	27.6	98.8	Y	Morning	1	3	10:43:00	0	0	0	0	0	0	0	0	0	0	0	0	0	0	0	0	0	0	0	0	0	0	0	0	0	0	0	0	0	0	0	0	0
DUCKE	Net	-2.92537	-59.9658	2019-11-13	A	D-033-N-T-0	0	503306	2	27.6	98.8	Y	Morning	1	3	10:44:00	0	0	0	0	0	0	0	0	0	0	0	0	0	0	0	0	0	0	0	0	0	0	0	0	0	0	0	0	0	0	0	0	0
DUCKE	Net	-2.92537	-59.9658	2019-11-13	A	D-033-N-T-0	0	503306	2	28.1	98.8	Y	Morning	1	4	10:45:00	0	0	0	0	0	0	0	0	0	0	0	0	0	0	0	0	0	0	0	0	0	0	0	0	0	0	0	0	0	0	0	0	0
DUCKE	Net	-2.92537	-59.9658	2019-11-13	A	D-033-N-T-0	0	503306	2	28.1	98.8	Y	Morning	1	4	10:46:00	0	0	0	0	0	0	0	0	0	0	0	0	0	0	0	0	0	0	0	0	0	0	0	0	0	0	0	0	0	0	0	0	0
DUCKE	Net	-2.92537	-59.9658	2019-11-13	A	D-033-N-T-0	0	503306	2	28.1	98.8	Y	Morning	1	4	10:47:00	0	0	0	0	0	0	0	0	0	0	0	0	0	0	0	0	0	0	0	0	0	0	0	0	0	0	0	0	0	0	0	0	0
DUCKE	Net	-2.92537	-59.9658	2019-11-13	A	D-033-N-T-0	0	503306	2	28.1	98.8	Y	Morning	1	4	10:48:00	0	0	0	0	0	0	0	0	0	0	0	0	0	0	0	0	0	0	0	0	0	0	0	0	0	0	0	0	0	0	0	0	0
DUCKE	Net	-2.92537	-59.9658	2019-11-13	A	D-033-N-T-0	0	503306	2	28.1	98.8	Y	Morning	1	4	10:49:00	0	0	0	0	0	0	0	0	0	0	0	0	0	0	0	0	0	0	0	0	0	0	0	0	0	0	0	0	0	0	0	0	0
DUCKE	Net	-2.92537	-59.9658	2019-11-13	A	D-033-N-T-0	0	503306	2	28.1	98.8	Y	Morning	1	4	10:50:00	0	0	0	0	0	0	0	0	0	0	0	0	0	0	0	0	0	0	0	0	0	0	0	0	0	0	0	0	0	0	0	0	0
DUCKE	Net	-2.92537	-59.9658	2019-11-13	A	D-033-N-T-0	0	503306	2	28.1	98.8	Y	Morning	1	4	10:51:00	0	0	0	0	0	0	0	0	0	0	0	0	0	0	0	0	0	0	0	0	0	0	0	0	0	0	0	0	0	0	0	0	0
DUCKE	Net	-2.92537	-59.9658	2019-11-13	A	D-033-N-T-0	0	503306	2	28.1	98.8	Y	Morning	1	4	10:52:00	0	0	0	0	0	0	0	0	0	0	0	0	0	0	0	0	0	0	0	0	0	0	0	0	0	0	0	0	0	0	0	0	0
DUCKE	Net	-2.92537	-59.9658	2019-11-13	A	D-033-N-T-0	0	503306	2	28.1	98.8	Y	Morning	1	4	10:53:00	0	0	0	0	0	0	0	0	0	0	0	0	0	0	0	0	0	0	0	0	0	0	0	0	0	0	0	0	0	0	0	0	0
DUCKE	Net	-2.92537	-59.9658	2019-11-13	A	D-033-N-T-0	0	503306	2	28.1	98.8	Y	Morning	1	4	10:54:00	0	0	0	0	0	0	0	0	0	0	0	0	0	0	0	0	0	0	0	0	0	0	0	0	0	0	0	0	0	0	0	0	0
DUCKE	Net	-2.92537	-59.9658	2019-11-13	A	D-033-N-T-0	0	503306	2	28.1	98.8	Y	Morning	1	4	10:55:00	0	0	0	0	0	0	0	0	0	0	0	0	0	0	0	0	0	0	0	0	0	0	0	0	0	0	0	0	0	0	0	0	0
DUCKE	Net	-2.92537	-59.9658	2019-11-13	A	D-033-N-T-0	0	503306	2	28.1	98.8	Y	Morning	1	4	10:56:00	0	0	0	0	0	0	0	0	0	0	0	0	0	0	0	0	0	0	0	0	0	0	0	0	0	0	0	0	0	0	0	0	0
DUCKE	Net	-2.92537	-59.9658	2019-11-13	A	D-033-N-T-0	0	503306	2	28.1	98.8	Y	Morning	1	4	10:57:00	1	0	0	0	0	0	0	0	0	1	0	0	0	0	0	0	0	0	0	0	0	0	0	0	0	0	0	0	0	0	0	0	0
DUCKE	Net	-2.92537	-59.9658	2019-11-13	A	D-033-N-T-0	0	503306	2	28.1	98.8	Y	Morning	1	4	10:58:00	0	0	0	0	0	0	0	0	0	0	0	0	0	0	0	0	0	0	0	0	0	0	0	0	0	0	0	0	0	0	0	0	0
DUCKE	Net	-2.92537	-59.9658	2019-11-13	A	D-033-N-T-0	0	503306	2	28.1	98.8	Y	Morning	1	4	10:59:00	0	0	0	0	0	0	0	0	0	0	0	0	0	0	0	0	0	0	0	0	0	0	0	0	0	0	0	0	0	0	0	0	0
DUCKE	Net	-2.92537	-59.9658	2019-11-13	A	D-033-N-T-0	0	503306	2	28.1	98.8	N	Morning	2	5	11:00:00	0	0	0	0	0	0	0	0	0	0	0	0	0	0	0	0	0	0	0	0	0	0	0	0	0	0	0	0	0	0	0	0	0
DUCKE	Net	-2.92537	-59.9658	2019-11-13	A	D-033-N-T-0	0	503306	2	28.1	98.8	N	Morning	2	5	11:01:00	0	0	0	0	0	0	0	0	0	0	0	0	0	0	0	0	0	0	0	0	0	0	0	0	0	0	0	0	0	0	0	0	0
DUCKE	Net	-2.92537	-59.9658	2019-11-13	A	D-033-N-T-0	0	503306	2	28.1	98.8	N	Morning	2	5	11:02:00	0	0	0	0	0	0	0	0	0	0	0	0	0	0	0	0	0	0	0	0	0	0	0	0	0	0	0	0	0	0	0	0	0
DUCKE	Net	-2.92537	-59.9658	2019-11-13	A	D-033-N-T-0	0	503306	2	28.1	98.8	N	Morning	2	5	11:03:00	0	0	0	0	0	0	0	0	0	0	0	0	0	0	0	0	0	0	0	0	0	0	0	0	0	0	0	0	0	0	0	0	0
DUCKE	Net	-2.92537	-59.9658	2019-11-13	A	D-033-N-T-0	0	503306	2	28.1	98.8	N	Morning	2	5	11:04:00	0	0	0	0	0	0	0	0	0	0	0	0	0	0	0	0	0	0	0	0	0	0	0	0	0	0	0	0	0	0	0	0	0
DUCKE	Net	-2.92537	-59.9658	2019-11-13	A	D-033-N-T-0	0	503306	2	28.1	98.8	N	Morning	2	5	11:05:00	0	0	0	0	0	0	0	0	0	0	0	0	0	0	0	0	0	0	0	0	0	0	0	0	0	0	0	0	0	0	0	0	0
DUCKE	Net	-2.92537	-59.9658	2019-11-13	A	D-033-N-T-0	0	503306	2	28.1	98.8	N	Morning	2	5	11:06:00	0	0	0	0	0	0	0	0	0	0	0	0	0	0	0	0	0	0	0	0	0	0	0	0	0	0	0	0	0	0	0	0	0
DUCKE	Net	-2.92537	-59.9658	2019-11-13	A	D-033-N-T-0	0	503306	2	28.1	98.8	N	Morning	2	5	11:07:00	0	0	0	0	0	0	0	0	0	0	0	0	0	0	0	0	0	0	0	0	0	0	0	0	0	0	0	0	0	0	0	0	0
DUCKE	Net	-2.92537	-59.9658	2019-11-13	A	D-033-N-T-0	0	503306	2	28.1	98.8	N	Morning	2	5	11:08:00	0	0	0	0	0	0	0	0	0	0	0	0	0	0	0	0	0	0	0	0	0	0	0	0	0	0	0	0	0	0	0	0	0
DUCKE	Net	-2.92537	-59.9658	2019-11-13	A	D-033-N-T-0	0	503306	2	28.1	98.8	N	Morning	2	5	11:09:00	0	0	0	0	0	0	0	0	0	0	0	0	0	0	0	0	0	0	0	0	0	0	0	0	0	0	0	0	0	0	0	0	0
DUCKE	Net	-2.92537	-59.9658	2019-11-13	A	D-033-N-T-0	0	503306	2	28.1	98.8	N	Morning	2	5	11:10:00	0	0	0	0	0	0	0	0	0	0	0	0	0	0	0	0	0	0	0	0	0	0	0	0	0	0	0	0	0	0	0	0	0
DUCKE	Net	-2.92537	-59.9658	2019-11-13	A	D-033-N-T-0	0	503306	2	28.1	98.8	N	Morning	2	5	11:11:00	0	0	0	0	0	0	0	0	0	0	0	0	0	0	0	0	0	0	0	0	0	0	0	0	0	0	0	0	0	0	0	0	0
DUCKE	Net	-2.92537	-59.9658	2019-11-13	A	D-033-N-T-0	0	503306	2	28.1	98.8	N	Morning	2	5	11:12:00	0	0	0	0	0	0	0	0	0	0	0	0	0	0	0	0	0	0	0	0	0	0	0	0	0	0	0	0	0	0	0	0	0
DUCKE	Net	-2.92537	-59.9658	2019-11-13	A	D-033-N-T-0	0	503306	2	28.1	98.8	N	Morning	2	5	11:13:00	0	0	0	0	0	0	0	0	0	0	0	0	0	0	0	0	0	0	0	0	0	0	0	0	0	0	0	0	0	0	0	0	0
DUCKE	Net	-2.92537	-59.9658	2019-11-13	A	D-033-N-T-0	0	503306	2	28.1	98.8	N	Morning	2	5	11:14:00	0	0	0	0	0	0	0	0	0	0	0	0	0	0	0	0	0	0	0	0	0	0	0	0	0	0	0	0	0	0	0	0	0
DUCKE	Net	-2.92537	-59.9658	2019-11-13	A	D-033-N-T-0	0	503306	2	28.1	98.4	N	Morning	2	6	11:15:00	0	0	0	0	0	0	0	0	0	0	0	0	0	0	0	0	0	0	0	0	0	0	0	0	0	0	0	0	0	0	0	0	0
DUCKE	Net	-2.92537	-59.9658	2019-11-13	A	D-033-N-T-0	0	503306	2	28.1	98.4	N	Morning	2	6	11:16:00	0	0	0	0	0	0	0	0	0	0	0	0	0	0	0	0	0	0	0	0	0	0	0	0	0	0	0	0	0	0	0	0	0
DUCKE	Net	-2.92537	-59.9658	2019-11-13	A	D-033-N-T-0	0	503306	2	28.1	98.4	N	Morning	2	6	11:17:00	0	0	0	0	0	0	0	0	0	0	0	0	0	0	0	0	0	0	0	0	0	0	0	0	0	0	0	0	0	0	0	0	0
DUCKE	Net	-2.92537	-59.9658	2019-11-13	A	D-033-N-T-0	0	503306	2	28.1	98.4	N	Morning	2	6	11:18:00	0	0	0	0	0	0	0	0	0	0	0	0	0	0	0	0	0	0	0	0	0	0	0	0	0	0	0	0	0	0	0	0	0
DUCKE	Net	-2.92537	-59.9658	2019-11-13	A	D-033-N-T-0	0	503306	2	28.1	98.4	N	Morning	2	6	11:19:00	0	0	0	0	0	0	0	0	0	0	0	0	0	0	0	0	0	0	0	0	0	0	0	0	0	0	0	0	0	0	0	0	0
DUCKE	Net	-2.92537	-59.9658	2019-11-13	A	D-033-N-T-0	0	503306	2	28.1	98.4	N	Morning	2	6	11:20:00	0	0	0	0	0	0	0	0	0	0	0	0	0	0	0	0	0	0	0	0	0	0	0	0	0	0	0	0	0	0	0	0	0
DUCKE	Net	-2.92537	-59.9658	2019-11-13	A	D-033-N-T-0	0	503306	2	28.1	98.4	N	Morning	2	6	11:21:00	0	0	0	0	0	0	0	0	0	0	0	0	0	0	0	0	0	0	0	0	0	0	0	0	0	0	0	0	0	0	0	0	0
DUCKE	Net	-2.92537	-59.9658	2019-11-13	A	D-033-N-T-0	0	503306	2	28.1	98.4	N	Morning	2	6	11:22:00	0	0	0	0	0	0	0	0	0	0	0	0	0	0	0	0	0	0	0	0	0	0	0	0	0	0	0	0	0	0	0	0	0
DUCKE	Net	-2.92537	-59.9658	2019-11-13	A	D-033-N-T-0	0	503306	2	28.1	98.4	N	Morning	2	6	11:23:00	0	0	0	0	0	0	0	0	0	0	0	0	0	0	0	0	0	0	0	0	0	0	0	0	0	0	0	0	0	0	0	0	0
DUCKE	Net	-2.92537	-59.9658	2019-11-13	A	D-033-N-T-0	0	503306	2	28.1	98.4	N	Morning	2	6	11:24:00	0	0	0	0	0	0	0	0	0	0	0	0	0	0	0	0	0	0	0	0	0	0	0	0	0	0	0	0	0	0	0	0	0
DUCKE	Net	-2.92537	-59.9658	2019-11-13	A	D-033-N-T-0	0	503306	2	28.1	98.4	N	Morning	2	6	11:25:00	0	0	0	0	0	0	0	0	0	0	0	0	0	0	0	0	0	0	0	0	0	0	0	0	0	0	0	0	0	0	0	0	0
DUCKE	Net	-2.92537	-59.9658	2019-11-13	A	D-033-N-T-0	0	503306	2	28.1	98.4	N	Morning	2	6	11:26:00	0	0	0	0	0	0	0	0	0	0	0	0	0	0	0	0	0	0	0	0	0	0	0	0	0	0	0	0	0	0	0	0	0
DUCKE	Net	-2.92537	-59.9658	2019-11-13	A	D-033-N-T-0	0	503306	2	28.1	98.4	N	Morning	2	6	11:27:00	0	0	0	0	0	0	0	0	0	0	0	0	0	0	0	0	0	0	0	0	0	0	0	0	0	0	0	0	0	0	0	0	0
DUCKE	Net	-2.92537	-59.9658	2019-11-13	A	D-033-N-T-0	0	503306	2	28.1	98.4	N	Morning	2	6	11:28:00	0	0	0	0	0	0	0	0	0	0	0	0	0	0	0	0	0	0	0	0	0	0	0	0	0	0	0	0	0	0	0	0	0
DUCKE	Net	-2.92537	-59.9658	2019-11-13	A	D-033-N-T-0	0	503306	2	28.1	98.4	N	Morning	2	6	11:29:00	0	0	0	0	0	0	0	0	0	0	0	0	0	0	0	0	0	0	0	0	0	0	0	0	0	0	0	0	0	0	0	0	0
DUCKE	Net	-2.92537	-59.9658	2019-11-13	A	D-033-N-T-0	0	503306	2	28.1	98.4	N	Morning	2	7	11:30:00	0	0	0	0	0	0	0	0	0	0	0	0	0	0	0	0	0	0	0	0	0	0	0	0	0	0	0	0	0	0	0	0	0
DUCKE	Net	-2.92537	-59.9658	2019-11-13	A	D-033-N-T-0	0	503306	2	28.1	98.4	N	Morning	2	7	11:31:00	0	0	0	0	0	0	0	0	0	0	0	0	0	0	0	0	0	0	0	0	0	0	0	0	0	0	0	0	0	0	0	0	0
DUCKE	Net	-2.92537	-59.9658	2019-11-13	A	D-033-N-T-0	0	503306	2	28.1	98.4	N	Morning	2	7	11:32:00	0	0	0	0	0	0	0	0	0	0	0	0	0	0	0	0	0	0	0	0	0	0	0	0	0	0	0	0	0	0	0	0	0
DUCKE	Net	-2.92537	-59.9658	2019-11-13	A	D-033-N-T-0	0	503306	2	28.1	98.4	N	Morning	2	7	11:33:00	0	0	0	0	0	0	0	0	0	0	0	0	0	0	0	0	0	0	0	0	0	0	0	0	0	0	0	0	0	0	0	0	0
DUCKE	Net	-2.92537	-59.9658	2019-11-13	A	D-033-N-T-0	0	503306	2	28.1	98.4	N	Morning	2	7	11:34:00	0	0	0	0	0	0	0	0	0	0	0	0	0	0	0	0	0	0	0	0	0	0	0	0	0	0	0	0	0	0	0	0	0
DUCKE	Net	-2.92537	-59.9658	2019-11-13	A	D-033-N-T-0	0	503306	2	28.1	98.4	N	Morning	2	7	11:35:00	0	0	0	0	0	0	0	0	0	0	0	0	0	0	0	0	0	0	0	0	0	0	0	0	0	0	0	0	0	0	0	0	0
DUCKE	Net	-2.92537	-59.9658	2019-11-13	A	D-033-N-T-0	0	503306	2	28.1	98.4	N	Morning	2	7	11:36:00	0	0	0	0	0	0	0	0	0	0	0	0	0	0	0	0	0	0	0	0	0	0	0	0	0	0	0	0	0	0	0	0	0
DUCKE	Net	-2.92537	-59.9658	2019-11-13	A	D-033-N-T-0	0	503306	2	28.1	98.4	N	Morning	2	7	11:37:00	0	0	0	0	0	0	0	0	0	0	0	0	0	0	0	0	0	0	0	0	0	0	0	0	0	0	0	0	0	0	0	0	0
DUCKE	Net	-2.92537	-59.9658	2019-11-13	A	D-033-N-T-0	0	503306	2	28.1	98.4	N	Morning	2	7	11:38:00	0	0	0	0	0	0	0	0	0	0	0	0	0	0	0	0	0	0	0	0	0	0	0	0	0	0	0	0	0	0	0	0	0
DUCKE	Net	-2.92537	-59.9658	2019-11-13	A	D-033-N-T-0	0	503306	2	28.1	98.4	N	Morning	2	7	11:39:00	0	0	0	0	0	0	0	0	0	0	0	0	0	0	0	0	0	0	0	0	0	0	0	0	0	0	0	0	0	0	0	0	0
DUCKE	Net	-2.92537	-59.9658	2019-11-13	A	D-033-N-T-0	0	503306	2	28.1	98.4	N	Morning	2	7	11:40:00	0	0	0	0	0	0	0	0	0	0	0	0	0	0	0	0	0	0	0	0	0	0	0	0	0	0	0	0	0	0	0	0	0
DUCKE	Net	-2.92537	-59.9658	2019-11-13	A	D-033-N-T-0	0	503306	2	28.1	98.4	N	Morning	2	7	11:41:00	0	0	0	0	0	0	0	0	0	0	0	0	0	0	0	0	0	0	0	0	0	0	0	0	0	0	0	0	0	0	0	0	0
DUCKE	Net	-2.92537	-59.9658	2019-11-13	A	D-033-N-T-0	0	503306	2	28.1	98.4	N	Morning	2	7	11:42:00	0	0	0	0	0	0	0	0	0	0	0	0	0	0	0	0	0	0	0	0	0	0	0	0	0	0	0	0	0	0	0	0	0
DUCKE	Net	-2.92537	-59.9658	2019-11-13	A	D-033-N-T-0	0	503306	2	28.1	98.4	N	Morning	2	7	11:43:00	0	0	0	0	0	0	0	0	0	0	0	0	0	0	0	0	0	0	0	0	0	0	0	0	0	0	0	0	0	0	0	0	0
DUCKE	Net	-2.92537	-59.9658	2019-11-13	A	D-033-N-T-0	0	503306	2	28.1	98.4	N	Morning	2	7	11:44:00	0	0	0	0	0	0	0	0	0	0	0	0	0	0	0	0	0	0	0	0	0	0	0	0	0	0	0	0	0	0	0	0	0
DUCKE	Net	-2.92537	-59.9658	2019-11-13	A	D-033-N-T-0	0	503306	2	28.6	99	N	Morning	2	8	11:45:00	0	0	0	0	0	0	0	0	0	0	0	0	0	0	0	0	0	0	0	0	0	0	0	0	0	0	0	0	0	0	0	0	0
DUCKE	Net	-2.92537	-59.9658	2019-11-13	A	D-033-N-T-0	0	503306	2	28.6	99	N	Morning	2	8	11:46:00	0	0	0	0	0	0	0	0	0	0	0	0	0	0	0	0	0	0	0	0	0	0	0	0	0	0	0	0	0	0	0	0	0
DUCKE	Net	-2.92537	-59.9658	2019-11-13	A	D-033-N-T-0	0	503306	2	28.6	99	N	Morning	2	8	11:47:00	0	0	0	0	0	0	0	0	0	0	0	0	0	0	0	0	0	0	0	0	0	0	0	0	0	0	0	0	0	0	0	0	0
DUCKE	Net	-2.92537	-59.9658	2019-11-13	A	D-033-N-T-0	0	503306	2	28.6	99	N	Morning	2	8	11:48:00	0	0	0	0	0	0	0	0	0	0	0	0	0	0	0	0	0	0	0	0	0	0	0	0	0	0	0	0	0	0	0	0	0
DUCKE	Net	-2.92537	-59.9658	2019-11-13	A	D-033-N-T-0	0	503306	2	28.6	99	N	Morning	2	8	11:49:00	0	0	0	0	0	0	0	0	0	0	0	0	0	0	0	0	0	0	0	0	0	0	0	0	0	0	0	0	0	0	0	0	0
DUCKE	Net	-2.92537	-59.9658	2019-11-13	A	D-033-N-T-0	0	503306	2	28.6	99	N	Morning	2	8	11:50:00	0	0	0	0	0	0	0	0	0	0	0	0	0	0	0	0	0	0	0	0	0	0	0	0	0	0	0	0	0	0	0	0	0
DUCKE	Net	-2.92537	-59.9658	2019-11-13	A	D-033-N-T-0	0	503306	2	28.6	99	N	Morning	2	8	11:51:00	0	0	0	0	0	0	0	0	0	0	0	0	0	0	0	0	0	0	0	0	0	0	0	0	0	0	0	0	0	0	0	0	0
DUCKE	Net	-2.92537	-59.9658	2019-11-13	A	D-033-N-T-0	0	503306	2	28.6	99	N	Morning	2	8	11:52:00	0	0	0	0	0	0	0	0	0	0	0	0	0	0	0	0	0	0	0	0	0	0	0	0	0	0	0	0	0	0	0	0	0
DUCKE	Net	-2.92537	-59.9658	2019-11-13	A	D-033-N-T-0	0	503306	2	28.6	99	N	Morning	2	8	11:53:00	0	0	0	0	0	0	0	0	0	0	0	0	0	0	0	0	0	0	0	0	0	0	0	0	0	0	0	0	0	0	0	0	0
DUCKE	Net	-2.92537	-59.9658	2019-11-13	A	D-033-N-T-0	0	503306	2	28.6	99	N	Morning	2	8	11:54:00	0	0	0	0	0	0	0	0	0	0	0	0	0	0	0	0	0	0	0	0	0	0	0	0	0	0	0	0	0	0	0	0	0
DUCKE	Net	-2.92537	-59.9658	2019-11-13	A	D-033-N-T-0	0	503306	2	28.6	99	N	Morning	2	8	11:55:00	0	0	0	0	0	0	0	0	0	0	0	0	0	0	0	0	0	0	0	0	0	0	0	0	0	0	0	0	0	0	0	0	0
DUCKE	Net	-2.92537	-59.9658	2019-11-13	A	D-033-N-T-0	0	503306	2	28.6	99	N	Morning	2	8	11:56:00	0	0	0	0	0	0	0	0	0	0	0	0	0	0	0	0	0	0	0	0	0	0	0	0	0	0	0	0	0	0	0	0	0
DUCKE	Net	-2.92537	-59.9658	2019-11-13	A	D-033-N-T-0	0	503306	2	28.6	99	N	Morning	2	8	11:57:00	0	0	0	0	0	0	0	0	0	0	0	0	0	0	0	0	0	0	0	0	0	0	0	0	0	0	0	0	0	0	0	0	0
DUCKE	Net	-2.92537	-59.9658	2019-11-13	A	D-033-N-T-0	0	503306	2	28.6	99	N	Morning	2	8	11:58:00	0	0	0	0	0	0	0	0	0	0	0	0	0	0	0	0	0	0	0	0	0	0	0	0	0	0	0	0	0	0	0	0	0
DUCKE	Net	-2.92537	-59.9658	2019-11-13	A	D-033-N-T-0	0	503306	2	28.6	99	N	Morning	2	8	11:59:00	0	0	0	0	0	0	0	0	0	0	0	0	0	0	0	0	0	0	0	0	0	0	0	0	0	0	0	0	0	0	0	0	0
DUCKE	Net	-2.92537	-59.9658	2019-11-13	A	D-033-N-T-0	0	503306	2	28.6	99	Y	Afternoon	3	9	12:00:00	0	0	0	0	0	0	0	0	0	0	0	0	0	0	0	0	0	0	0	0	0	0	0	0	0	0	0	0	0	0	0	0	0
DUCKE	Net	-2.92537	-59.9658	2019-11-13	A	D-033-N-T-0	0	503306	2	28.6	99	Y	Afternoon	3	9	12:01:00	0	0	0	0	0	0	0	0	0	0	0	0	0	0	0	0	0	0	0	0	0	0	0	0	0	0	0	0	0	0	0	0	0
DUCKE	Net	-2.92537	-59.9658	2019-11-13	A	D-033-N-T-0	0	503306	2	28.6	99	Y	Afternoon	3	9	12:02:00	0	0	0	0	0	0	0	0	0	0	0	0	0	0	0	0	0	0	0	0	0	0	0	0	0	0	0	0	0	0	0	0	0
DUCKE	Net	-2.92537	-59.9658	2019-11-13	A	D-033-N-T-0	0	503306	2	28.6	99	Y	Afternoon	3	9	12:03:00	0	0	0	0	0	0	0	0	0	0	0	0	0	0	0	0	0	0	0	0	0	0	0	0	0	0	0	0	0	0	0	0	0
DUCKE	Net	-2.92537	-59.9658	2019-11-13	A	D-033-N-T-0	0	503306	2	28.6	99	Y	Afternoon	3	9	12:04:00	0	0	0	0	0	0	0	0	0	0	0	0	0	0	0	0	0	0	0	0	0	0	0	0	0	0	0	0	0	0	0	0	0
DUCKE	Net	-2.92537	-59.9658	2019-11-13	A	D-033-N-T-0	0	503306	2	28.6	99	Y	Afternoon	3	9	12:05:00	0	0	0	0	0	0	0	0	0	0	0	0	0	0	0	0	0	0	0	0	0	0	0	0	0	0	0	0	0	0	0	0	0
DUCKE	Net	-2.92537	-59.9658	2019-11-13	A	D-033-N-T-0	0	503306	2	28.6	99	Y	Afternoon	3	9	12:06:00	0	0	0	0	0	0	0	0	0	0	0	0	0	0	0	0	0	0	0	0	0	0	0	0	0	0	0	0	0	0	0	0	0
DUCKE	Net	-2.92537	-59.9658	2019-11-13	A	D-033-N-T-0	0	503306	2	28.6	99	Y	Afternoon	3	9	12:07:00	0	0	0	0	0	0	0	0	0	0	0	0	0	0	0	0	0	0	0	0	0	0	0	0	0	0	0	0	0	0	0	0	0
DUCKE	Net	-2.92537	-59.9658	2019-11-13	A	D-033-N-T-0	0	503306	2	28.6	99	Y	Afternoon	3	9	12:08:00	0	0	0	0	0	0	0	0	0	0	0	0	0	0	0	0	0	0	0	0	0	0	0	0	0	0	0	0	0	0	0	0	0
DUCKE	Net	-2.92537	-59.9658	2019-11-13	A	D-033-N-T-0	0	503306	2	28.6	99	Y	Afternoon	3	9	12:09:00	0	0	0	0	0	0	0	0	0	0	0	0	0	0	0	0	0	0	0	0	0	0	0	0	0	0	0	0	0	0	0	0	0
DUCKE	Net	-2.92537	-59.9658	2019-11-13	A	D-033-N-T-0	0	503306	2	28.6	99	Y	Afternoon	3	9	12:10:00	0	0	0	0	0	0	0	0	0	0	0	0	0	0	0	0	0	0	0	0	0	0	0	0	0	0	0	0	0	0	0	0	0
DUCKE	Net	-2.92537	-59.9658	2019-11-13	A	D-033-N-T-0	0	503306	2	28.6	99	Y	Afternoon	3	9	12:11:00	0	0	0	0	0	0	0	0	0	0	0	0	0	0	0	0	0	0	0	0	0	0	0	0	0	0	0	0	0	0	0	0	0
DUCKE	Net	-2.92537	-59.9658	2019-11-13	A	D-033-N-T-0	0	503306	2	28.6	99	Y	Afternoon	3	9	12:12:00	0	0	0	0	0	0	0	0	0	0	0	0	0	0	0	0	0	0	0	0	0	0	0	0	0	0	0	0	0	0	0	0	0
DUCKE	Net	-2.92537	-59.9658	2019-11-13	A	D-033-N-T-0	0	503306	2	28.6	99	Y	Afternoon	3	9	12:13:00	0	0	0	0	0	0	0	0	0	0	0	0	0	0	0	0	0	0	0	0	0	0	0	0	0	0	0	0	0	0	0	0	0
DUCKE	Net	-2.92537	-59.9658	2019-11-13	A	D-033-N-T-0	0	503306	2	28.6	99	Y	Afternoon	3	9	12:14:00	0	0	0	0	0	0	0	0	0	0	0	0	0	0	0	0	0	0	0	0	0	0	0	0	0	0	0	0	0	0	0	0	0
DUCKE	Net	-2.92537	-59.9658	2019-11-13	A	D-033-N-T-0	0	503306	2	28.1	99	Y	Afternoon	3	10	12:15:00	0	0	0	0	0	0	0	0	0	0	0	0	0	0	0	0	0	0	0	0	0	0	0	0	0	0	0	0	0	0	0	0	0
DUCKE	Net	-2.92537	-59.9658	2019-11-13	A	D-033-N-T-0	0	503306	2	28.1	99	Y	Afternoon	3	10	12:16:00	0	0	0	0	0	0	0	0	0	0	0	0	0	0	0	0	0	0	0	0	0	0	0	0	0	0	0	0	0	0	0	0	0
DUCKE	Net	-2.92537	-59.9658	2019-11-13	A	D-033-N-T-0	0	503306	2	28.1	99	Y	Afternoon	3	10	12:17:00	0	0	0	0	0	0	0	0	0	0	0	0	0	0	0	0	0	0	0	0	0	0	0	0	0	0	0	0	0	0	0	0	0
DUCKE	Net	-2.92537	-59.9658	2019-11-13	A	D-033-N-T-0	0	503306	2	28.1	99	Y	Afternoon	3	10	12:18:00	0	0	0	0	0	0	0	0	0	0	0	0	0	0	0	0	0	0	0	0	0	0	0	0	0	0	0	0	0	0	0	0	0
DUCKE	Net	-2.92537	-59.9658	2019-11-13	A	D-033-N-T-0	0	503306	2	28.1	99	Y	Afternoon	3	10	12:19:00	0	0	0	0	0	0	0	0	0	0	0	0	0	0	0	0	0	0	0	0	0	0	0	0	0	0	0	0	0	0	0	0	0
DUCKE	Net	-2.92537	-59.9658	2019-11-13	A	D-033-N-T-0	0	503306	2	28.1	99	Y	Afternoon	3	10	12:20:00	0	0	0	0	0	0	0	0	0	0	0	0	0	0	0	0	0	0	0	0	0	0	0	0	0	0	0	0	0	0	0	0	0
DUCKE	Net	-2.92537	-59.9658	2019-11-13	A	D-033-N-T-0	0	503306	2	28.1	99	Y	Afternoon	3	10	12:21:00	0	0	0	0	0	0	0	0	0	0	0	0	0	0	0	0	0	0	0	0	0	0	0	0	0	0	0	0	0	0	0	0	0
DUCKE	Net	-2.92537	-59.9658	2019-11-13	A	D-033-N-T-0	0	503306	2	28.1	99	Y	Afternoon	3	10	12:22:00	0	0	0	0	0	0	0	0	0	0	0	0	0	0	0	0	0	0	0	0	0	0	0	0	0	0	0	0	0	0	0	0	0
DUCKE	Net	-2.92537	-59.9658	2019-11-13	A	D-033-N-T-0	0	503306	2	28.1	99	Y	Afternoon	3	10	12:23:00	0	0	0	0	0	0	0	0	0	0	0	0	0	0	0	0	0	0	0	0	0	0	0	0	0	0	0	0	0	0	0	0	0
DUCKE	Net	-2.92537	-59.9658	2019-11-13	A	D-033-N-T-0	0	503306	2	28.1	99	Y	Afternoon	3	10	12:24:00	0	0	0	0	0	0	0	0	0	0	0	0	0	0	0	0	0	0	0	0	0	0	0	0	0	0	0	0	0	0	0	0	0
DUCKE	Net	-2.92537	-59.9658	2019-11-13	A	D-033-N-T-0	0	503306	2	28.1	99	Y	Afternoon	3	10	12:25:00	0	0	0	0	0	0	0	0	0	0	0	0	0	0	0	0	0	0	0	0	0	0	0	0	0	0	0	0	0	0	0	0	0
DUCKE	Net	-2.92537	-59.9658	2019-11-13	A	D-033-N-T-0	0	503306	2	28.1	99	Y	Afternoon	3	10	12:26:00	0	0	0	0	0	0	0	0	0	0	0	0	0	0	0	0	0	0	0	0	0	0	0	0	0	0	0	0	0	0	0	0	0
DUCKE	Net	-2.92537	-59.9658	2019-11-13	A	D-033-N-T-0	0	503306	2	28.1	99	Y	Afternoon	3	10	12:27:00	0	0	0	0	0	0	0	0	0	0	0	0	0	0	0	0	0	0	0	0	0	0	0	0	0	0	0	0	0	0	0	0	0
DUCKE	Net	-2.92537	-59.9658	2019-11-13	A	D-033-N-T-0	0	503306	2	28.1	99	Y	Afternoon	3	10	12:28:00	0	0	0	0	0	0	0	0	0	0	0	0	0	0	0	0	0	0	0	0	0	0	0	0	0	0	0	0	0	0	0	0	0
DUCKE	Net	-2.92537	-59.9658	2019-11-13	A	D-033-N-T-0	0	503306	2	28.1	99	Y	Afternoon	3	10	12:29:00	0	0	0	0	0	0	0	0	0	0	0	0	0	0	0	0	0	0	0	0	0	0	0	0	0	0	0	0	0	0	0	0	0
DUCKE	Net	-2.92537	-59.9658	2019-11-13	A	D-033-N-T-0	0	503306	2	28.1	99	Y	Afternoon	3	11	12:30:00	0	0	0	0	0	0	0	0	0	0	0	0	0	0	0	0	0	0	0	0	0	0	0	0	0	0	0	0	0	0	0	0	0
DUCKE	Net	-2.92537	-59.9658	2019-11-13	A	D-033-N-T-0	0	503306	2	28.1	99	Y	Afternoon	3	11	12:31:00	0	0	0	0	0	0	0	0	0	0	0	0	0	0	0	0	0	0	0	0	0	0	0	0	0	0	0	0	0	0	0	0	0
DUCKE	Net	-2.92537	-59.9658	2019-11-13	A	D-033-N-T-0	0	503306	2	28.1	99	Y	Afternoon	3	11	12:32:00	0	0	0	0	0	0	0	0	0	0	0	0	0	0	0	0	0	0	0	0	0	0	0	0	0	0	0	0	0	0	0	0	0
DUCKE	Net	-2.92537	-59.9658	2019-11-13	A	D-033-N-T-0	0	503306	2	28.1	99	Y	Afternoon	3	11	12:33:00	0	0	0	0	0	0	0	0	0	0	0	0	0	0	0	0	0	0	0	0	0	0	0	0	0	0	0	0	0	0	0	0	0
DUCKE	Net	-2.92537	-59.9658	2019-11-13	A	D-033-N-T-0	0	503306	2	28.1	99	Y	Afternoon	3	11	12:34:00	0	0	0	0	0	0	0	0	0	0	0	0	0	0	0	0	0	0	0	0	0	0	0	0	0	0	0	0	0	0	0	0	0
DUCKE	Net	-2.92537	-59.9658	2019-11-13	A	D-033-N-T-0	0	503306	2	28.1	99	Y	Afternoon	3	11	12:35:00	0	0	0	0	0	0	0	0	0	0	0	0	0	0	0	0	0	0	0	0	0	0	0	0	0	0	0	0	0	0	0	0	0
DUCKE	Net	-2.92537	-59.9658	2019-11-13	A	D-033-N-T-0	0	503306	2	28.1	99	Y	Afternoon	3	11	12:36:00	0	0	0	0	0	0	0	0	0	0	0	0	0	0	0	0	0	0	0	0	0	0	0	0	0	0	0	0	0	0	0	0	0
DUCKE	Net	-2.92537	-59.9658	2019-11-13	A	D-033-N-T-0	0	503306	2	28.1	99	Y	Afternoon	3	11	12:37:00	0	0	0	0	0	0	0	0	0	0	0	0	0	0	0	0	0	0	0	0	0	0	0	0	0	0	0	0	0	0	0	0	0
DUCKE	Net	-2.92537	-59.9658	2019-11-13	A	D-033-N-T-0	0	503306	2	28.1	99	Y	Afternoon	3	11	12:38:00	0	0	0	0	0	0	0	0	0	0	0	0	0	0	0	0	0	0	0	0	0	0	0	0	0	0	0	0	0	0	0	0	0
DUCKE	Net	-2.92537	-59.9658	2019-11-13	A	D-033-N-T-0	0	503306	2	28.1	99	Y	Afternoon	3	11	12:39:00	0	0	0	0	0	0	0	0	0	0	0	0	0	0	0	0	0	0	0	0	0	0	0	0	0	0	0	0	0	0	0	0	0
DUCKE	Net	-2.92537	-59.9658	2019-11-13	A	D-033-N-T-0	0	503306	2	28.1	99	Y	Afternoon	3	11	12:40:00	0	0	0	0	0	0	0	0	0	0	0	0	0	0	0	0	0	0	0	0	0	0	0	0	0	0	0	0	0	0	0	0	0
DUCKE	Net	-2.92537	-59.9658	2019-11-13	A	D-033-N-T-0	0	503306	2	28.1	99	Y	Afternoon	3	11	12:41:00	0	0	0	0	0	0	0	0	0	0	0	0	0	0	0	0	0	0	0	0	0	0	0	0	0	0	0	0	0	0	0	0	0
DUCKE	Net	-2.92537	-59.9658	2019-11-13	A	D-033-N-T-0	0	503306	2	28.1	99	Y	Afternoon	3	11	12:42:00	0	0	0	0	0	0	0	0	0	0	0	0	0	0	0	0	0	0	0	0	0	0	0	0	0	0	0	0	0	0	0	0	0
DUCKE	Net	-2.92537	-59.9658	2019-11-13	A	D-033-N-T-0	0	503306	2	28.1	99	Y	Afternoon	3	11	12:43:00	0	0	0	0	0	0	0	0	0	0	0	0	0	0	0	0	0	0	0	0	0	0	0	0	0	0	0	0	0	0	0	0	0
DUCKE	Net	-2.92537	-59.9658	2019-11-13	A	D-033-N-T-0	0	503306	2	28.1	99	Y	Afternoon	3	11	12:44:00	0	0	0	0	0	0	0	0	0	0	0	0	0	0	0	0	0	0	0	0	0	0	0	0	0	0	0	0	0	0	0	0	0
DUCKE	Net	-2.92537	-59.9658	2019-11-13	A	D-033-N-T-0	0	503306	2	26.1	99.2	Y	Afternoon	3	12	12:45:00	0	0	0	0	0	0	0	0	0	0	0	0	0	0	0	0	0	0	0	0	0	0	0	0	0	0	0	0	0	0	0	0	0
DUCKE	Net	-2.92537	-59.9658	2019-11-13	A	D-033-N-T-0	0	503306	2	26.1	99.2	Y	Afternoon	3	12	12:46:00	0	0	0	0	0	0	0	0	0	0	0	0	0	0	0	0	0	0	0	0	0	0	0	0	0	0	0	0	0	0	0	0	0
DUCKE	Net	-2.92537	-59.9658	2019-11-13	A	D-033-N-T-0	0	503306	2	26.1	99.2	Y	Afternoon	3	12	12:47:00	0	0	0	0	0	0	0	0	0	0	0	0	0	0	0	0	0	0	0	0	0	0	0	0	0	0	0	0	0	0	0	0	0
DUCKE	Net	-2.92537	-59.9658	2019-11-13	A	D-033-N-T-0	0	503306	2	26.1	99.2	Y	Afternoon	3	12	12:48:00	0	0	0	0	0	0	0	0	0	0	0	0	0	0	0	0	0	0	0	0	0	0	0	0	0	0	0	0	0	0	0	0	0
DUCKE	Net	-2.92537	-59.9658	2019-11-13	A	D-033-N-T-0	0	503306	2	26.1	99.2	Y	Afternoon	3	12	12:49:00	0	0	0	0	0	0	0	0	0	0	0	0	0	0	0	0	0	0	0	0	0	0	0	0	0	0	0	0	0	0	0	0	0
DUCKE	Net	-2.92537	-59.9658	2019-11-13	A	D-033-N-T-0	0	503306	2	26.1	99.2	Y	Afternoon	3	12	12:50:00	0	0	0	0	0	0	0	0	0	0	0	0	0	0	0	0	0	0	0	0	0	0	0	0	0	0	0	0	0	0	0	0	0
DUCKE	Net	-2.92537	-59.9658	2019-11-13	A	D-033-N-T-0	0	503306	2	26.1	99.2	Y	Afternoon	3	12	12:51:00	0	0	0	0	0	0	0	0	0	0	0	0	0	0	0	0	0	0	0	0	0	0	0	0	0	0	0	0	0	0	0	0	0
DUCKE	Net	-2.92537	-59.9658	2019-11-13	A	D-033-N-T-0	0	503306	2	26.1	99.2	Y	Afternoon	3	12	12:52:00	0	0	0	0	0	0	0	0	0	0	0	0	0	0	0	0	0	0	0	0	0	0	0	0	0	0	0	0	0	0	0	0	0
DUCKE	Net	-2.92537	-59.9658	2019-11-13	A	D-033-N-T-0	0	503306	2	26.1	99.2	Y	Afternoon	3	12	12:53:00	0	0	0	0	0	0	0	0	0	0	0	0	0	0	0	0	0	0	0	0	0	0	0	0	0	0	0	0	0	0	0	0	0
DUCKE	Net	-2.92537	-59.9658	2019-11-13	A	D-033-N-T-0	0	503306	2	26.1	99.2	Y	Afternoon	3	12	12:54:00	0	0	0	0	0	0	0	0	0	0	0	0	0	0	0	0	0	0	0	0	0	0	0	0	0	0	0	0	0	0	0	0	0
DUCKE	Net	-2.92537	-59.9658	2019-11-13	A	D-033-N-T-0	0	503306	2	26.1	99.2	Y	Afternoon	3	12	12:55:00	0	0	0	0	0	0	0	0	0	0	0	0	0	0	0	0	0	0	0	0	0	0	0	0	0	0	0	0	0	0	0	0	0
DUCKE	Net	-2.92537	-59.9658	2019-11-13	A	D-033-N-T-0	0	503306	2	26.1	99.2	Y	Afternoon	3	12	12:56:00	0	0	0	0	0	0	0	0	0	0	0	0	0	0	0	0	0	0	0	0	0	0	0	0	0	0	0	0	0	0	0	0	0
DUCKE	Net	-2.92537	-59.9658	2019-11-13	A	D-033-N-T-0	0	503306	2	26.1	99.2	Y	Afternoon	3	12	12:57:00	0	0	0	0	0	0	0	0	0	0	0	0	0	0	0	0	0	0	0	0	0	0	0	0	0	0	0	0	0	0	0	0	0
DUCKE	Net	-2.92537	-59.9658	2019-11-13	A	D-033-N-T-0	0	503306	2	26.1	99.2	Y	Afternoon	3	12	12:58:00	0	0	0	0	0	0	0	0	0	0	0	0	0	0	0	0	0	0	0	0	0	0	0	0	0	0	0	0	0	0	0	0	0
DUCKE	Net	-2.92537	-59.9658	2019-11-13	A	D-033-N-T-0	0	503306	2	26.1	99.2	Y	Afternoon	3	12	12:59:00	0	0	0	0	0	0	0	0	0	0	0	0	0	0	0	0	0	0	0	0	0	0	0	0	0	0	0	0	0	0	0	0	0
DUCKE	Net	-2.92537	-59.9658	2019-11-13	A	D-033-N-T-0	0	503306	2	26.1	99.2	Y	Afternoon	4	13	13:00:00	0	0	0	0	0	0	0	0	0	0	0	0	0	0	0	0	0	0	0	0	0	0	0	0	0	0	0	0	0	0	0	0	0
DUCKE	Net	-2.92537	-59.9658	2019-11-13	A	D-033-N-T-0	0	503306	2	26.1	99.2	Y	Afternoon	4	13	13:01:00	0	0	0	0	0	0	0	0	0	0	0	0	0	0	0	0	0	0	0	0	0	0	0	0	0	0	0	0	0	0	0	0	0
DUCKE	Net	-2.92537	-59.9658	2019-11-13	A	D-033-N-T-0	0	503306	2	26.1	99.2	Y	Afternoon	4	13	13:02:00	0	0	0	0	0	0	0	0	0	0	0	0	0	0	0	0	0	0	0	0	0	0	0	0	0	0	0	0	0	0	0	0	0
DUCKE	Net	-2.92537	-59.9658	2019-11-13	A	D-033-N-T-0	0	503306	2	26.1	99.2	Y	Afternoon	4	13	13:03:00	0	0	0	0	0	0	0	0	0	0	0	0	0	0	0	0	0	0	0	0	0	0	0	0	0	0	0	0	0	0	0	0	0
DUCKE	Net	-2.92537	-59.9658	2019-11-13	A	D-033-N-T-0	0	503306	2	26.1	99.2	Y	Afternoon	4	13	13:04:00	0	0	0	0	0	0	0	0	0	0	0	0	0	0	0	0	0	0	0	0	0	0	0	0	0	0	0	0	0	0	0	0	0
DUCKE	Net	-2.92537	-59.9658	2019-11-13	A	D-033-N-T-0	0	503306	2	26.1	99.2	Y	Afternoon	4	13	13:05:00	0	0	0	0	0	0	0	0	0	0	0	0	0	0	0	0	0	0	0	0	0	0	0	0	0	0	0	0	0	0	0	0	0
DUCKE	Net	-2.92537	-59.9658	2019-11-13	A	D-033-N-T-0	0	503306	2	26.1	99.2	Y	Afternoon	4	13	13:06:00	0	0	0	0	0	0	0	0	0	0	0	0	0	0	0	0	0	0	0	0	0	0	0	0	0	0	0	0	0	0	0	0	0
DUCKE	Net	-2.92537	-59.9658	2019-11-13	A	D-033-N-T-0	0	503306	2	26.1	99.2	Y	Afternoon	4	13	13:07:00	0	0	0	0	0	0	0	0	0	0	0	0	0	0	0	0	0	0	0	0	0	0	0	0	0	0	0	0	0	0	0	0	0
DUCKE	Net	-2.92537	-59.9658	2019-11-13	A	D-033-N-T-0	0	503306	2	26.1	99.2	Y	Afternoon	4	13	13:08:00	0	0	0	0	0	0	0	0	0	0	0	0	0	0	0	0	0	0	0	0	0	0	0	0	0	0	0	0	0	0	0	0	0
DUCKE	Net	-2.92537	-59.9658	2019-11-13	A	D-033-N-T-0	0	503306	2	26.1	99.2	Y	Afternoon	4	13	13:09:00	0	0	0	0	0	0	0	0	0	0	0	0	0	0	0	0	0	0	0	0	0	0	0	0	0	0	0	0	0	0	0	0	0
DUCKE	Net	-2.92537	-59.9658	2019-11-13	A	D-033-N-T-0	0	503306	2	26.1	99.2	Y	Afternoon	4	13	13:10:00	0	0	0	0	0	0	0	0	0	0	0	0	0	0	0	0	0	0	0	0	0	0	0	0	0	0	0	0	0	0	0	0	0
DUCKE	Net	-2.92537	-59.9658	2019-11-13	A	D-033-N-T-0	0	503306	2	26.1	99.2	Y	Afternoon	4	13	13:11:00	0	0	0	0	0	0	0	0	0	0	0	0	0	0	0	0	0	0	0	0	0	0	0	0	0	0	0	0	0	0	0	0	0
DUCKE	Net	-2.92537	-59.9658	2019-11-13	A	D-033-N-T-0	0	503306	2	26.1	99.2	Y	Afternoon	4	13	13:12:00	0	0	0	0	0	0	0	0	0	0	0	0	0	0	0	0	0	0	0	0	0	0	0	0	0	0	0	0	0	0	0	0	0
DUCKE	Net	-2.92537	-59.9658	2019-11-13	A	D-033-N-T-0	0	503306	2	26.1	99.2	Y	Afternoon	4	13	13:13:00	0	0	0	0	0	0	0	0	0	0	0	0	0	0	0	0	0	0	0	0	0	0	0	0	0	0	0	0	0	0	0	0	0
DUCKE	Net	-2.92537	-59.9658	2019-11-13	A	D-033-N-T-0	0	503306	2	26.1	99.2	Y	Afternoon	4	13	13:14:00	0	0	0	0	0	0	0	0	0	0	0	0	0	0	0	0	0	0	0	0	0	0	0	0	0	0	0	0	0	0	0	0	0
DUCKE	Net	-2.92537	-59.9658	2019-11-13	A	D-033-N-T-0	0	503306	2	26.1	99.2	Y	Afternoon	4	14	13:15:00	0	0	0	0	0	0	0	0	0	0	0	0	0	0	0	0	0	0	0	0	0	0	0	0	0	0	0	0	0	0	0	0	0
DUCKE	Net	-2.92537	-59.9658	2019-11-13	A	D-033-N-T-0	0	503306	2	26.1	99.2	Y	Afternoon	4	14	13:16:00	0	0	0	0	0	0	0	0	0	0	0	0	0	0	0	0	0	0	0	0	0	0	0	0	0	0	0	0	0	0	0	0	0
DUCKE	Net	-2.92537	-59.9658	2019-11-13	A	D-033-N-T-0	0	503306	2	26.1	99.2	Y	Afternoon	4	14	13:17:00	0	0	0	0	0	0	0	0	0	0	0	0	0	0	0	0	0	0	0	0	0	0	0	0	0	0	0	0	0	0	0	0	0
DUCKE	Net	-2.92537	-59.9658	2019-11-13	A	D-033-N-T-0	0	503306	2	26.1	99.2	Y	Afternoon	4	14	13:18:00	0	0	0	0	0	0	0	0	0	0	0	0	0	0	0	0	0	0	0	0	0	0	0	0	0	0	0	0	0	0	0	0	0
DUCKE	Net	-2.92537	-59.9658	2019-11-13	A	D-033-N-T-0	0	503306	2	26.1	99.2	Y	Afternoon	4	14	13:19:00	0	0	0	0	0	0	0	0	0	0	0	0	0	0	0	0	0	0	0	0	0	0	0	0	0	0	0	0	0	0	0	0	0
DUCKE	Net	-2.92537	-59.9658	2019-11-13	A	D-033-N-T-0	0	503306	2	26.1	99.2	Y	Afternoon	4	14	13:20:00	0	0	0	0	0	0	0	0	0	0	0	0	0	0	0	0	0	0	0	0	0	0	0	0	0	0	0	0	0	0	0	0	0
DUCKE	Net	-2.92537	-59.9658	2019-11-13	A	D-033-N-T-0	0	503306	2	26.1	99.2	Y	Afternoon	4	14	13:21:00	0	0	0	0	0	0	0	0	0	0	0	0	0	0	0	0	0	0	0	0	0	0	0	0	0	0	0	0	0	0	0	0	0
DUCKE	Net	-2.92537	-59.9658	2019-11-13	A	D-033-N-T-0	0	503306	2	26.1	99.2	Y	Afternoon	4	14	13:22:00	0	0	0	0	0	0	0	0	0	0	0	0	0	0	0	0	0	0	0	0	0	0	0	0	0	0	0	0	0	0	0	0	0
DUCKE	Net	-2.92537	-59.9658	2019-11-13	A	D-033-N-T-0	0	503306	2	26.1	99.2	Y	Afternoon	4	14	13:23:00	0	0	0	0	0	0	0	0	0	0	0	0	0	0	0	0	0	0	0	0	0	0	0	0	0	0	0	0	0	0	0	0	0
DUCKE	Net	-2.92537	-59.9658	2019-11-13	A	D-033-N-T-0	0	503306	2	26.1	99.2	Y	Afternoon	4	14	13:24:00	0	0	0	0	0	0	0	0	0	0	0	0	0	0	0	0	0	0	0	0	0	0	0	0	0	0	0	0	0	0	0	0	0
DUCKE	Net	-2.92537	-59.9658	2019-11-13	A	D-033-N-T-0	0	503306	2	26.1	99.2	Y	Afternoon	4	14	13:25:00	0	0	0	0	0	0	0	0	0	0	0	0	0	0	0	0	0	0	0	0	0	0	0	0	0	0	0	0	0	0	0	0	0
DUCKE	Net	-2.92537	-59.9658	2019-11-13	A	D-033-N-T-0	0	503306	2	26.1	99.2	Y	Afternoon	4	14	13:26:00	0	0	0	0	0	0	0	0	0	0	0	0	0	0	0	0	0	0	0	0	0	0	0	0	0	0	0	0	0	0	0	0	0
DUCKE	Net	-2.92537	-59.9658	2019-11-13	A	D-033-N-T-0	0	503306	2	26.1	99.2	Y	Afternoon	4	14	13:27:00	0	0	0	0	0	0	0	0	0	0	0	0	0	0	0	0	0	0	0	0	0	0	0	0	0	0	0	0	0	0	0	0	0
DUCKE	Net	-2.92537	-59.9658	2019-11-13	A	D-033-N-T-0	0	503306	2	26.1	99.2	Y	Afternoon	4	14	13:28:00	0	0	0	0	0	0	0	0	0	0	0	0	0	0	0	0	0	0	0	0	0	0	0	0	0	0	0	0	0	0	0	0	0
DUCKE	Net	-2.92537	-59.9658	2019-11-13	A	D-033-N-T-0	0	503306	2	26.1	99.2	Y	Afternoon	4	14	13:29:00	0	0	0	0	0	0	0	0	0	0	0	0	0	0	0	0	0	0	0	0	0	0	0	0	0	0	0	0	0	0	0	0	0
DUCKE	Net	-2.92537	-59.9658	2019-11-13	A	D-033-N-T-0	0	503306	2	26.1	99.2	Y	Afternoon	4	15	13:30:00	0	0	0	0	0	0	0	0	0	0	0	0	0	0	0	0	0	0	0	0	0	0	0	0	0	0	0	0	0	0	0	0	0
DUCKE	Net	-2.92537	-59.9658	2019-11-13	A	D-033-N-T-0	0	503306	2	26.1	99.2	Y	Afternoon	4	15	13:31:00	0	0	0	0	0	0	0	0	0	0	0	0	0	0	0	0	0	0	0	0	0	0	0	0	0	0	0	0	0	0	0	0	0
DUCKE	Net	-2.92537	-59.9658	2019-11-13	A	D-033-N-T-0	0	503306	2	26.1	99.2	Y	Afternoon	4	15	13:32:00	0	0	0	0	0	0	0	0	0	0	0	0	0	0	0	0	0	0	0	0	0	0	0	0	0	0	0	0	0	0	0	0	0
DUCKE	Net	-2.92537	-59.9658	2019-11-13	A	D-033-N-T-0	0	503306	2	26.1	99.2	Y	Afternoon	4	15	13:33:00	0	0	0	0	0	0	0	0	0	0	0	0	0	0	0	0	0	0	0	0	0	0	0	0	0	0	0	0	0	0	0	0	0
DUCKE	Net	-2.92537	-59.9658	2019-11-13	A	D-033-N-T-0	0	503306	2	26.1	99.2	Y	Afternoon	4	15	13:34:00	0	0	0	0	0	0	0	0	0	0	0	0	0	0	0	0	0	0	0	0	0	0	0	0	0	0	0	0	0	0	0	0	0
DUCKE	Net	-2.92537	-59.9658	2019-11-13	A	D-033-N-T-0	0	503306	2	26.1	99.2	Y	Afternoon	4	15	13:35:00	0	0	0	0	0	0	0	0	0	0	0	0	0	0	0	0	0	0	0	0	0	0	0	0	0	0	0	0	0	0	0	0	0
DUCKE	Net	-2.92537	-59.9658	2019-11-13	A	D-033-N-T-0	0	503306	2	26.1	99.2	Y	Afternoon	4	15	13:36:00	0	0	0	0	0	0	0	0	0	0	0	0	0	0	0	0	0	0	0	0	0	0	0	0	0	0	0	0	0	0	0	0	0
DUCKE	Net	-2.92537	-59.9658	2019-11-13	A	D-033-N-T-0	0	503306	2	26.1	99.2	Y	Afternoon	4	15	13:37:00	0	0	0	0	0	0	0	0	0	0	0	0	0	0	0	0	0	0	0	0	0	0	0	0	0	0	0	0	0	0	0	0	0
DUCKE	Net	-2.92537	-59.9658	2019-11-13	A	D-033-N-T-0	0	503306	2	26.1	99.2	Y	Afternoon	4	15	13:38:00	0	0	0	0	0	0	0	0	0	0	0	0	0	0	0	0	0	0	0	0	0	0	0	0	0	0	0	0	0	0	0	0	0
DUCKE	Net	-2.92537	-59.9658	2019-11-13	A	D-033-N-T-0	0	503306	2	26.1	99.2	Y	Afternoon	4	15	13:39:00	0	0	0	0	0	0	0	0	0	0	0	0	0	0	0	0	0	0	0	0	0	0	0	0	0	0	0	0	0	0	0	0	0
DUCKE	Net	-2.92537	-59.9658	2019-11-13	A	D-033-N-T-0	0	503306	2	26.1	99.2	Y	Afternoon	4	15	13:40:00	0	0	0	0	0	0	0	0	0	0	0	0	0	0	0	0	0	0	0	0	0	0	0	0	0	0	0	0	0	0	0	0	0
DUCKE	Net	-2.92537	-59.9658	2019-11-13	A	D-033-N-T-0	0	503306	2	26.1	99.2	Y	Afternoon	4	15	13:41:00	0	0	0	0	0	0	0	0	0	0	0	0	0	0	0	0	0	0	0	0	0	0	0	0	0	0	0	0	0	0	0	0	0
DUCKE	Net	-2.92537	-59.9658	2019-11-13	A	D-033-N-T-0	0	503306	2	26.1	99.2	Y	Afternoon	4	15	13:42:00	0	0	0	0	0	0	0	0	0	0	0	0	0	0	0	0	0	0	0	0	0	0	0	0	0	0	0	0	0	0	0	0	0
DUCKE	Net	-2.92537	-59.9658	2019-11-13	A	D-033-N-T-0	0	503306	2	26.1	99.2	Y	Afternoon	4	15	13:43:00	0	0	0	0	0	0	0	0	0	0	0	0	0	0	0	0	0	0	0	0	0	0	0	0	0	0	0	0	0	0	0	0	0
DUCKE	Net	-2.92537	-59.9658	2019-11-13	A	D-033-N-T-0	0	503306	2	26.1	99.2	Y	Afternoon	4	15	13:44:00	0	0	0	0	0	0	0	0	0	0	0	0	0	0	0	0	0	0	0	0	0	0	0	0	0	0	0	0	0	0	0	0	0
DUCKE	Net	-2.92537	-59.9658	2019-11-13	A	D-033-N-T-0	0	503306	1	23.6	100	Y	Afternoon	4	16	13:45:00	0	0	0	0	0	0	0	0	0	0	0	0	0	0	0	0	0	0	0	0	0	0	0	0	0	0	0	0	0	0	0	0	0
DUCKE	Net	-2.92537	-59.9658	2019-11-13	A	D-033-N-T-0	0	503306	1	23.6	100	Y	Afternoon	4	16	13:46:00	0	0	0	0	0	0	0	0	0	0	0	0	0	0	0	0	0	0	0	0	0	0	0	0	0	0	0	0	0	0	0	0	0
DUCKE	Net	-2.92537	-59.9658	2019-11-13	A	D-033-N-T-0	0	503306	1	23.6	100	Y	Afternoon	4	16	13:47:00	0	0	0	0	0	0	0	0	0	0	0	0	0	0	0	0	0	0	0	0	0	0	0	0	0	0	0	0	0	0	0	0	0
DUCKE	Net	-2.92537	-59.9658	2019-11-13	A	D-033-N-T-0	0	503306	1	23.6	100	Y	Afternoon	4	16	13:48:00	0	0	0	0	0	0	0	0	0	0	0	0	0	0	0	0	0	0	0	0	0	0	0	0	0	0	0	0	0	0	0	0	0
DUCKE	Net	-2.92537	-59.9658	2019-11-13	A	D-033-N-T-0	0	503306	1	23.6	100	Y	Afternoon	4	16	13:49:00	0	0	0	0	0	0	0	0	0	0	0	0	0	0	0	0	0	0	0	0	0	0	0	0	0	0	0	0	0	0	0	0	0
DUCKE	Net	-2.92537	-59.9658	2019-11-13	A	D-033-N-T-0	0	503306	1	23.6	100	Y	Afternoon	4	16	13:50:00	0	0	0	0	0	0	0	0	0	0	0	0	0	0	0	0	0	0	0	0	0	0	0	0	0	0	0	0	0	0	0	0	0
DUCKE	Net	-2.92537	-59.9658	2019-11-13	A	D-033-N-T-0	0	503306	1	23.6	100	Y	Afternoon	4	16	13:51:00	0	0	0	0	0	0	0	0	0	0	0	0	0	0	0	0	0	0	0	0	0	0	0	0	0	0	0	0	0	0	0	0	0
DUCKE	Net	-2.92537	-59.9658	2019-11-13	A	D-033-N-T-0	0	503306	1	23.6	100	Y	Afternoon	4	16	13:52:00	0	0	0	0	0	0	0	0	0	0	0	0	0	0	0	0	0	0	0	0	0	0	0	0	0	0	0	0	0	0	0	0	0
DUCKE	Net	-2.92537	-59.9658	2019-11-13	A	D-033-N-T-0	0	503306	1	23.6	100	Y	Afternoon	4	16	13:53:00	0	0	0	0	0	0	0	0	0	0	0	0	0	0	0	0	0	0	0	0	0	0	0	0	0	0	0	0	0	0	0	0	0
DUCKE	Net	-2.92537	-59.9658	2019-11-13	A	D-033-N-T-0	0	503306	1	23.6	100	Y	Afternoon	4	16	13:54:00	0	0	0	0	0	0	0	0	0	0	0	0	0	0	0	0	0	0	0	0	0	0	0	0	0	0	0	0	0	0	0	0	0
DUCKE	Net	-2.92537	-59.9658	2019-11-13	A	D-033-N-T-0	0	503306	1	23.6	100	Y	Afternoon	4	16	13:55:00	0	0	0	0	0	0	0	0	0	0	0	0	0	0	0	0	0	0	0	0	0	0	0	0	0	0	0	0	0	0	0	0	0
DUCKE	Net	-2.92537	-59.9658	2019-11-13	A	D-033-N-T-0	0	503306	1	23.6	100	Y	Afternoon	4	16	13:56:00	0	0	0	0	0	0	0	0	0	0	0	0	0	0	0	0	0	0	0	0	0	0	0	0	0	0	0	0	0	0	0	0	0
DUCKE	Net	-2.92537	-59.9658	2019-11-13	A	D-033-N-T-0	0	503306	1	23.6	100	Y	Afternoon	4	16	13:57:00	0	0	0	0	0	0	0	0	0	0	0	0	0	0	0	0	0	0	0	0	0	0	0	0	0	0	0	0	0	0	0	0	0
DUCKE	Net	-2.92537	-59.9658	2019-11-13	A	D-033-N-T-0	0	503306	1	23.6	100	Y	Afternoon	4	16	13:58:00	0	0	0	0	0	0	0	0	0	0	0	0	0	0	0	0	0	0	0	0	0	0	0	0	0	0	0	0	0	0	0	0	0
DUCKE	Net	-2.92537	-59.9658	2019-11-13	A	D-033-N-T-0	0	503306	1	23.6	100	Y	Afternoon	4	16	13:59:00	0	0	0	0	0	0	0	0	0	0	0	0	0	0	0	0	0	0	0	0	0	0	0	0	0	0	0	0	0	0	0	0	0
DUCKE	Net	-2.92537	-59.9658	2019-11-13	A	D-033-N-T-0	0	503306	1	23.6	100	Y	Afternoon	5	17	14:00:00	0	0	0	0	0	0	0	0	0	0	0	0	0	0	0	0	0	0	0	0	0	0	0	0	0	0	0	0	0	0	0	0	0
DUCKE	Net	-2.92537	-59.9658	2019-11-13	A	D-033-N-T-0	0	503306	1	23.6	100	Y	Afternoon	5	17	14:01:00	0	0	0	0	0	0	0	0	0	0	0	0	0	0	0	0	0	0	0	0	0	0	0	0	0	0	0	0	0	0	0	0	0
DUCKE	Net	-2.92537	-59.9658	2019-11-13	A	D-033-N-T-0	0	503306	1	23.6	100	Y	Afternoon	5	17	14:02:00	0	0	0	0	0	0	0	0	0	0	0	0	0	0	0	0	0	0	0	0	0	0	0	0	0	0	0	0	0	0	0	0	0
DUCKE	Net	-2.92537	-59.9658	2019-11-13	A	D-033-N-T-0	0	503306	1	23.6	100	Y	Afternoon	5	17	14:03:00	0	0	0	0	0	0	0	0	0	0	0	0	0	0	0	0	0	0	0	0	0	0	0	0	0	0	0	0	0	0	0	0	0
DUCKE	Net	-2.92537	-59.9658	2019-11-13	A	D-033-N-T-0	0	503306	1	23.6	100	Y	Afternoon	5	17	14:04:00	0	0	0	0	0	0	0	0	0	0	0	0	0	0	0	0	0	0	0	0	0	0	0	0	0	0	0	0	0	0	0	0	0
DUCKE	Net	-2.92537	-59.9658	2019-11-13	A	D-033-N-T-0	0	503306	1	23.6	100	Y	Afternoon	5	17	14:05:00	0	0	0	0	0	0	0	0	0	0	0	0	0	0	0	0	0	0	0	0	0	0	0	0	0	0	0	0	0	0	0	0	0
DUCKE	Net	-2.92537	-59.9658	2019-11-13	A	D-033-N-T-0	0	503306	1	23.6	100	Y	Afternoon	5	17	14:06:00	0	0	0	0	0	0	0	0	0	0	0	0	0	0	0	0	0	0	0	0	0	0	0	0	0	0	0	0	0	0	0	0	0
DUCKE	Net	-2.92537	-59.9658	2019-11-13	A	D-033-N-T-0	0	503306	1	23.6	100	Y	Afternoon	5	17	14:07:00	0	0	0	0	0	0	0	0	0	0	0	0	0	0	0	0	0	0	0	0	0	0	0	0	0	0	0	0	0	0	0	0	0
DUCKE	Net	-2.92537	-59.9658	2019-11-13	A	D-033-N-T-0	0	503306	1	23.6	100	Y	Afternoon	5	17	14:08:00	0	0	0	0	0	0	0	0	0	0	0	0	0	0	0	0	0	0	0	0	0	0	0	0	0	0	0	0	0	0	0	0	0
DUCKE	Net	-2.92537	-59.9658	2019-11-13	A	D-033-N-T-0	0	503306	1	23.6	100	Y	Afternoon	5	17	14:09:00	0	0	0	0	0	0	0	0	0	0	0	0	0	0	0	0	0	0	0	0	0	0	0	0	0	0	0	0	0	0	0	0	0
DUCKE	Net	-2.92537	-59.9658	2019-11-13	A	D-033-N-T-0	0	503306	1	23.6	100	Y	Afternoon	5	17	14:10:00	0	0	0	0	0	0	0	0	0	0	0	0	0	0	0	0	0	0	0	0	0	0	0	0	0	0	0	0	0	0	0	0	0
DUCKE	Net	-2.92537	-59.9658	2019-11-13	A	D-033-N-T-0	0	503306	1	23.6	100	Y	Afternoon	5	17	14:11:00	0	0	0	0	0	0	0	0	0	0	0	0	0	0	0	0	0	0	0	0	0	0	0	0	0	0	0	0	0	0	0	0	0
DUCKE	Net	-2.92537	-59.9658	2019-11-13	A	D-033-N-T-0	0	503306	1	23.6	100	Y	Afternoon	5	17	14:12:00	0	0	0	0	0	0	0	0	0	0	0	0	0	0	0	0	0	0	0	0	0	0	0	0	0	0	0	0	0	0	0	0	0
DUCKE	Net	-2.92537	-59.9658	2019-11-13	A	D-033-N-T-0	0	503306	1	23.6	100	Y	Afternoon	5	17	14:13:00	0	0	0	0	0	0	0	0	0	0	0	0	0	0	0	0	0	0	0	0	0	0	0	0	0	0	0	0	0	0	0	0	0
DUCKE	Net	-2.92537	-59.9658	2019-11-13	A	D-033-N-T-0	0	503306	1	23.6	100	Y	Afternoon	5	17	14:14:00	0	0	0	0	0	0	0	0	0	0	0	0	0	0	0	0	0	0	0	0	0	0	0	0	0	0	0	0	0	0	0	0	0
DUCKE	Net	-2.92537	-59.9658	2019-11-13	A	D-033-N-T-0	0	503306	1	23.1	100	Y	Afternoon	5	18	14:15:00	0	0	0	0	0	0	0	0	0	0	0	0	0	0	0	0	0	0	0	0	0	0	0	0	0	0	0	0	0	0	0	0	0
DUCKE	Net	-2.92537	-59.9658	2019-11-13	A	D-033-N-T-0	0	503306	1	23.1	100	Y	Afternoon	5	18	14:16:00	0	0	0	0	0	0	0	0	0	0	0	0	0	0	0	0	0	0	0	0	0	0	0	0	0	0	0	0	0	0	0	0	0
DUCKE	Net	-2.92537	-59.9658	2019-11-13	A	D-033-N-T-0	0	503306	1	23.1	100	Y	Afternoon	5	18	14:17:00	0	0	0	0	0	0	0	0	0	0	0	0	0	0	0	0	0	0	0	0	0	0	0	0	0	0	0	0	0	0	0	0	0
DUCKE	Net	-2.92537	-59.9658	2019-11-13	A	D-033-N-T-0	0	503306	1	23.1	100	Y	Afternoon	5	18	14:18:00	0	0	0	0	0	0	0	0	0	0	0	0	0	0	0	0	0	0	0	0	0	0	0	0	0	0	0	0	0	0	0	0	0
DUCKE	Net	-2.92537	-59.9658	2019-11-13	A	D-033-N-T-0	0	503306	1	23.1	100	Y	Afternoon	5	18	14:19:00	0	0	0	0	0	0	0	0	0	0	0	0	0	0	0	0	0	0	0	0	0	0	0	0	0	0	0	0	0	0	0	0	0
DUCKE	Net	-2.92537	-59.9658	2019-11-13	A	D-033-N-T-0	0	503306	1	23.1	100	Y	Afternoon	5	18	14:20:00	0	0	0	0	0	0	0	0	0	0	0	0	0	0	0	0	0	0	0	0	0	0	0	0	0	0	0	0	0	0	0	0	0
DUCKE	Net	-2.92537	-59.9658	2019-11-13	A	D-033-N-T-0	0	503306	1	23.1	100	Y	Afternoon	5	18	14:21:00	0	0	0	0	0	0	0	0	0	0	0	0	0	0	0	0	0	0	0	0	0	0	0	0	0	0	0	0	0	0	0	0	0
DUCKE	Net	-2.92537	-59.9658	2019-11-13	A	D-033-N-T-0	0	503306	1	23.1	100	Y	Afternoon	5	18	14:22:00	0	0	0	0	0	0	0	0	0	0	0	0	0	0	0	0	0	0	0	0	0	0	0	0	0	0	0	0	0	0	0	0	0
DUCKE	Net	-2.92537	-59.9658	2019-11-13	A	D-033-N-T-0	0	503306	1	23.1	100	Y	Afternoon	5	18	14:23:00	0	0	0	0	0	0	0	0	0	0	0	0	0	0	0	0	0	0	0	0	0	0	0	0	0	0	0	0	0	0	0	0	0
DUCKE	Net	-2.92537	-59.9658	2019-11-13	A	D-033-N-T-0	0	503306	1	23.1	100	Y	Afternoon	5	18	14:24:00	0	0	0	0	0	0	0	0	0	0	0	0	0	0	0	0	0	0	0	0	0	0	0	0	0	0	0	0	0	0	0	0	0
DUCKE	Net	-2.92537	-59.9658	2019-11-13	A	D-033-N-T-0	0	503306	1	23.1	100	Y	Afternoon	5	18	14:25:00	0	0	0	0	0	0	0	0	0	0	0	0	0	0	0	0	0	0	0	0	0	0	0	0	0	0	0	0	0	0	0	0	0
DUCKE	Net	-2.92537	-59.9658	2019-11-13	A	D-033-N-T-0	0	503306	1	23.1	100	Y	Afternoon	5	18	14:26:00	0	0	0	0	0	0	0	0	0	0	0	0	0	0	0	0	0	0	0	0	0	0	0	0	0	0	0	0	0	0	0	0	0
DUCKE	Net	-2.92537	-59.9658	2019-11-13	A	D-033-N-T-0	0	503306	1	23.1	100	Y	Afternoon	5	18	14:27:00	0	0	0	0	0	0	0	0	0	0	0	0	0	0	0	0	0	0	0	0	0	0	0	0	0	0	0	0	0	0	0	0	0
DUCKE	Net	-2.92537	-59.9658	2019-11-13	A	D-033-N-T-0	0	503306	1	23.1	100	Y	Afternoon	5	18	14:28:00	0	0	0	0	0	0	0	0	0	0	0	0	0	0	0	0	0	0	0	0	0	0	0	0	0	0	0	0	0	0	0	0	0
DUCKE	Net	-2.92537	-59.9658	2019-11-13	A	D-033-N-T-0	0	503306	1	23.1	100	Y	Afternoon	5	18	14:29:00	0	0	0	0	0	0	0	0	0	0	0	0	0	0	0	0	0	0	0	0	0	0	0	0	0	0	0	0	0	0	0	0	0
DUCKE	Net	-2.92537	-59.9658	2019-11-13	A	D-033-N-T-0	0	503306	1	23.1	100	Y	Afternoon	5	19	14:30:00	0	0	0	0	0	0	0	0	0	0	0	0	0	0	0	0	0	0	0	0	0	0	0	0	0	0	0	0	0	0	0	0	0
DUCKE	Net	-2.92537	-59.9658	2019-11-13	A	D-033-N-T-0	0	503306	1	23.1	100	Y	Afternoon	5	19	14:31:00	0	0	0	0	0	0	0	0	0	0	0	0	0	0	0	0	0	0	0	0	0	0	0	0	0	0	0	0	0	0	0	0	0
DUCKE	Net	-2.92537	-59.9658	2019-11-13	A	D-033-N-T-0	0	503306	1	23.1	100	Y	Afternoon	5	19	14:32:00	0	0	0	0	0	0	0	0	0	0	0	0	0	0	0	0	0	0	0	0	0	0	0	0	0	0	0	0	0	0	0	0	0
DUCKE	Net	-2.92537	-59.9658	2019-11-13	A	D-033-N-T-0	0	503306	1	23.1	100	Y	Afternoon	5	19	14:33:00	0	0	0	0	0	0	0	0	0	0	0	0	0	0	0	0	0	0	0	0	0	0	0	0	0	0	0	0	0	0	0	0	0
DUCKE	Net	-2.92537	-59.9658	2019-11-13	A	D-033-N-T-0	0	503306	1	23.1	100	Y	Afternoon	5	19	14:34:00	0	0	0	0	0	0	0	0	0	0	0	0	0	0	0	0	0	0	0	0	0	0	0	0	0	0	0	0	0	0	0	0	0
DUCKE	Net	-2.92537	-59.9658	2019-11-13	A	D-033-N-T-0	0	503306	1	23.1	100	Y	Afternoon	5	19	14:35:00	0	0	0	0	0	0	0	0	0	0	0	0	0	0	0	0	0	0	0	0	0	0	0	0	0	0	0	0	0	0	0	0	0
DUCKE	Net	-2.92537	-59.9658	2019-11-13	A	D-033-N-T-0	0	503306	1	23.1	100	Y	Afternoon	5	19	14:36:00	0	0	0	0	0	0	0	0	0	0	0	0	0	0	0	0	0	0	0	0	0	0	0	0	0	0	0	0	0	0	0	0	0
DUCKE	Net	-2.92537	-59.9658	2019-11-13	A	D-033-N-T-0	0	503306	1	23.1	100	Y	Afternoon	5	19	14:37:00	0	0	0	0	0	0	0	0	0	0	0	0	0	0	0	0	0	0	0	0	0	0	0	0	0	0	0	0	0	0	0	0	0
DUCKE	Net	-2.92537	-59.9658	2019-11-13	A	D-033-N-T-0	0	503306	1	23.1	100	Y	Afternoon	5	19	14:38:00	0	0	0	0	0	0	0	0	0	0	0	0	0	0	0	0	0	0	0	0	0	0	0	0	0	0	0	0	0	0	0	0	0
DUCKE	Net	-2.92537	-59.9658	2019-11-13	A	D-033-N-T-0	0	503306	1	23.1	100	Y	Afternoon	5	19	14:39:00	0	0	0	0	0	0	0	0	0	0	0	0	0	0	0	0	0	0	0	0	0	0	0	0	0	0	0	0	0	0	0	0	0
DUCKE	Net	-2.92537	-59.9658	2019-11-13	A	D-033-N-T-0	0	503306	1	23.1	100	Y	Afternoon	5	19	14:40:00	0	0	0	0	0	0	0	0	0	0	0	0	0	0	0	0	0	0	0	0	0	0	0	0	0	0	0	0	0	0	0	0	0
DUCKE	Net	-2.92537	-59.9658	2019-11-13	A	D-033-N-T-0	0	503306	1	23.1	100	Y	Afternoon	5	19	14:41:00	0	0	0	0	0	0	0	0	0	0	0	0	0	0	0	0	0	0	0	0	0	0	0	0	0	0	0	0	0	0	0	0	0
DUCKE	Net	-2.92537	-59.9658	2019-11-13	A	D-033-N-T-0	0	503306	1	23.1	100	Y	Afternoon	5	19	14:42:00	0	0	0	0	0	0	0	0	0	0	0	0	0	0	0	0	0	0	0	0	0	0	0	0	0	0	0	0	0	0	0	0	0
DUCKE	Net	-2.92537	-59.9658	2019-11-13	A	D-033-N-T-0	0	503306	1	23.1	100	Y	Afternoon	5	19	14:43:00	0	0	0	0	0	0	0	0	0	0	0	0	0	0	0	0	0	0	0	0	0	0	0	0	0	0	0	0	0	0	0	0	0
DUCKE	Net	-2.92537	-59.9658	2019-11-13	A	D-033-N-T-0	0	503306	1	23.1	100	Y	Afternoon	5	19	14:44:00	0	0	0	0	0	0	0	0	0	0	0	0	0	0	0	0	0	0	0	0	0	0	0	0	0	0	0	0	0	0	0	0	0
DUCKE	Net	-2.92537	-59.9658	2019-11-13	A	D-033-N-T-0	0	503306	1	23.6	100	Y	Afternoon	5	20	14:45:00	0	0	0	0	0	0	0	0	0	0	0	0	0	0	0	0	0	0	0	0	0	0	0	0	0	0	0	0	0	0	0	0	0
DUCKE	Net	-2.92537	-59.9658	2019-11-13	A	D-033-N-T-0	0	503306	1	23.6	100	Y	Afternoon	5	20	14:46:00	0	0	0	0	0	0	0	0	0	0	0	0	0	0	0	0	0	0	0	0	0	0	0	0	0	0	0	0	0	0	0	0	0
DUCKE	Net	-2.92537	-59.9658	2019-11-13	A	D-033-N-T-0	0	503306	1	23.6	100	Y	Afternoon	5	20	14:47:00	0	0	0	0	0	0	0	0	0	0	0	0	0	0	0	0	0	0	0	0	0	0	0	0	0	0	0	0	0	0	0	0	0
DUCKE	Net	-2.92537	-59.9658	2019-11-13	A	D-033-N-T-0	0	503306	1	23.6	100	Y	Afternoon	5	20	14:48:00	0	0	0	0	0	0	0	0	0	0	0	0	0	0	0	0	0	0	0	0	0	0	0	0	0	0	0	0	0	0	0	0	0
DUCKE	Net	-2.92537	-59.9658	2019-11-13	A	D-033-N-T-0	0	503306	1	23.6	100	Y	Afternoon	5	20	14:49:00	0	0	0	0	0	0	0	0	0	0	0	0	0	0	0	0	0	0	0	0	0	0	0	0	0	0	0	0	0	0	0	0	0
DUCKE	Net	-2.92537	-59.9658	2019-11-13	A	D-033-N-T-0	0	503306	1	23.6	100	Y	Afternoon	5	20	14:50:00	0	0	0	0	0	0	0	0	0	0	0	0	0	0	0	0	0	0	0	0	0	0	0	0	0	0	0	0	0	0	0	0	0
DUCKE	Net	-2.92537	-59.9658	2019-11-13	A	D-033-N-T-0	0	503306	1	23.6	100	Y	Afternoon	5	20	14:51:00	0	0	0	0	0	0	0	0	0	0	0	0	0	0	0	0	0	0	0	0	0	0	0	0	0	0	0	0	0	0	0	0	0
DUCKE	Net	-2.92537	-59.9658	2019-11-13	A	D-033-N-T-0	0	503306	1	23.6	100	Y	Afternoon	5	20	14:52:00	0	0	0	0	0	0	0	0	0	0	0	0	0	0	0	0	0	0	0	0	0	0	0	0	0	0	0	0	0	0	0	0	0
DUCKE	Net	-2.92537	-59.9658	2019-11-13	A	D-033-N-T-0	0	503306	1	23.6	100	Y	Afternoon	5	20	14:53:00	0	0	0	0	0	0	0	0	0	0	0	0	0	0	0	0	0	0	0	0	0	0	0	0	0	0	0	0	0	0	0	0	0
DUCKE	Net	-2.92537	-59.9658	2019-11-13	A	D-033-N-T-0	0	503306	1	23.6	100	Y	Afternoon	5	20	14:54:00	0	0	0	0	0	0	0	0	0	0	0	0	0	0	0	0	0	0	0	0	0	0	0	0	0	0	0	0	0	0	0	0	0
DUCKE	Net	-2.92537	-59.9658	2019-11-13	A	D-033-N-T-0	0	503306	1	23.6	100	Y	Afternoon	5	20	14:55:00	0	0	0	0	0	0	0	0	0	0	0	0	0	0	0	0	0	0	0	0	0	0	0	0	0	0	0	0	0	0	0	0	0
DUCKE	Net	-2.92537	-59.9658	2019-11-13	A	D-033-N-T-0	0	503306	1	23.6	100	Y	Afternoon	5	20	14:56:00	0	0	0	0	0	0	0	0	0	0	0	0	0	0	0	0	0	0	0	0	0	0	0	0	0	0	0	0	0	0	0	0	0
DUCKE	Net	-2.92537	-59.9658	2019-11-13	A	D-033-N-T-0	0	503306	1	23.6	100	Y	Afternoon	5	20	14:57:00	0	0	0	0	0	0	0	0	0	0	0	0	0	0	0	0	0	0	0	0	0	0	0	0	0	0	0	0	0	0	0	0	0
DUCKE	Net	-2.92537	-59.9658	2019-11-13	A	D-033-N-T-0	0	503306	1	23.6	100	Y	Afternoon	5	20	14:58:00	0	0	0	0	0	0	0	0	0	0	0	0	0	0	0	0	0	0	0	0	0	0	0	0	0	0	0	0	0	0	0	0	0
DUCKE	Net	-2.92537	-59.9658	2019-11-13	A	D-033-N-T-0	0	503306	1	23.6	100	Y	Afternoon	5	20	14:59:00	0	0	0	0	0	0	0	0	0	0	0	0	0	0	0	0	0	0	0	0	0	0	0	0	0	0	0	0	0	0	0	0	0
DUCKE	Net	-2.92537	-59.9658	2019-11-13	C	D-033-N-T-5	5	502E06	2	26.1	100	Y	Morning	1	1	10:00:00	0	0	0	0	0	0	0	0	0	0	0	0	0	0	0	0	0	0	0	0	0	0	0	0	0	0	0	0	0	0	0	0	0
DUCKE	Net	-2.92537	-59.9658	2019-11-13	C	D-033-N-T-5	5	502E06	2	26.1	100	Y	Morning	1	1	10:01:00	0	0	0	0	0	0	0	0	0	0	0	0	0	0	0	0	0	0	0	0	0	0	0	0	0	0	0	0	0	0	0	0	0
DUCKE	Net	-2.92537	-59.9658	2019-11-13	C	D-033-N-T-5	5	502E06	2	26.1	100	Y	Morning	1	1	10:02:00	0	0	0	0	0	0	0	0	0	0	0	0	0	0	0	0	0	0	0	0	0	0	0	0	0	0	0	0	0	0	0	0	0
DUCKE	Net	-2.92537	-59.9658	2019-11-13	C	D-033-N-T-5	5	502E06	2	26.1	100	Y	Morning	1	1	10:03:00	0	0	0	0	0	0	0	0	0	0	0	0	0	0	0	0	0	0	0	0	0	0	0	0	0	0	0	0	0	0	0	0	0
DUCKE	Net	-2.92537	-59.9658	2019-11-13	C	D-033-N-T-5	5	502E06	2	26.1	100	Y	Morning	1	1	10:04:00	0	0	0	0	0	0	0	0	0	0	0	0	0	0	0	0	0	0	0	0	0	0	0	0	0	0	0	0	0	0	0	0	0
DUCKE	Net	-2.92537	-59.9658	2019-11-13	C	D-033-N-T-5	5	502E06	2	26.1	100	Y	Morning	1	1	10:05:00	0	0	0	0	0	0	0	0	0	0	0	0	0	0	0	0	0	0	0	0	0	0	0	0	0	0	0	0	0	0	0	0	0
DUCKE	Net	-2.92537	-59.9658	2019-11-13	C	D-033-N-T-5	5	502E06	2	26.1	100	Y	Morning	1	1	10:06:00	0	0	0	0	0	0	0	0	0	0	0	0	0	0	0	0	0	0	0	0	0	0	0	0	0	0	0	0	0	0	0	0	0
DUCKE	Net	-2.92537	-59.9658	2019-11-13	C	D-033-N-T-5	5	502E06	2	26.1	100	Y	Morning	1	1	10:07:00	0	0	0	0	0	0	0	0	0	0	0	0	0	0	0	0	0	0	0	0	0	0	0	0	0	0	0	0	0	0	0	0	0
DUCKE	Net	-2.92537	-59.9658	2019-11-13	C	D-033-N-T-5	5	502E06	2	26.1	100	Y	Morning	1	1	10:08:00	0	0	0	0	0	0	0	0	0	0	0	0	0	0	0	0	0	0	0	0	0	0	0	0	0	0	0	0	0	0	0	0	0
DUCKE	Net	-2.92537	-59.9658	2019-11-13	C	D-033-N-T-5	5	502E06	2	26.1	100	Y	Morning	1	1	10:09:00	0	0	0	0	0	0	0	0	0	0	0	0	0	0	0	0	0	0	0	0	0	0	0	0	0	0	0	0	0	0	0	0	0
DUCKE	Net	-2.92537	-59.9658	2019-11-13	C	D-033-N-T-5	5	502E06	2	26.1	100	Y	Morning	1	1	10:10:00	0	0	0	0	0	0	0	0	0	0	0	0	0	0	0	0	0	0	0	0	0	0	0	0	0	0	0	0	0	0	0	0	0
DUCKE	Net	-2.92537	-59.9658	2019-11-13	C	D-033-N-T-5	5	502E06	2	26.1	100	Y	Morning	1	1	10:11:00	0	0	0	0	0	0	0	0	0	0	0	0	0	0	0	0	0	0	0	0	0	0	0	0	0	0	0	0	0	0	0	0	0
DUCKE	Net	-2.92537	-59.9658	2019-11-13	C	D-033-N-T-5	5	502E06	2	26.1	100	Y	Morning	1	1	10:12:00	0	0	0	0	0	0	0	0	0	0	0	0	0	0	0	0	0	0	0	0	0	0	0	0	0	0	0	0	0	0	0	0	0
DUCKE	Net	-2.92537	-59.9658	2019-11-13	C	D-033-N-T-5	5	502E06	2	26.1	100	Y	Morning	1	1	10:13:00	0	0	0	0	0	0	0	0	0	0	0	0	0	0	0	0	0	0	0	0	0	0	0	0	0	0	0	0	0	0	0	0	0
DUCKE	Net	-2.92537	-59.9658	2019-11-13	C	D-033-N-T-5	5	502E06	2	26.1	100	Y	Morning	1	1	10:14:00	0	0	0	0	0	0	0	0	0	0	0	0	0	0	0	0	0	0	0	0	0	0	0	0	0	0	0	0	0	0	0	0	0
DUCKE	Net	-2.92537	-59.9658	2019-11-13	C	D-033-N-T-5	5	502E06	2	27.1	99.1	Y	Morning	1	2	10:15:00	0	0	0	0	0	0	0	0	0	0	0	0	0	0	0	0	0	0	0	0	0	0	0	0	0	0	0	0	0	0	0	0	0
DUCKE	Net	-2.92537	-59.9658	2019-11-13	C	D-033-N-T-5	5	502E06	2	27.1	99.1	Y	Morning	1	2	10:16:00	0	0	0	0	0	0	0	0	0	0	0	0	0	0	0	0	0	0	0	0	0	0	0	0	0	0	0	0	0	0	0	0	0
DUCKE	Net	-2.92537	-59.9658	2019-11-13	C	D-033-N-T-5	5	502E06	2	27.1	99.1	Y	Morning	1	2	10:17:00	0	0	0	0	0	0	0	0	0	0	0	0	0	0	0	0	0	0	0	0	0	0	0	0	0	0	0	0	0	0	0	0	0
DUCKE	Net	-2.92537	-59.9658	2019-11-13	C	D-033-N-T-5	5	502E06	2	27.1	99.1	Y	Morning	1	2	10:18:00	0	0	0	0	0	0	0	0	0	0	0	0	0	0	0	0	0	0	0	0	0	0	0	0	0	0	0	0	0	0	0	0	0
DUCKE	Net	-2.92537	-59.9658	2019-11-13	C	D-033-N-T-5	5	502E06	2	27.1	99.1	Y	Morning	1	2	10:19:00	0	0	0	0	0	0	0	0	0	0	0	0	0	0	0	0	0	0	0	0	0	0	0	0	0	0	0	0	0	0	0	0	0
DUCKE	Net	-2.92537	-59.9658	2019-11-13	C	D-033-N-T-5	5	502E06	2	27.1	99.1	Y	Morning	1	2	10:20:00	0	0	0	0	0	0	0	0	0	0	0	0	0	0	0	0	0	0	0	0	0	0	0	0	0	0	0	0	0	0	0	0	0
DUCKE	Net	-2.92537	-59.9658	2019-11-13	C	D-033-N-T-5	5	502E06	2	27.1	99.1	Y	Morning	1	2	10:21:00	0	0	0	0	0	0	0	0	0	0	0	0	0	0	0	0	0	0	0	0	0	0	0	0	0	0	0	0	0	0	0	0	0
DUCKE	Net	-2.92537	-59.9658	2019-11-13	C	D-033-N-T-5	5	502E06	2	27.1	99.1	Y	Morning	1	2	10:22:00	0	0	0	0	0	0	0	0	0	0	0	0	0	0	0	0	0	0	0	0	0	0	0	0	0	0	0	0	0	0	0	0	0
DUCKE	Net	-2.92537	-59.9658	2019-11-13	C	D-033-N-T-5	5	502E06	2	27.1	99.1	Y	Morning	1	2	10:23:00	0	0	0	0	0	0	0	0	0	0	0	0	0	0	0	0	0	0	0	0	0	0	0	0	0	0	0	0	0	0	0	0	0
DUCKE	Net	-2.92537	-59.9658	2019-11-13	C	D-033-N-T-5	5	502E06	2	27.1	99.1	Y	Morning	1	2	10:24:00	0	0	0	0	0	0	0	0	0	0	0	0	0	0	0	0	0	0	0	0	0	0	0	0	0	0	0	0	0	0	0	0	0
DUCKE	Net	-2.92537	-59.9658	2019-11-13	C	D-033-N-T-5	5	502E06	2	27.1	99.1	Y	Morning	1	2	10:25:00	0	0	0	0	0	0	0	0	0	0	0	0	0	0	0	0	0	0	0	0	0	0	0	0	0	0	0	0	0	0	0	0	0
DUCKE	Net	-2.92537	-59.9658	2019-11-13	C	D-033-N-T-5	5	502E06	2	27.1	99.1	Y	Morning	1	2	10:26:00	0	0	0	0	0	0	0	0	0	0	0	0	0	0	0	0	0	0	0	0	0	0	0	0	0	0	0	0	0	0	0	0	0
DUCKE	Net	-2.92537	-59.9658	2019-11-13	C	D-033-N-T-5	5	502E06	2	27.1	99.1	Y	Morning	1	2	10:27:00	0	0	0	0	0	0	0	0	0	0	0	0	0	0	0	0	0	0	0	0	0	0	0	0	0	0	0	0	0	0	0	0	0
DUCKE	Net	-2.92537	-59.9658	2019-11-13	C	D-033-N-T-5	5	502E06	2	27.1	99.1	Y	Morning	1	2	10:28:00	0	0	0	0	0	0	0	0	0	0	0	0	0	0	0	0	0	0	0	0	0	0	0	0	0	0	0	0	0	0	0	0	0
DUCKE	Net	-2.92537	-59.9658	2019-11-13	C	D-033-N-T-5	5	502E06	2	27.1	99.1	Y	Morning	1	2	10:29:00	0	0	0	0	0	0	0	0	0	0	0	0	0	0	0	0	0	0	0	0	0	0	0	0	0	0	0	0	0	0	0	0	0
DUCKE	Net	-2.92537	-59.9658	2019-11-13	C	D-033-N-T-5	5	502E06	2	27.1	99.1	Y	Morning	1	3	10:30:00	0	0	0	0	0	0	0	0	0	0	0	0	0	0	0	0	0	0	0	0	0	0	0	0	0	0	0	0	0	0	0	0	0
DUCKE	Net	-2.92537	-59.9658	2019-11-13	C	D-033-N-T-5	5	502E06	2	27.1	99.1	Y	Morning	1	3	10:31:00	0	0	0	0	0	0	0	0	0	0	0	0	0	0	0	0	0	0	0	0	0	0	0	0	0	0	0	0	0	0	0	0	0
DUCKE	Net	-2.92537	-59.9658	2019-11-13	C	D-033-N-T-5	5	502E06	2	27.1	99.1	Y	Morning	1	3	10:32:00	0	0	0	0	0	0	0	0	0	0	0	0	0	0	0	0	0	0	0	0	0	0	0	0	0	0	0	0	0	0	0	0	0
DUCKE	Net	-2.92537	-59.9658	2019-11-13	C	D-033-N-T-5	5	502E06	2	27.1	99.1	Y	Morning	1	3	10:33:00	0	0	0	0	0	0	0	0	0	0	0	0	0	0	0	0	0	0	0	0	0	0	0	0	0	0	0	0	0	0	0	0	0
DUCKE	Net	-2.92537	-59.9658	2019-11-13	C	D-033-N-T-5	5	502E06	2	27.1	99.1	Y	Morning	1	3	10:34:00	0	0	0	0	0	0	0	0	0	0	0	0	0	0	0	0	0	0	0	0	0	0	0	0	0	0	0	0	0	0	0	0	0
DUCKE	Net	-2.92537	-59.9658	2019-11-13	C	D-033-N-T-5	5	502E06	2	27.1	99.1	Y	Morning	1	3	10:35:00	0	0	0	0	0	0	0	0	0	0	0	0	0	0	0	0	0	0	0	0	0	0	0	0	0	0	0	0	0	0	0	0	0
DUCKE	Net	-2.92537	-59.9658	2019-11-13	C	D-033-N-T-5	5	502E06	2	27.1	99.1	Y	Morning	1	3	10:36:00	0	0	0	0	0	0	0	0	0	0	0	0	0	0	0	0	0	0	0	0	0	0	0	0	0	0	0	0	0	0	0	0	0
DUCKE	Net	-2.92537	-59.9658	2019-11-13	C	D-033-N-T-5	5	502E06	2	27.1	99.1	Y	Morning	1	3	10:37:00	0	0	0	0	0	0	0	0	0	0	0	0	0	0	0	0	0	0	0	0	0	0	0	0	0	0	0	0	0	0	0	0	0
DUCKE	Net	-2.92537	-59.9658	2019-11-13	C	D-033-N-T-5	5	502E06	2	27.1	99.1	Y	Morning	1	3	10:38:00	0	0	0	0	0	0	0	0	0	0	0	0	0	0	0	0	0	0	0	0	0	0	0	0	0	0	0	0	0	0	0	0	0
DUCKE	Net	-2.92537	-59.9658	2019-11-13	C	D-033-N-T-5	5	502E06	2	27.1	99.1	Y	Morning	1	3	10:39:00	0	0	0	0	0	0	0	0	0	0	0	0	0	0	0	0	0	0	0	0	0	0	0	0	0	0	0	0	0	0	0	0	0
DUCKE	Net	-2.92537	-59.9658	2019-11-13	C	D-033-N-T-5	5	502E06	2	27.1	99.1	Y	Morning	1	3	10:40:00	0	0	0	0	0	0	0	0	0	0	0	0	0	0	0	0	0	0	0	0	0	0	0	0	0	0	0	0	0	0	0	0	0
DUCKE	Net	-2.92537	-59.9658	2019-11-13	C	D-033-N-T-5	5	502E06	2	27.1	99.1	Y	Morning	1	3	10:41:00	0	0	0	0	0	0	0	0	0	0	0	0	0	0	0	0	0	0	0	0	0	0	0	0	0	0	0	0	0	0	0	0	0
DUCKE	Net	-2.92537	-59.9658	2019-11-13	C	D-033-N-T-5	5	502E06	2	27.1	99.1	Y	Morning	1	3	10:42:00	0	0	0	0	0	0	0	0	0	0	0	0	0	0	0	0	0	0	0	0	0	0	0	0	0	0	0	0	0	0	0	0	0
DUCKE	Net	-2.92537	-59.9658	2019-11-13	C	D-033-N-T-5	5	502E06	2	27.1	99.1	Y	Morning	1	3	10:43:00	0	0	0	0	0	0	0	0	0	0	0	0	0	0	0	0	0	0	0	0	0	0	0	0	0	0	0	0	0	0	0	0	0
DUCKE	Net	-2.92537	-59.9658	2019-11-13	C	D-033-N-T-5	5	502E06	2	27.1	99.1	Y	Morning	1	3	10:44:00	0	0	0	0	0	0	0	0	0	0	0	0	0	0	0	0	0	0	0	0	0	0	0	0	0	0	0	0	0	0	0	0	0
DUCKE	Net	-2.92537	-59.9658	2019-11-13	C	D-033-N-T-5	5	502E06	2	27.1	100	Y	Morning	1	4	10:45:00	0	0	0	0	0	0	0	0	0	0	0	0	0	0	0	0	0	0	0	0	0	0	0	0	0	0	0	0	0	0	0	0	0
DUCKE	Net	-2.92537	-59.9658	2019-11-13	C	D-033-N-T-5	5	502E06	2	27.1	100	Y	Morning	1	4	10:46:00	0	0	0	0	0	0	0	0	0	0	0	0	0	0	0	0	0	0	0	0	0	0	0	0	0	0	0	0	0	0	0	0	0
DUCKE	Net	-2.92537	-59.9658	2019-11-13	C	D-033-N-T-5	5	502E06	2	27.1	100	Y	Morning	1	4	10:47:00	0	0	0	0	0	0	0	0	0	0	0	0	0	0	0	0	0	0	0	0	0	0	0	0	0	0	0	0	0	0	0	0	0
DUCKE	Net	-2.92537	-59.9658	2019-11-13	C	D-033-N-T-5	5	502E06	2	27.1	100	Y	Morning	1	4	10:48:00	1	0	0	0	0	0	0	0	0	1	0	0	0	0	0	0	0	0	0	0	0	0	0	0	0	0	0	0	0	0	0	0	0
DUCKE	Net	-2.92537	-59.9658	2019-11-13	C	D-033-N-T-5	5	502E06	2	27.1	100	Y	Morning	1	4	10:49:00	0	0	0	0	0	0	0	0	0	0	0	0	0	0	0	0	0	0	0	0	0	0	0	0	0	0	0	0	0	0	0	0	0
DUCKE	Net	-2.92537	-59.9658	2019-11-13	C	D-033-N-T-5	5	502E06	2	27.1	100	Y	Morning	1	4	10:50:00	0	0	0	0	0	0	0	0	0	0	0	0	0	0	0	0	0	0	0	0	0	0	0	0	0	0	0	0	0	0	0	0	0
DUCKE	Net	-2.92537	-59.9658	2019-11-13	C	D-033-N-T-5	5	502E06	2	27.1	100	Y	Morning	1	4	10:51:00	0	0	0	0	0	0	0	0	0	0	0	0	0	0	0	0	0	0	0	0	0	0	0	0	0	0	0	0	0	0	0	0	0
DUCKE	Net	-2.92537	-59.9658	2019-11-13	C	D-033-N-T-5	5	502E06	2	27.1	100	Y	Morning	1	4	10:52:00	0	0	0	0	0	0	0	0	0	0	0	0	0	0	0	0	0	0	0	0	0	0	0	0	0	0	0	0	0	0	0	0	0
DUCKE	Net	-2.92537	-59.9658	2019-11-13	C	D-033-N-T-5	5	502E06	2	27.1	100	Y	Morning	1	4	10:53:00	0	0	0	0	0	0	0	0	0	0	0	0	0	0	0	0	0	0	0	0	0	0	0	0	0	0	0	0	0	0	0	0	0
DUCKE	Net	-2.92537	-59.9658	2019-11-13	C	D-033-N-T-5	5	502E06	2	27.1	100	Y	Morning	1	4	10:54:00	0	0	0	0	0	0	0	0	0	0	0	0	0	0	0	0	0	0	0	0	0	0	0	0	0	0	0	0	0	0	0	0	0
DUCKE	Net	-2.92537	-59.9658	2019-11-13	C	D-033-N-T-5	5	502E06	2	27.1	100	Y	Morning	1	4	10:55:00	0	0	0	0	0	0	0	0	0	0	0	0	0	0	0	0	0	0	0	0	0	0	0	0	0	0	0	0	0	0	0	0	0
DUCKE	Net	-2.92537	-59.9658	2019-11-13	C	D-033-N-T-5	5	502E06	2	27.1	100	Y	Morning	1	4	10:56:00	0	0	0	0	0	0	0	0	0	0	0	0	0	0	0	0	0	0	0	0	0	0	0	0	0	0	0	0	0	0	0	0	0
DUCKE	Net	-2.92537	-59.9658	2019-11-13	C	D-033-N-T-5	5	502E06	2	27.1	100	Y	Morning	1	4	10:57:00	0	0	0	0	0	0	0	0	0	0	0	0	0	0	0	0	0	0	0	0	0	0	0	0	0	0	0	0	0	0	0	0	0
DUCKE	Net	-2.92537	-59.9658	2019-11-13	C	D-033-N-T-5	5	502E06	2	27.1	100	Y	Morning	1	4	10:58:00	0	0	0	0	0	0	0	0	0	0	0	0	0	0	0	0	0	0	0	0	0	0	0	0	0	0	0	0	0	0	0	0	0
DUCKE	Net	-2.92537	-59.9658	2019-11-13	C	D-033-N-T-5	5	502E06	2	27.1	100	Y	Morning	1	4	10:59:00	0	0	0	0	0	0	0	0	0	0	0	0	0	0	0	0	0	0	0	0	0	0	0	0	0	0	0	0	0	0	0	0	0
DUCKE	Net	-2.92537	-59.9658	2019-11-13	C	D-033-N-T-5	5	502E06	2	27.1	100	N	Morning	2	5	11:00:00	0	0	0	0	0	0	0	0	0	0	0	0	0	0	0	0	0	0	0	0	0	0	0	0	0	0	0	0	0	0	0	0	0
DUCKE	Net	-2.92537	-59.9658	2019-11-13	C	D-033-N-T-5	5	502E06	2	27.1	100	N	Morning	2	5	11:01:00	0	0	0	0	0	0	0	0	0	0	0	0	0	0	0	0	0	0	0	0	0	0	0	0	0	0	0	0	0	0	0	0	0
DUCKE	Net	-2.92537	-59.9658	2019-11-13	C	D-033-N-T-5	5	502E06	2	27.1	100	N	Morning	2	5	11:02:00	0	0	0	0	0	0	0	0	0	0	0	0	0	0	0	0	0	0	0	0	0	0	0	0	0	0	0	0	0	0	0	0	0
DUCKE	Net	-2.92537	-59.9658	2019-11-13	C	D-033-N-T-5	5	502E06	2	27.1	100	N	Morning	2	5	11:03:00	0	0	0	0	0	0	0	0	0	0	0	0	0	0	0	0	0	0	0	0	0	0	0	0	0	0	0	0	0	0	0	0	0
DUCKE	Net	-2.92537	-59.9658	2019-11-13	C	D-033-N-T-5	5	502E06	2	27.1	100	N	Morning	2	5	11:04:00	0	0	0	0	0	0	0	0	0	0	0	0	0	0	0	0	0	0	0	0	0	0	0	0	0	0	0	0	0	0	0	0	0
DUCKE	Net	-2.92537	-59.9658	2019-11-13	C	D-033-N-T-5	5	502E06	2	27.1	100	N	Morning	2	5	11:05:00	0	0	0	0	0	0	0	0	0	0	0	0	0	0	0	0	0	0	0	0	0	0	0	0	0	0	0	0	0	0	0	0	0
DUCKE	Net	-2.92537	-59.9658	2019-11-13	C	D-033-N-T-5	5	502E06	2	27.1	100	N	Morning	2	5	11:06:00	0	0	0	0	0	0	0	0	0	0	0	0	0	0	0	0	0	0	0	0	0	0	0	0	0	0	0	0	0	0	0	0	0
DUCKE	Net	-2.92537	-59.9658	2019-11-13	C	D-033-N-T-5	5	502E06	2	27.1	100	N	Morning	2	5	11:07:00	0	0	0	0	0	0	0	0	0	0	0	0	0	0	0	0	0	0	0	0	0	0	0	0	0	0	0	0	0	0	0	0	0
DUCKE	Net	-2.92537	-59.9658	2019-11-13	C	D-033-N-T-5	5	502E06	2	27.1	100	N	Morning	2	5	11:08:00	0	0	0	0	0	0	0	0	0	0	0	0	0	0	0	0	0	0	0	0	0	0	0	0	0	0	0	0	0	0	0	0	0
DUCKE	Net	-2.92537	-59.9658	2019-11-13	C	D-033-N-T-5	5	502E06	2	27.1	100	N	Morning	2	5	11:09:00	0	0	0	0	0	0	0	0	0	0	0	0	0	0	0	0	0	0	0	0	0	0	0	0	0	0	0	0	0	0	0	0	0
DUCKE	Net	-2.92537	-59.9658	2019-11-13	C	D-033-N-T-5	5	502E06	2	27.1	100	N	Morning	2	5	11:10:00	0	0	0	0	0	0	0	0	0	0	0	0	0	0	0	0	0	0	0	0	0	0	0	0	0	0	0	0	0	0	0	0	0
DUCKE	Net	-2.92537	-59.9658	2019-11-13	C	D-033-N-T-5	5	502E06	2	27.1	100	N	Morning	2	5	11:11:00	0	0	0	0	0	0	0	0	0	0	0	0	0	0	0	0	0	0	0	0	0	0	0	0	0	0	0	0	0	0	0	0	0
DUCKE	Net	-2.92537	-59.9658	2019-11-13	C	D-033-N-T-5	5	502E06	2	27.1	100	N	Morning	2	5	11:12:00	0	0	0	0	0	0	0	0	0	0	0	0	0	0	0	0	0	0	0	0	0	0	0	0	0	0	0	0	0	0	0	0	0
DUCKE	Net	-2.92537	-59.9658	2019-11-13	C	D-033-N-T-5	5	502E06	2	27.1	100	N	Morning	2	5	11:13:00	0	0	0	0	0	0	0	0	0	0	0	0	0	0	0	0	0	0	0	0	0	0	0	0	0	0	0	0	0	0	0	0	0
DUCKE	Net	-2.92537	-59.9658	2019-11-13	C	D-033-N-T-5	5	502E06	2	27.1	100	N	Morning	2	5	11:14:00	0	0	0	0	0	0	0	0	0	0	0	0	0	0	0	0	0	0	0	0	0	0	0	0	0	0	0	0	0	0	0	0	0
DUCKE	Net	-2.92537	-59.9658	2019-11-13	C	D-033-N-T-5	5	502E06	2	27.6	99.2	N	Morning	2	6	11:15:00	0	0	0	0	0	0	0	0	0	0	0	0	0	0	0	0	0	0	0	0	0	0	0	0	0	0	0	0	0	0	0	0	0
DUCKE	Net	-2.92537	-59.9658	2019-11-13	C	D-033-N-T-5	5	502E06	2	27.6	99.2	N	Morning	2	6	11:16:00	1	0	0	0	0	0	0	0	0	0	0	0	0	0	0	0	0	0	0	0	1	0	0	0	0	0	0	0	0	0	0	0	0
DUCKE	Net	-2.92537	-59.9658	2019-11-13	C	D-033-N-T-5	5	502E06	2	27.6	99.2	N	Morning	2	6	11:17:00	0	0	0	0	0	0	0	0	0	0	0	0	0	0	0	0	0	0	0	0	0	0	0	0	0	0	0	0	0	0	0	0	0
DUCKE	Net	-2.92537	-59.9658	2019-11-13	C	D-033-N-T-5	5	502E06	2	27.6	99.2	N	Morning	2	6	11:18:00	0	0	0	0	0	0	0	0	0	0	0	0	0	0	0	0	0	0	0	0	0	0	0	0	0	0	0	0	0	0	0	0	0
DUCKE	Net	-2.92537	-59.9658	2019-11-13	C	D-033-N-T-5	5	502E06	2	27.6	99.2	N	Morning	2	6	11:19:00	0	0	0	0	0	0	0	0	0	0	0	0	0	0	0	0	0	0	0	0	0	0	0	0	0	0	0	0	0	0	0	0	0
DUCKE	Net	-2.92537	-59.9658	2019-11-13	C	D-033-N-T-5	5	502E06	2	27.6	99.2	N	Morning	2	6	11:20:00	0	0	0	0	0	0	0	0	0	0	0	0	0	0	0	0	0	0	0	0	0	0	0	0	0	0	0	0	0	0	0	0	0
DUCKE	Net	-2.92537	-59.9658	2019-11-13	C	D-033-N-T-5	5	502E06	2	27.6	99.2	N	Morning	2	6	11:21:00	0	0	0	0	0	0	0	0	0	0	0	0	0	0	0	0	0	0	0	0	0	0	0	0	0	0	0	0	0	0	0	0	0
DUCKE	Net	-2.92537	-59.9658	2019-11-13	C	D-033-N-T-5	5	502E06	2	27.6	99.2	N	Morning	2	6	11:22:00	0	0	0	0	0	0	0	0	0	0	0	0	0	0	0	0	0	0	0	0	0	0	0	0	0	0	0	0	0	0	0	0	0
DUCKE	Net	-2.92537	-59.9658	2019-11-13	C	D-033-N-T-5	5	502E06	2	27.6	99.2	N	Morning	2	6	11:23:00	0	0	0	0	0	0	0	0	0	0	0	0	0	0	0	0	0	0	0	0	0	0	0	0	0	0	0	0	0	0	0	0	0
DUCKE	Net	-2.92537	-59.9658	2019-11-13	C	D-033-N-T-5	5	502E06	2	27.6	99.2	N	Morning	2	6	11:24:00	0	0	0	0	0	0	0	0	0	0	0	0	0	0	0	0	0	0	0	0	0	0	0	0	0	0	0	0	0	0	0	0	0
DUCKE	Net	-2.92537	-59.9658	2019-11-13	C	D-033-N-T-5	5	502E06	2	27.6	99.2	N	Morning	2	6	11:25:00	0	0	0	0	0	0	0	0	0	0	0	0	0	0	0	0	0	0	0	0	0	0	0	0	0	0	0	0	0	0	0	0	0
DUCKE	Net	-2.92537	-59.9658	2019-11-13	C	D-033-N-T-5	5	502E06	2	27.6	99.2	N	Morning	2	6	11:26:00	0	0	0	0	0	0	0	0	0	0	0	0	0	0	0	0	0	0	0	0	0	0	0	0	0	0	0	0	0	0	0	0	0
DUCKE	Net	-2.92537	-59.9658	2019-11-13	C	D-033-N-T-5	5	502E06	2	27.6	99.2	N	Morning	2	6	11:27:00	0	0	0	0	0	0	0	0	0	0	0	0	0	0	0	0	0	0	0	0	0	0	0	0	0	0	0	0	0	0	0	0	0
DUCKE	Net	-2.92537	-59.9658	2019-11-13	C	D-033-N-T-5	5	502E06	2	27.6	99.2	N	Morning	2	6	11:28:00	0	0	0	0	0	0	0	0	0	0	0	0	0	0	0	0	0	0	0	0	0	0	0	0	0	0	0	0	0	0	0	0	0
DUCKE	Net	-2.92537	-59.9658	2019-11-13	C	D-033-N-T-5	5	502E06	2	27.6	99.2	N	Morning	2	6	11:29:00	0	0	0	0	0	0	0	0	0	0	0	0	0	0	0	0	0	0	0	0	0	0	0	0	0	0	0	0	0	0	0	0	0
DUCKE	Net	-2.92537	-59.9658	2019-11-13	C	D-033-N-T-5	5	502E06	2	27.6	99.2	N	Morning	2	7	11:30:00	0	0	0	0	0	0	0	0	0	0	0	0	0	0	0	0	0	0	0	0	0	0	0	0	0	0	0	0	0	0	0	0	0
DUCKE	Net	-2.92537	-59.9658	2019-11-13	C	D-033-N-T-5	5	502E06	2	27.6	99.2	N	Morning	2	7	11:31:00	0	0	0	0	0	0	0	0	0	0	0	0	0	0	0	0	0	0	0	0	0	0	0	0	0	0	0	0	0	0	0	0	0
DUCKE	Net	-2.92537	-59.9658	2019-11-13	C	D-033-N-T-5	5	502E06	2	27.6	99.2	N	Morning	2	7	11:32:00	0	0	0	0	0	0	0	0	0	0	0	0	0	0	0	0	0	0	0	0	0	0	0	0	0	0	0	0	0	0	0	0	0
DUCKE	Net	-2.92537	-59.9658	2019-11-13	C	D-033-N-T-5	5	502E06	2	27.6	99.2	N	Morning	2	7	11:33:00	0	0	0	0	0	0	0	0	0	0	0	0	0	0	0	0	0	0	0	0	0	0	0	0	0	0	0	0	0	0	0	0	0
DUCKE	Net	-2.92537	-59.9658	2019-11-13	C	D-033-N-T-5	5	502E06	2	27.6	99.2	N	Morning	2	7	11:34:00	0	0	0	0	0	0	0	0	0	0	0	0	0	0	0	0	0	0	0	0	0	0	0	0	0	0	0	0	0	0	0	0	0
DUCKE	Net	-2.92537	-59.9658	2019-11-13	C	D-033-N-T-5	5	502E06	2	27.6	99.2	N	Morning	2	7	11:35:00	0	0	0	0	0	0	0	0	0	0	0	0	0	0	0	0	0	0	0	0	0	0	0	0	0	0	0	0	0	0	0	0	0
DUCKE	Net	-2.92537	-59.9658	2019-11-13	C	D-033-N-T-5	5	502E06	2	27.6	99.2	N	Morning	2	7	11:36:00	0	0	0	0	0	0	0	0	0	0	0	0	0	0	0	0	0	0	0	0	0	0	0	0	0	0	0	0	0	0	0	0	0
DUCKE	Net	-2.92537	-59.9658	2019-11-13	C	D-033-N-T-5	5	502E06	2	27.6	99.2	N	Morning	2	7	11:37:00	0	0	0	0	0	0	0	0	0	0	0	0	0	0	0	0	0	0	0	0	0	0	0	0	0	0	0	0	0	0	0	0	0
DUCKE	Net	-2.92537	-59.9658	2019-11-13	C	D-033-N-T-5	5	502E06	2	27.6	99.2	N	Morning	2	7	11:38:00	0	0	0	0	0	0	0	0	0	0	0	0	0	0	0	0	0	0	0	0	0	0	0	0	0	0	0	0	0	0	0	0	0
DUCKE	Net	-2.92537	-59.9658	2019-11-13	C	D-033-N-T-5	5	502E06	2	27.6	99.2	N	Morning	2	7	11:39:00	0	0	0	0	0	0	0	0	0	0	0	0	0	0	0	0	0	0	0	0	0	0	0	0	0	0	0	0	0	0	0	0	0
DUCKE	Net	-2.92537	-59.9658	2019-11-13	C	D-033-N-T-5	5	502E06	2	27.6	99.2	N	Morning	2	7	11:40:00	0	0	0	0	0	0	0	0	0	0	0	0	0	0	0	0	0	0	0	0	0	0	0	0	0	0	0	0	0	0	0	0	0
DUCKE	Net	-2.92537	-59.9658	2019-11-13	C	D-033-N-T-5	5	502E06	2	27.6	99.2	N	Morning	2	7	11:41:00	0	0	0	0	0	0	0	0	0	0	0	0	0	0	0	0	0	0	0	0	0	0	0	0	0	0	0	0	0	0	0	0	0
DUCKE	Net	-2.92537	-59.9658	2019-11-13	C	D-033-N-T-5	5	502E06	2	27.6	99.2	N	Morning	2	7	11:42:00	0	0	0	0	0	0	0	0	0	0	0	0	0	0	0	0	0	0	0	0	0	0	0	0	0	0	0	0	0	0	0	0	0
DUCKE	Net	-2.92537	-59.9658	2019-11-13	C	D-033-N-T-5	5	502E06	2	27.6	99.2	N	Morning	2	7	11:43:00	0	0	0	0	0	0	0	0	0	0	0	0	0	0	0	0	0	0	0	0	0	0	0	0	0	0	0	0	0	0	0	0	0
DUCKE	Net	-2.92537	-59.9658	2019-11-13	C	D-033-N-T-5	5	502E06	2	27.6	99.2	N	Morning	2	7	11:44:00	0	0	0	0	0	0	0	0	0	0	0	0	0	0	0	0	0	0	0	0	0	0	0	0	0	0	0	0	0	0	0	0	0
DUCKE	Net	-2.92537	-59.9658	2019-11-13	C	D-033-N-T-5	5	502E06	2	27.6	99.2	N	Morning	2	8	11:45:00	0	0	0	0	0	0	0	0	0	0	0	0	0	0	0	0	0	0	0	0	0	0	0	0	0	0	0	0	0	0	0	0	0
DUCKE	Net	-2.92537	-59.9658	2019-11-13	C	D-033-N-T-5	5	502E06	2	27.6	99.2	N	Morning	2	8	11:46:00	0	0	0	0	0	0	0	0	0	0	0	0	0	0	0	0	0	0	0	0	0	0	0	0	0	0	0	0	0	0	0	0	0
DUCKE	Net	-2.92537	-59.9658	2019-11-13	C	D-033-N-T-5	5	502E06	2	27.6	99.2	N	Morning	2	8	11:47:00	0	0	0	0	0	0	0	0	0	0	0	0	0	0	0	0	0	0	0	0	0	0	0	0	0	0	0	0	0	0	0	0	0
DUCKE	Net	-2.92537	-59.9658	2019-11-13	C	D-033-N-T-5	5	502E06	2	27.6	99.2	N	Morning	2	8	11:48:00	0	0	0	0	0	0	0	0	0	0	0	0	0	0	0	0	0	0	0	0	0	0	0	0	0	0	0	0	0	0	0	0	0
DUCKE	Net	-2.92537	-59.9658	2019-11-13	C	D-033-N-T-5	5	502E06	2	27.6	99.2	N	Morning	2	8	11:49:00	0	0	0	0	0	0	0	0	0	0	0	0	0	0	0	0	0	0	0	0	0	0	0	0	0	0	0	0	0	0	0	0	0
DUCKE	Net	-2.92537	-59.9658	2019-11-13	C	D-033-N-T-5	5	502E06	2	27.6	99.2	N	Morning	2	8	11:50:00	0	0	0	0	0	0	0	0	0	0	0	0	0	0	0	0	0	0	0	0	0	0	0	0	0	0	0	0	0	0	0	0	0
DUCKE	Net	-2.92537	-59.9658	2019-11-13	C	D-033-N-T-5	5	502E06	2	27.6	99.2	N	Morning	2	8	11:51:00	0	0	0	0	0	0	0	0	0	0	0	0	0	0	0	0	0	0	0	0	0	0	0	0	0	0	0	0	0	0	0	0	0
DUCKE	Net	-2.92537	-59.9658	2019-11-13	C	D-033-N-T-5	5	502E06	2	27.6	99.2	N	Morning	2	8	11:52:00	0	0	0	0	0	0	0	0	0	0	0	0	0	0	0	0	0	0	0	0	0	0	0	0	0	0	0	0	0	0	0	0	0
DUCKE	Net	-2.92537	-59.9658	2019-11-13	C	D-033-N-T-5	5	502E06	2	27.6	99.2	N	Morning	2	8	11:53:00	0	0	0	0	0	0	0	0	0	0	0	0	0	0	0	0	0	0	0	0	0	0	0	0	0	0	0	0	0	0	0	0	0
DUCKE	Net	-2.92537	-59.9658	2019-11-13	C	D-033-N-T-5	5	502E06	2	27.6	99.2	N	Morning	2	8	11:54:00	0	0	0	0	0	0	0	0	0	0	0	0	0	0	0	0	0	0	0	0	0	0	0	0	0	0	0	0	0	0	0	0	0
DUCKE	Net	-2.92537	-59.9658	2019-11-13	C	D-033-N-T-5	5	502E06	2	27.6	99.2	N	Morning	2	8	11:55:00	0	0	0	0	0	0	0	0	0	0	0	0	0	0	0	0	0	0	0	0	0	0	0	0	0	0	0	0	0	0	0	0	0
DUCKE	Net	-2.92537	-59.9658	2019-11-13	C	D-033-N-T-5	5	502E06	2	27.6	99.2	N	Morning	2	8	11:56:00	0	0	0	0	0	0	0	0	0	0	0	0	0	0	0	0	0	0	0	0	0	0	0	0	0	0	0	0	0	0	0	0	0
DUCKE	Net	-2.92537	-59.9658	2019-11-13	C	D-033-N-T-5	5	502E06	2	27.6	99.2	N	Morning	2	8	11:57:00	0	0	0	0	0	0	0	0	0	0	0	0	0	0	0	0	0	0	0	0	0	0	0	0	0	0	0	0	0	0	0	0	0
DUCKE	Net	-2.92537	-59.9658	2019-11-13	C	D-033-N-T-5	5	502E06	2	27.6	99.2	N	Morning	2	8	11:58:00	0	0	0	0	0	0	0	0	0	0	0	0	0	0	0	0	0	0	0	0	0	0	0	0	0	0	0	0	0	0	0	0	0
DUCKE	Net	-2.92537	-59.9658	2019-11-13	C	D-033-N-T-5	5	502E06	2	27.6	99.2	N	Morning	2	8	11:59:00	0	0	0	0	0	0	0	0	0	0	0	0	0	0	0	0	0	0	0	0	0	0	0	0	0	0	0	0	0	0	0	0	0
DUCKE	Net	-2.92537	-59.9658	2019-11-13	C	D-033-N-T-5	5	502E06	2	27.6	99.2	Y	Afternoon	3	9	12:00:00	0	0	0	0	0	0	0	0	0	0	0	0	0	0	0	0	0	0	0	0	0	0	0	0	0	0	0	0	0	0	0	0	0
DUCKE	Net	-2.92537	-59.9658	2019-11-13	C	D-033-N-T-5	5	502E06	2	27.6	99.2	Y	Afternoon	3	9	12:01:00	0	0	0	0	0	0	0	0	0	0	0	0	0	0	0	0	0	0	0	0	0	0	0	0	0	0	0	0	0	0	0	0	0
DUCKE	Net	-2.92537	-59.9658	2019-11-13	C	D-033-N-T-5	5	502E06	2	27.6	99.2	Y	Afternoon	3	9	12:02:00	0	0	0	0	0	0	0	0	0	0	0	0	0	0	0	0	0	0	0	0	0	0	0	0	0	0	0	0	0	0	0	0	0
DUCKE	Net	-2.92537	-59.9658	2019-11-13	C	D-033-N-T-5	5	502E06	2	27.6	99.2	Y	Afternoon	3	9	12:03:00	0	0	0	0	0	0	0	0	0	0	0	0	0	0	0	0	0	0	0	0	0	0	0	0	0	0	0	0	0	0	0	0	0
DUCKE	Net	-2.92537	-59.9658	2019-11-13	C	D-033-N-T-5	5	502E06	2	27.6	99.2	Y	Afternoon	3	9	12:04:00	0	0	0	0	0	0	0	0	0	0	0	0	0	0	0	0	0	0	0	0	0	0	0	0	0	0	0	0	0	0	0	0	0
DUCKE	Net	-2.92537	-59.9658	2019-11-13	C	D-033-N-T-5	5	502E06	2	27.6	99.2	Y	Afternoon	3	9	12:05:00	0	0	0	0	0	0	0	0	0	0	0	0	0	0	0	0	0	0	0	0	0	0	0	0	0	0	0	0	0	0	0	0	0
DUCKE	Net	-2.92537	-59.9658	2019-11-13	C	D-033-N-T-5	5	502E06	2	27.6	99.2	Y	Afternoon	3	9	12:06:00	0	0	0	0	0	0	0	0	0	0	0	0	0	0	0	0	0	0	0	0	0	0	0	0	0	0	0	0	0	0	0	0	0
DUCKE	Net	-2.92537	-59.9658	2019-11-13	C	D-033-N-T-5	5	502E06	2	27.6	99.2	Y	Afternoon	3	9	12:07:00	0	0	0	0	0	0	0	0	0	0	0	0	0	0	0	0	0	0	0	0	0	0	0	0	0	0	0	0	0	0	0	0	0
DUCKE	Net	-2.92537	-59.9658	2019-11-13	C	D-033-N-T-5	5	502E06	2	27.6	99.2	Y	Afternoon	3	9	12:08:00	0	0	0	0	0	0	0	0	0	0	0	0	0	0	0	0	0	0	0	0	0	0	0	0	0	0	0	0	0	0	0	0	0
DUCKE	Net	-2.92537	-59.9658	2019-11-13	C	D-033-N-T-5	5	502E06	2	27.6	99.2	Y	Afternoon	3	9	12:09:00	0	0	0	0	0	0	0	0	0	0	0	0	0	0	0	0	0	0	0	0	0	0	0	0	0	0	0	0	0	0	0	0	0
DUCKE	Net	-2.92537	-59.9658	2019-11-13	C	D-033-N-T-5	5	502E06	2	27.6	99.2	Y	Afternoon	3	9	12:10:00	0	0	0	0	0	0	0	0	0	0	0	0	0	0	0	0	0	0	0	0	0	0	0	0	0	0	0	0	0	0	0	0	0
DUCKE	Net	-2.92537	-59.9658	2019-11-13	C	D-033-N-T-5	5	502E06	2	27.6	99.2	Y	Afternoon	3	9	12:11:00	0	0	0	0	0	0	0	0	0	0	0	0	0	0	0	0	0	0	0	0	0	0	0	0	0	0	0	0	0	0	0	0	0
DUCKE	Net	-2.92537	-59.9658	2019-11-13	C	D-033-N-T-5	5	502E06	2	27.6	99.2	Y	Afternoon	3	9	12:12:00	0	0	0	0	0	0	0	0	0	0	0	0	0	0	0	0	0	0	0	0	0	0	0	0	0	0	0	0	0	0	0	0	0
DUCKE	Net	-2.92537	-59.9658	2019-11-13	C	D-033-N-T-5	5	502E06	2	27.6	99.2	Y	Afternoon	3	9	12:13:00	0	0	0	0	0	0	0	0	0	0	0	0	0	0	0	0	0	0	0	0	0	0	0	0	0	0	0	0	0	0	0	0	0
DUCKE	Net	-2.92537	-59.9658	2019-11-13	C	D-033-N-T-5	5	502E06	2	27.6	99.2	Y	Afternoon	3	9	12:14:00	0	0	0	0	0	0	0	0	0	0	0	0	0	0	0	0	0	0	0	0	0	0	0	0	0	0	0	0	0	0	0	0	0
DUCKE	Net	-2.92537	-59.9658	2019-11-13	C	D-033-N-T-5	5	502E06	2	27.1	100	Y	Afternoon	3	10	12:15:00	0	0	0	0	0	0	0	0	0	0	0	0	0	0	0	0	0	0	0	0	0	0	0	0	0	0	0	0	0	0	0	0	0
DUCKE	Net	-2.92537	-59.9658	2019-11-13	C	D-033-N-T-5	5	502E06	2	27.1	100	Y	Afternoon	3	10	12:16:00	0	0	0	0	0	0	0	0	0	0	0	0	0	0	0	0	0	0	0	0	0	0	0	0	0	0	0	0	0	0	0	0	0
DUCKE	Net	-2.92537	-59.9658	2019-11-13	C	D-033-N-T-5	5	502E06	2	27.1	100	Y	Afternoon	3	10	12:17:00	0	0	0	0	0	0	0	0	0	0	0	0	0	0	0	0	0	0	0	0	0	0	0	0	0	0	0	0	0	0	0	0	0
DUCKE	Net	-2.92537	-59.9658	2019-11-13	C	D-033-N-T-5	5	502E06	2	27.1	100	Y	Afternoon	3	10	12:18:00	0	0	0	0	0	0	0	0	0	0	0	0	0	0	0	0	0	0	0	0	0	0	0	0	0	0	0	0	0	0	0	0	0
DUCKE	Net	-2.92537	-59.9658	2019-11-13	C	D-033-N-T-5	5	502E06	2	27.1	100	Y	Afternoon	3	10	12:19:00	0	0	0	0	0	0	0	0	0	0	0	0	0	0	0	0	0	0	0	0	0	0	0	0	0	0	0	0	0	0	0	0	0
DUCKE	Net	-2.92537	-59.9658	2019-11-13	C	D-033-N-T-5	5	502E06	2	27.1	100	Y	Afternoon	3	10	12:20:00	0	0	0	0	0	0	0	0	0	0	0	0	0	0	0	0	0	0	0	0	0	0	0	0	0	0	0	0	0	0	0	0	0
DUCKE	Net	-2.92537	-59.9658	2019-11-13	C	D-033-N-T-5	5	502E06	2	27.1	100	Y	Afternoon	3	10	12:21:00	0	0	0	0	0	0	0	0	0	0	0	0	0	0	0	0	0	0	0	0	0	0	0	0	0	0	0	0	0	0	0	0	0
DUCKE	Net	-2.92537	-59.9658	2019-11-13	C	D-033-N-T-5	5	502E06	2	27.1	100	Y	Afternoon	3	10	12:22:00	0	0	0	0	0	0	0	0	0	0	0	0	0	0	0	0	0	0	0	0	0	0	0	0	0	0	0	0	0	0	0	0	0
DUCKE	Net	-2.92537	-59.9658	2019-11-13	C	D-033-N-T-5	5	502E06	2	27.1	100	Y	Afternoon	3	10	12:23:00	0	0	0	0	0	0	0	0	0	0	0	0	0	0	0	0	0	0	0	0	0	0	0	0	0	0	0	0	0	0	0	0	0
DUCKE	Net	-2.92537	-59.9658	2019-11-13	C	D-033-N-T-5	5	502E06	2	27.1	100	Y	Afternoon	3	10	12:24:00	0	0	0	0	0	0	0	0	0	0	0	0	0	0	0	0	0	0	0	0	0	0	0	0	0	0	0	0	0	0	0	0	0
DUCKE	Net	-2.92537	-59.9658	2019-11-13	C	D-033-N-T-5	5	502E06	2	27.1	100	Y	Afternoon	3	10	12:25:00	0	0	0	0	0	0	0	0	0	0	0	0	0	0	0	0	0	0	0	0	0	0	0	0	0	0	0	0	0	0	0	0	0
DUCKE	Net	-2.92537	-59.9658	2019-11-13	C	D-033-N-T-5	5	502E06	2	27.1	100	Y	Afternoon	3	10	12:26:00	0	0	0	0	0	0	0	0	0	0	0	0	0	0	0	0	0	0	0	0	0	0	0	0	0	0	0	0	0	0	0	0	0
DUCKE	Net	-2.92537	-59.9658	2019-11-13	C	D-033-N-T-5	5	502E06	2	27.1	100	Y	Afternoon	3	10	12:27:00	0	0	0	0	0	0	0	0	0	0	0	0	0	0	0	0	0	0	0	0	0	0	0	0	0	0	0	0	0	0	0	0	0
DUCKE	Net	-2.92537	-59.9658	2019-11-13	C	D-033-N-T-5	5	502E06	2	27.1	100	Y	Afternoon	3	10	12:28:00	0	0	0	0	0	0	0	0	0	0	0	0	0	0	0	0	0	0	0	0	0	0	0	0	0	0	0	0	0	0	0	0	0
DUCKE	Net	-2.92537	-59.9658	2019-11-13	C	D-033-N-T-5	5	502E06	2	27.1	100	Y	Afternoon	3	10	12:29:00	0	0	0	0	0	0	0	0	0	0	0	0	0	0	0	0	0	0	0	0	0	0	0	0	0	0	0	0	0	0	0	0	0
DUCKE	Net	-2.92537	-59.9658	2019-11-13	C	D-033-N-T-5	5	502E06	2	27.1	100	Y	Afternoon	3	11	12:30:00	0	0	0	0	0	0	0	0	0	0	0	0	0	0	0	0	0	0	0	0	0	0	0	0	0	0	0	0	0	0	0	0	0
DUCKE	Net	-2.92537	-59.9658	2019-11-13	C	D-033-N-T-5	5	502E06	2	27.1	100	Y	Afternoon	3	11	12:31:00	0	0	0	0	0	0	0	0	0	0	0	0	0	0	0	0	0	0	0	0	0	0	0	0	0	0	0	0	0	0	0	0	0
DUCKE	Net	-2.92537	-59.9658	2019-11-13	C	D-033-N-T-5	5	502E06	2	27.1	100	Y	Afternoon	3	11	12:32:00	0	0	0	0	0	0	0	0	0	0	0	0	0	0	0	0	0	0	0	0	0	0	0	0	0	0	0	0	0	0	0	0	0
DUCKE	Net	-2.92537	-59.9658	2019-11-13	C	D-033-N-T-5	5	502E06	2	27.1	100	Y	Afternoon	3	11	12:33:00	0	0	0	0	0	0	0	0	0	0	0	0	0	0	0	0	0	0	0	0	0	0	0	0	0	0	0	0	0	0	0	0	0
DUCKE	Net	-2.92537	-59.9658	2019-11-13	C	D-033-N-T-5	5	502E06	2	27.1	100	Y	Afternoon	3	11	12:34:00	0	0	0	0	0	0	0	0	0	0	0	0	0	0	0	0	0	0	0	0	0	0	0	0	0	0	0	0	0	0	0	0	0
DUCKE	Net	-2.92537	-59.9658	2019-11-13	C	D-033-N-T-5	5	502E06	2	27.1	100	Y	Afternoon	3	11	12:35:00	0	0	0	0	0	0	0	0	0	0	0	0	0	0	0	0	0	0	0	0	0	0	0	0	0	0	0	0	0	0	0	0	0
DUCKE	Net	-2.92537	-59.9658	2019-11-13	C	D-033-N-T-5	5	502E06	2	27.1	100	Y	Afternoon	3	11	12:36:00	0	0	0	0	0	0	0	0	0	0	0	0	0	0	0	0	0	0	0	0	0	0	0	0	0	0	0	0	0	0	0	0	0
DUCKE	Net	-2.92537	-59.9658	2019-11-13	C	D-033-N-T-5	5	502E06	2	27.1	100	Y	Afternoon	3	11	12:37:00	0	0	0	0	0	0	0	0	0	0	0	0	0	0	0	0	0	0	0	0	0	0	0	0	0	0	0	0	0	0	0	0	0
DUCKE	Net	-2.92537	-59.9658	2019-11-13	C	D-033-N-T-5	5	502E06	2	27.1	100	Y	Afternoon	3	11	12:38:00	0	0	0	0	0	0	0	0	0	0	0	0	0	0	0	0	0	0	0	0	0	0	0	0	0	0	0	0	0	0	0	0	0
DUCKE	Net	-2.92537	-59.9658	2019-11-13	C	D-033-N-T-5	5	502E06	2	27.1	100	Y	Afternoon	3	11	12:39:00	0	0	0	0	0	0	0	0	0	0	0	0	0	0	0	0	0	0	0	0	0	0	0	0	0	0	0	0	0	0	0	0	0
DUCKE	Net	-2.92537	-59.9658	2019-11-13	C	D-033-N-T-5	5	502E06	2	27.1	100	Y	Afternoon	3	11	12:40:00	0	0	0	0	0	0	0	0	0	0	0	0	0	0	0	0	0	0	0	0	0	0	0	0	0	0	0	0	0	0	0	0	0
DUCKE	Net	-2.92537	-59.9658	2019-11-13	C	D-033-N-T-5	5	502E06	2	27.1	100	Y	Afternoon	3	11	12:41:00	0	0	0	0	0	0	0	0	0	0	0	0	0	0	0	0	0	0	0	0	0	0	0	0	0	0	0	0	0	0	0	0	0
DUCKE	Net	-2.92537	-59.9658	2019-11-13	C	D-033-N-T-5	5	502E06	2	27.1	100	Y	Afternoon	3	11	12:42:00	0	0	0	0	0	0	0	0	0	0	0	0	0	0	0	0	0	0	0	0	0	0	0	0	0	0	0	0	0	0	0	0	0
DUCKE	Net	-2.92537	-59.9658	2019-11-13	C	D-033-N-T-5	5	502E06	2	27.1	100	Y	Afternoon	3	11	12:43:00	0	0	0	0	0	0	0	0	0	0	0	0	0	0	0	0	0	0	0	0	0	0	0	0	0	0	0	0	0	0	0	0	0
DUCKE	Net	-2.92537	-59.9658	2019-11-13	C	D-033-N-T-5	5	502E06	2	27.1	100	Y	Afternoon	3	11	12:44:00	0	0	0	0	0	0	0	0	0	0	0	0	0	0	0	0	0	0	0	0	0	0	0	0	0	0	0	0	0	0	0	0	0
DUCKE	Net	-2.92537	-59.9658	2019-11-13	C	D-033-N-T-5	5	502E06	1	25.6	100	Y	Afternoon	3	12	12:45:00	0	0	0	0	0	0	0	0	0	0	0	0	0	0	0	0	0	0	0	0	0	0	0	0	0	0	0	0	0	0	0	0	0
DUCKE	Net	-2.92537	-59.9658	2019-11-13	C	D-033-N-T-5	5	502E06	1	25.6	100	Y	Afternoon	3	12	12:46:00	0	0	0	0	0	0	0	0	0	0	0	0	0	0	0	0	0	0	0	0	0	0	0	0	0	0	0	0	0	0	0	0	0
DUCKE	Net	-2.92537	-59.9658	2019-11-13	C	D-033-N-T-5	5	502E06	1	25.6	100	Y	Afternoon	3	12	12:47:00	0	0	0	0	0	0	0	0	0	0	0	0	0	0	0	0	0	0	0	0	0	0	0	0	0	0	0	0	0	0	0	0	0
DUCKE	Net	-2.92537	-59.9658	2019-11-13	C	D-033-N-T-5	5	502E06	1	25.6	100	Y	Afternoon	3	12	12:48:00	0	0	0	0	0	0	0	0	0	0	0	0	0	0	0	0	0	0	0	0	0	0	0	0	0	0	0	0	0	0	0	0	0
DUCKE	Net	-2.92537	-59.9658	2019-11-13	C	D-033-N-T-5	5	502E06	1	25.6	100	Y	Afternoon	3	12	12:49:00	0	0	0	0	0	0	0	0	0	0	0	0	0	0	0	0	0	0	0	0	0	0	0	0	0	0	0	0	0	0	0	0	0
DUCKE	Net	-2.92537	-59.9658	2019-11-13	C	D-033-N-T-5	5	502E06	1	25.6	100	Y	Afternoon	3	12	12:50:00	0	0	0	0	0	0	0	0	0	0	0	0	0	0	0	0	0	0	0	0	0	0	0	0	0	0	0	0	0	0	0	0	0
DUCKE	Net	-2.92537	-59.9658	2019-11-13	C	D-033-N-T-5	5	502E06	1	25.6	100	Y	Afternoon	3	12	12:51:00	0	0	0	0	0	0	0	0	0	0	0	0	0	0	0	0	0	0	0	0	0	0	0	0	0	0	0	0	0	0	0	0	0
DUCKE	Net	-2.92537	-59.9658	2019-11-13	C	D-033-N-T-5	5	502E06	1	25.6	100	Y	Afternoon	3	12	12:52:00	0	0	0	0	0	0	0	0	0	0	0	0	0	0	0	0	0	0	0	0	0	0	0	0	0	0	0	0	0	0	0	0	0
DUCKE	Net	-2.92537	-59.9658	2019-11-13	C	D-033-N-T-5	5	502E06	1	25.6	100	Y	Afternoon	3	12	12:53:00	0	0	0	0	0	0	0	0	0	0	0	0	0	0	0	0	0	0	0	0	0	0	0	0	0	0	0	0	0	0	0	0	0
DUCKE	Net	-2.92537	-59.9658	2019-11-13	C	D-033-N-T-5	5	502E06	1	25.6	100	Y	Afternoon	3	12	12:54:00	0	0	0	0	0	0	0	0	0	0	0	0	0	0	0	0	0	0	0	0	0	0	0	0	0	0	0	0	0	0	0	0	0
DUCKE	Net	-2.92537	-59.9658	2019-11-13	C	D-033-N-T-5	5	502E06	1	25.6	100	Y	Afternoon	3	12	12:55:00	0	0	0	0	0	0	0	0	0	0	0	0	0	0	0	0	0	0	0	0	0	0	0	0	0	0	0	0	0	0	0	0	0
DUCKE	Net	-2.92537	-59.9658	2019-11-13	C	D-033-N-T-5	5	502E06	1	25.6	100	Y	Afternoon	3	12	12:56:00	0	0	0	0	0	0	0	0	0	0	0	0	0	0	0	0	0	0	0	0	0	0	0	0	0	0	0	0	0	0	0	0	0
DUCKE	Net	-2.92537	-59.9658	2019-11-13	C	D-033-N-T-5	5	502E06	1	25.6	100	Y	Afternoon	3	12	12:57:00	0	0	0	0	0	0	0	0	0	0	0	0	0	0	0	0	0	0	0	0	0	0	0	0	0	0	0	0	0	0	0	0	0
DUCKE	Net	-2.92537	-59.9658	2019-11-13	C	D-033-N-T-5	5	502E06	1	25.6	100	Y	Afternoon	3	12	12:58:00	0	0	0	0	0	0	0	0	0	0	0	0	0	0	0	0	0	0	0	0	0	0	0	0	0	0	0	0	0	0	0	0	0
DUCKE	Net	-2.92537	-59.9658	2019-11-13	C	D-033-N-T-5	5	502E06	1	25.6	100	Y	Afternoon	3	12	12:59:00	0	0	0	0	0	0	0	0	0	0	0	0	0	0	0	0	0	0	0	0	0	0	0	0	0	0	0	0	0	0	0	0	0
DUCKE	Net	-2.92537	-59.9658	2019-11-13	C	D-033-N-T-5	5	502E06	1	25.6	100	Y	Afternoon	4	13	13:00:00	0	0	0	0	0	0	0	0	0	0	0	0	0	0	0	0	0	0	0	0	0	0	0	0	0	0	0	0	0	0	0	0	0
DUCKE	Net	-2.92537	-59.9658	2019-11-13	C	D-033-N-T-5	5	502E06	1	25.6	100	Y	Afternoon	4	13	13:01:00	0	0	0	0	0	0	0	0	0	0	0	0	0	0	0	0	0	0	0	0	0	0	0	0	0	0	0	0	0	0	0	0	0
DUCKE	Net	-2.92537	-59.9658	2019-11-13	C	D-033-N-T-5	5	502E06	1	25.6	100	Y	Afternoon	4	13	13:02:00	0	0	0	0	0	0	0	0	0	0	0	0	0	0	0	0	0	0	0	0	0	0	0	0	0	0	0	0	0	0	0	0	0
DUCKE	Net	-2.92537	-59.9658	2019-11-13	C	D-033-N-T-5	5	502E06	1	25.6	100	Y	Afternoon	4	13	13:03:00	0	0	0	0	0	0	0	0	0	0	0	0	0	0	0	0	0	0	0	0	0	0	0	0	0	0	0	0	0	0	0	0	0
DUCKE	Net	-2.92537	-59.9658	2019-11-13	C	D-033-N-T-5	5	502E06	1	25.6	100	Y	Afternoon	4	13	13:04:00	0	0	0	0	0	0	0	0	0	0	0	0	0	0	0	0	0	0	0	0	0	0	0	0	0	0	0	0	0	0	0	0	0
DUCKE	Net	-2.92537	-59.9658	2019-11-13	C	D-033-N-T-5	5	502E06	1	25.6	100	Y	Afternoon	4	13	13:05:00	0	0	0	0	0	0	0	0	0	0	0	0	0	0	0	0	0	0	0	0	0	0	0	0	0	0	0	0	0	0	0	0	0
DUCKE	Net	-2.92537	-59.9658	2019-11-13	C	D-033-N-T-5	5	502E06	1	25.6	100	Y	Afternoon	4	13	13:06:00	0	0	0	0	0	0	0	0	0	0	0	0	0	0	0	0	0	0	0	0	0	0	0	0	0	0	0	0	0	0	0	0	0
DUCKE	Net	-2.92537	-59.9658	2019-11-13	C	D-033-N-T-5	5	502E06	1	25.6	100	Y	Afternoon	4	13	13:07:00	0	0	0	0	0	0	0	0	0	0	0	0	0	0	0	0	0	0	0	0	0	0	0	0	0	0	0	0	0	0	0	0	0
DUCKE	Net	-2.92537	-59.9658	2019-11-13	C	D-033-N-T-5	5	502E06	1	25.6	100	Y	Afternoon	4	13	13:08:00	0	0	0	0	0	0	0	0	0	0	0	0	0	0	0	0	0	0	0	0	0	0	0	0	0	0	0	0	0	0	0	0	0
DUCKE	Net	-2.92537	-59.9658	2019-11-13	C	D-033-N-T-5	5	502E06	1	25.6	100	Y	Afternoon	4	13	13:09:00	0	0	0	0	0	0	0	0	0	0	0	0	0	0	0	0	0	0	0	0	0	0	0	0	0	0	0	0	0	0	0	0	0
DUCKE	Net	-2.92537	-59.9658	2019-11-13	C	D-033-N-T-5	5	502E06	1	25.6	100	Y	Afternoon	4	13	13:10:00	0	0	0	0	0	0	0	0	0	0	0	0	0	0	0	0	0	0	0	0	0	0	0	0	0	0	0	0	0	0	0	0	0
DUCKE	Net	-2.92537	-59.9658	2019-11-13	C	D-033-N-T-5	5	502E06	1	25.6	100	Y	Afternoon	4	13	13:11:00	0	0	0	0	0	0	0	0	0	0	0	0	0	0	0	0	0	0	0	0	0	0	0	0	0	0	0	0	0	0	0	0	0
DUCKE	Net	-2.92537	-59.9658	2019-11-13	C	D-033-N-T-5	5	502E06	1	25.6	100	Y	Afternoon	4	13	13:12:00	0	0	0	0	0	0	0	0	0	0	0	0	0	0	0	0	0	0	0	0	0	0	0	0	0	0	0	0	0	0	0	0	0
DUCKE	Net	-2.92537	-59.9658	2019-11-13	C	D-033-N-T-5	5	502E06	1	25.6	100	Y	Afternoon	4	13	13:13:00	0	0	0	0	0	0	0	0	0	0	0	0	0	0	0	0	0	0	0	0	0	0	0	0	0	0	0	0	0	0	0	0	0
DUCKE	Net	-2.92537	-59.9658	2019-11-13	C	D-033-N-T-5	5	502E06	1	25.6	100	Y	Afternoon	4	13	13:14:00	0	0	0	0	0	0	0	0	0	0	0	0	0	0	0	0	0	0	0	0	0	0	0	0	0	0	0	0	0	0	0	0	0
DUCKE	Net	-2.92537	-59.9658	2019-11-13	C	D-033-N-T-5	5	502E06	1	25.6	100	Y	Afternoon	4	14	13:15:00	0	0	0	0	0	0	0	0	0	0	0	0	0	0	0	0	0	0	0	0	0	0	0	0	0	0	0	0	0	0	0	0	0
DUCKE	Net	-2.92537	-59.9658	2019-11-13	C	D-033-N-T-5	5	502E06	1	25.6	100	Y	Afternoon	4	14	13:16:00	0	0	0	0	0	0	0	0	0	0	0	0	0	0	0	0	0	0	0	0	0	0	0	0	0	0	0	0	0	0	0	0	0
DUCKE	Net	-2.92537	-59.9658	2019-11-13	C	D-033-N-T-5	5	502E06	1	25.6	100	Y	Afternoon	4	14	13:17:00	0	0	0	0	0	0	0	0	0	0	0	0	0	0	0	0	0	0	0	0	0	0	0	0	0	0	0	0	0	0	0	0	0
DUCKE	Net	-2.92537	-59.9658	2019-11-13	C	D-033-N-T-5	5	502E06	1	25.6	100	Y	Afternoon	4	14	13:18:00	0	0	0	0	0	0	0	0	0	0	0	0	0	0	0	0	0	0	0	0	0	0	0	0	0	0	0	0	0	0	0	0	0
DUCKE	Net	-2.92537	-59.9658	2019-11-13	C	D-033-N-T-5	5	502E06	1	25.6	100	Y	Afternoon	4	14	13:19:00	0	0	0	0	0	0	0	0	0	0	0	0	0	0	0	0	0	0	0	0	0	0	0	0	0	0	0	0	0	0	0	0	0
DUCKE	Net	-2.92537	-59.9658	2019-11-13	C	D-033-N-T-5	5	502E06	1	25.6	100	Y	Afternoon	4	14	13:20:00	0	0	0	0	0	0	0	0	0	0	0	0	0	0	0	0	0	0	0	0	0	0	0	0	0	0	0	0	0	0	0	0	0
DUCKE	Net	-2.92537	-59.9658	2019-11-13	C	D-033-N-T-5	5	502E06	1	25.6	100	Y	Afternoon	4	14	13:21:00	0	0	0	0	0	0	0	0	0	0	0	0	0	0	0	0	0	0	0	0	0	0	0	0	0	0	0	0	0	0	0	0	0
DUCKE	Net	-2.92537	-59.9658	2019-11-13	C	D-033-N-T-5	5	502E06	1	25.6	100	Y	Afternoon	4	14	13:22:00	0	0	0	0	0	0	0	0	0	0	0	0	0	0	0	0	0	0	0	0	0	0	0	0	0	0	0	0	0	0	0	0	0
DUCKE	Net	-2.92537	-59.9658	2019-11-13	C	D-033-N-T-5	5	502E06	1	25.6	100	Y	Afternoon	4	14	13:23:00	0	0	0	0	0	0	0	0	0	0	0	0	0	0	0	0	0	0	0	0	0	0	0	0	0	0	0	0	0	0	0	0	0
DUCKE	Net	-2.92537	-59.9658	2019-11-13	C	D-033-N-T-5	5	502E06	1	25.6	100	Y	Afternoon	4	14	13:24:00	0	0	0	0	0	0	0	0	0	0	0	0	0	0	0	0	0	0	0	0	0	0	0	0	0	0	0	0	0	0	0	0	0
DUCKE	Net	-2.92537	-59.9658	2019-11-13	C	D-033-N-T-5	5	502E06	1	25.6	100	Y	Afternoon	4	14	13:25:00	0	0	0	0	0	0	0	0	0	0	0	0	0	0	0	0	0	0	0	0	0	0	0	0	0	0	0	0	0	0	0	0	0
DUCKE	Net	-2.92537	-59.9658	2019-11-13	C	D-033-N-T-5	5	502E06	1	25.6	100	Y	Afternoon	4	14	13:26:00	0	0	0	0	0	0	0	0	0	0	0	0	0	0	0	0	0	0	0	0	0	0	0	0	0	0	0	0	0	0	0	0	0
DUCKE	Net	-2.92537	-59.9658	2019-11-13	C	D-033-N-T-5	5	502E06	1	25.6	100	Y	Afternoon	4	14	13:27:00	0	0	0	0	0	0	0	0	0	0	0	0	0	0	0	0	0	0	0	0	0	0	0	0	0	0	0	0	0	0	0	0	0
DUCKE	Net	-2.92537	-59.9658	2019-11-13	C	D-033-N-T-5	5	502E06	1	25.6	100	Y	Afternoon	4	14	13:28:00	0	0	0	0	0	0	0	0	0	0	0	0	0	0	0	0	0	0	0	0	0	0	0	0	0	0	0	0	0	0	0	0	0
DUCKE	Net	-2.92537	-59.9658	2019-11-13	C	D-033-N-T-5	5	502E06	1	25.6	100	Y	Afternoon	4	14	13:29:00	0	0	0	0	0	0	0	0	0	0	0	0	0	0	0	0	0	0	0	0	0	0	0	0	0	0	0	0	0	0	0	0	0
DUCKE	Net	-2.92537	-59.9658	2019-11-13	C	D-033-N-T-5	5	502E06	1	25.6	100	Y	Afternoon	4	15	13:30:00	0	0	0	0	0	0	0	0	0	0	0	0	0	0	0	0	0	0	0	0	0	0	0	0	0	0	0	0	0	0	0	0	0
DUCKE	Net	-2.92537	-59.9658	2019-11-13	C	D-033-N-T-5	5	502E06	1	25.6	100	Y	Afternoon	4	15	13:31:00	0	0	0	0	0	0	0	0	0	0	0	0	0	0	0	0	0	0	0	0	0	0	0	0	0	0	0	0	0	0	0	0	0
DUCKE	Net	-2.92537	-59.9658	2019-11-13	C	D-033-N-T-5	5	502E06	1	25.6	100	Y	Afternoon	4	15	13:32:00	0	0	0	0	0	0	0	0	0	0	0	0	0	0	0	0	0	0	0	0	0	0	0	0	0	0	0	0	0	0	0	0	0
DUCKE	Net	-2.92537	-59.9658	2019-11-13	C	D-033-N-T-5	5	502E06	1	25.6	100	Y	Afternoon	4	15	13:33:00	0	0	0	0	0	0	0	0	0	0	0	0	0	0	0	0	0	0	0	0	0	0	0	0	0	0	0	0	0	0	0	0	0
DUCKE	Net	-2.92537	-59.9658	2019-11-13	C	D-033-N-T-5	5	502E06	1	25.6	100	Y	Afternoon	4	15	13:34:00	0	0	0	0	0	0	0	0	0	0	0	0	0	0	0	0	0	0	0	0	0	0	0	0	0	0	0	0	0	0	0	0	0
DUCKE	Net	-2.92537	-59.9658	2019-11-13	C	D-033-N-T-5	5	502E06	1	25.6	100	Y	Afternoon	4	15	13:35:00	0	0	0	0	0	0	0	0	0	0	0	0	0	0	0	0	0	0	0	0	0	0	0	0	0	0	0	0	0	0	0	0	0
DUCKE	Net	-2.92537	-59.9658	2019-11-13	C	D-033-N-T-5	5	502E06	1	25.6	100	Y	Afternoon	4	15	13:36:00	0	0	0	0	0	0	0	0	0	0	0	0	0	0	0	0	0	0	0	0	0	0	0	0	0	0	0	0	0	0	0	0	0
DUCKE	Net	-2.92537	-59.9658	2019-11-13	C	D-033-N-T-5	5	502E06	1	25.6	100	Y	Afternoon	4	15	13:37:00	0	0	0	0	0	0	0	0	0	0	0	0	0	0	0	0	0	0	0	0	0	0	0	0	0	0	0	0	0	0	0	0	0
DUCKE	Net	-2.92537	-59.9658	2019-11-13	C	D-033-N-T-5	5	502E06	1	25.6	100	Y	Afternoon	4	15	13:38:00	0	0	0	0	0	0	0	0	0	0	0	0	0	0	0	0	0	0	0	0	0	0	0	0	0	0	0	0	0	0	0	0	0
DUCKE	Net	-2.92537	-59.9658	2019-11-13	C	D-033-N-T-5	5	502E06	1	25.6	100	Y	Afternoon	4	15	13:39:00	0	0	0	0	0	0	0	0	0	0	0	0	0	0	0	0	0	0	0	0	0	0	0	0	0	0	0	0	0	0	0	0	0
DUCKE	Net	-2.92537	-59.9658	2019-11-13	C	D-033-N-T-5	5	502E06	1	25.6	100	Y	Afternoon	4	15	13:40:00	0	0	0	0	0	0	0	0	0	0	0	0	0	0	0	0	0	0	0	0	0	0	0	0	0	0	0	0	0	0	0	0	0
DUCKE	Net	-2.92537	-59.9658	2019-11-13	C	D-033-N-T-5	5	502E06	1	25.6	100	Y	Afternoon	4	15	13:41:00	0	0	0	0	0	0	0	0	0	0	0	0	0	0	0	0	0	0	0	0	0	0	0	0	0	0	0	0	0	0	0	0	0
DUCKE	Net	-2.92537	-59.9658	2019-11-13	C	D-033-N-T-5	5	502E06	1	25.6	100	Y	Afternoon	4	15	13:42:00	0	0	0	0	0	0	0	0	0	0	0	0	0	0	0	0	0	0	0	0	0	0	0	0	0	0	0	0	0	0	0	0	0
DUCKE	Net	-2.92537	-59.9658	2019-11-13	C	D-033-N-T-5	5	502E06	1	25.6	100	Y	Afternoon	4	15	13:43:00	0	0	0	0	0	0	0	0	0	0	0	0	0	0	0	0	0	0	0	0	0	0	0	0	0	0	0	0	0	0	0	0	0
DUCKE	Net	-2.92537	-59.9658	2019-11-13	C	D-033-N-T-5	5	502E06	1	25.6	100	Y	Afternoon	4	15	13:44:00	0	0	0	0	0	0	0	0	0	0	0	0	0	0	0	0	0	0	0	0	0	0	0	0	0	0	0	0	0	0	0	0	0
DUCKE	Net	-2.92537	-59.9658	2019-11-13	C	D-033-N-T-5	5	502E06	1	23.1	100	Y	Afternoon	4	16	13:45:00	0	0	0	0	0	0	0	0	0	0	0	0	0	0	0	0	0	0	0	0	0	0	0	0	0	0	0	0	0	0	0	0	0
DUCKE	Net	-2.92537	-59.9658	2019-11-13	C	D-033-N-T-5	5	502E06	1	23.1	100	Y	Afternoon	4	16	13:46:00	0	0	0	0	0	0	0	0	0	0	0	0	0	0	0	0	0	0	0	0	0	0	0	0	0	0	0	0	0	0	0	0	0
DUCKE	Net	-2.92537	-59.9658	2019-11-13	C	D-033-N-T-5	5	502E06	1	23.1	100	Y	Afternoon	4	16	13:47:00	0	0	0	0	0	0	0	0	0	0	0	0	0	0	0	0	0	0	0	0	0	0	0	0	0	0	0	0	0	0	0	0	0
DUCKE	Net	-2.92537	-59.9658	2019-11-13	C	D-033-N-T-5	5	502E06	1	23.1	100	Y	Afternoon	4	16	13:48:00	0	0	0	0	0	0	0	0	0	0	0	0	0	0	0	0	0	0	0	0	0	0	0	0	0	0	0	0	0	0	0	0	0
DUCKE	Net	-2.92537	-59.9658	2019-11-13	C	D-033-N-T-5	5	502E06	1	23.1	100	Y	Afternoon	4	16	13:49:00	0	0	0	0	0	0	0	0	0	0	0	0	0	0	0	0	0	0	0	0	0	0	0	0	0	0	0	0	0	0	0	0	0
DUCKE	Net	-2.92537	-59.9658	2019-11-13	C	D-033-N-T-5	5	502E06	1	23.1	100	Y	Afternoon	4	16	13:50:00	0	0	0	0	0	0	0	0	0	0	0	0	0	0	0	0	0	0	0	0	0	0	0	0	0	0	0	0	0	0	0	0	0
DUCKE	Net	-2.92537	-59.9658	2019-11-13	C	D-033-N-T-5	5	502E06	1	23.1	100	Y	Afternoon	4	16	13:51:00	0	0	0	0	0	0	0	0	0	0	0	0	0	0	0	0	0	0	0	0	0	0	0	0	0	0	0	0	0	0	0	0	0
DUCKE	Net	-2.92537	-59.9658	2019-11-13	C	D-033-N-T-5	5	502E06	1	23.1	100	Y	Afternoon	4	16	13:52:00	0	0	0	0	0	0	0	0	0	0	0	0	0	0	0	0	0	0	0	0	0	0	0	0	0	0	0	0	0	0	0	0	0
DUCKE	Net	-2.92537	-59.9658	2019-11-13	C	D-033-N-T-5	5	502E06	1	23.1	100	Y	Afternoon	4	16	13:53:00	0	0	0	0	0	0	0	0	0	0	0	0	0	0	0	0	0	0	0	0	0	0	0	0	0	0	0	0	0	0	0	0	0
DUCKE	Net	-2.92537	-59.9658	2019-11-13	C	D-033-N-T-5	5	502E06	1	23.1	100	Y	Afternoon	4	16	13:54:00	0	0	0	0	0	0	0	0	0	0	0	0	0	0	0	0	0	0	0	0	0	0	0	0	0	0	0	0	0	0	0	0	0
DUCKE	Net	-2.92537	-59.9658	2019-11-13	C	D-033-N-T-5	5	502E06	1	23.1	100	Y	Afternoon	4	16	13:55:00	0	0	0	0	0	0	0	0	0	0	0	0	0	0	0	0	0	0	0	0	0	0	0	0	0	0	0	0	0	0	0	0	0
DUCKE	Net	-2.92537	-59.9658	2019-11-13	C	D-033-N-T-5	5	502E06	1	23.1	100	Y	Afternoon	4	16	13:56:00	0	0	0	0	0	0	0	0	0	0	0	0	0	0	0	0	0	0	0	0	0	0	0	0	0	0	0	0	0	0	0	0	0
DUCKE	Net	-2.92537	-59.9658	2019-11-13	C	D-033-N-T-5	5	502E06	1	23.1	100	Y	Afternoon	4	16	13:57:00	0	0	0	0	0	0	0	0	0	0	0	0	0	0	0	0	0	0	0	0	0	0	0	0	0	0	0	0	0	0	0	0	0
DUCKE	Net	-2.92537	-59.9658	2019-11-13	C	D-033-N-T-5	5	502E06	1	23.1	100	Y	Afternoon	4	16	13:58:00	0	0	0	0	0	0	0	0	0	0	0	0	0	0	0	0	0	0	0	0	0	0	0	0	0	0	0	0	0	0	0	0	0
DUCKE	Net	-2.92537	-59.9658	2019-11-13	C	D-033-N-T-5	5	502E06	1	23.1	100	Y	Afternoon	4	16	13:59:00	0	0	0	0	0	0	0	0	0	0	0	0	0	0	0	0	0	0	0	0	0	0	0	0	0	0	0	0	0	0	0	0	0
DUCKE	Net	-2.92537	-59.9658	2019-11-13	C	D-033-N-T-5	5	502E06	1	23.1	100	Y	Afternoon	5	17	14:00:00	0	0	0	0	0	0	0	0	0	0	0	0	0	0	0	0	0	0	0	0	0	0	0	0	0	0	0	0	0	0	0	0	0
DUCKE	Net	-2.92537	-59.9658	2019-11-13	C	D-033-N-T-5	5	502E06	1	23.1	100	Y	Afternoon	5	17	14:01:00	0	0	0	0	0	0	0	0	0	0	0	0	0	0	0	0	0	0	0	0	0	0	0	0	0	0	0	0	0	0	0	0	0
DUCKE	Net	-2.92537	-59.9658	2019-11-13	C	D-033-N-T-5	5	502E06	1	23.1	100	Y	Afternoon	5	17	14:02:00	0	0	0	0	0	0	0	0	0	0	0	0	0	0	0	0	0	0	0	0	0	0	0	0	0	0	0	0	0	0	0	0	0
DUCKE	Net	-2.92537	-59.9658	2019-11-13	C	D-033-N-T-5	5	502E06	1	23.1	100	Y	Afternoon	5	17	14:03:00	0	0	0	0	0	0	0	0	0	0	0	0	0	0	0	0	0	0	0	0	0	0	0	0	0	0	0	0	0	0	0	0	0
DUCKE	Net	-2.92537	-59.9658	2019-11-13	C	D-033-N-T-5	5	502E06	1	23.1	100	Y	Afternoon	5	17	14:04:00	0	0	0	0	0	0	0	0	0	0	0	0	0	0	0	0	0	0	0	0	0	0	0	0	0	0	0	0	0	0	0	0	0
DUCKE	Net	-2.92537	-59.9658	2019-11-13	C	D-033-N-T-5	5	502E06	1	23.1	100	Y	Afternoon	5	17	14:05:00	0	0	0	0	0	0	0	0	0	0	0	0	0	0	0	0	0	0	0	0	0	0	0	0	0	0	0	0	0	0	0	0	0
DUCKE	Net	-2.92537	-59.9658	2019-11-13	C	D-033-N-T-5	5	502E06	1	23.1	100	Y	Afternoon	5	17	14:06:00	0	0	0	0	0	0	0	0	0	0	0	0	0	0	0	0	0	0	0	0	0	0	0	0	0	0	0	0	0	0	0	0	0
DUCKE	Net	-2.92537	-59.9658	2019-11-13	C	D-033-N-T-5	5	502E06	1	23.1	100	Y	Afternoon	5	17	14:07:00	0	0	0	0	0	0	0	0	0	0	0	0	0	0	0	0	0	0	0	0	0	0	0	0	0	0	0	0	0	0	0	0	0
DUCKE	Net	-2.92537	-59.9658	2019-11-13	C	D-033-N-T-5	5	502E06	1	23.1	100	Y	Afternoon	5	17	14:08:00	0	0	0	0	0	0	0	0	0	0	0	0	0	0	0	0	0	0	0	0	0	0	0	0	0	0	0	0	0	0	0	0	0
DUCKE	Net	-2.92537	-59.9658	2019-11-13	C	D-033-N-T-5	5	502E06	1	23.1	100	Y	Afternoon	5	17	14:09:00	0	0	0	0	0	0	0	0	0	0	0	0	0	0	0	0	0	0	0	0	0	0	0	0	0	0	0	0	0	0	0	0	0
DUCKE	Net	-2.92537	-59.9658	2019-11-13	C	D-033-N-T-5	5	502E06	1	23.1	100	Y	Afternoon	5	17	14:10:00	0	0	0	0	0	0	0	0	0	0	0	0	0	0	0	0	0	0	0	0	0	0	0	0	0	0	0	0	0	0	0	0	0
DUCKE	Net	-2.92537	-59.9658	2019-11-13	C	D-033-N-T-5	5	502E06	1	23.1	100	Y	Afternoon	5	17	14:11:00	0	0	0	0	0	0	0	0	0	0	0	0	0	0	0	0	0	0	0	0	0	0	0	0	0	0	0	0	0	0	0	0	0
DUCKE	Net	-2.92537	-59.9658	2019-11-13	C	D-033-N-T-5	5	502E06	1	23.1	100	Y	Afternoon	5	17	14:12:00	0	0	0	0	0	0	0	0	0	0	0	0	0	0	0	0	0	0	0	0	0	0	0	0	0	0	0	0	0	0	0	0	0
DUCKE	Net	-2.92537	-59.9658	2019-11-13	C	D-033-N-T-5	5	502E06	1	23.1	100	Y	Afternoon	5	17	14:13:00	0	0	0	0	0	0	0	0	0	0	0	0	0	0	0	0	0	0	0	0	0	0	0	0	0	0	0	0	0	0	0	0	0
DUCKE	Net	-2.92537	-59.9658	2019-11-13	C	D-033-N-T-5	5	502E06	1	23.1	100	Y	Afternoon	5	17	14:14:00	0	0	0	0	0	0	0	0	0	0	0	0	0	0	0	0	0	0	0	0	0	0	0	0	0	0	0	0	0	0	0	0	0
DUCKE	Net	-2.92537	-59.9658	2019-11-13	C	D-033-N-T-5	5	502E06	1	22.6	100	Y	Afternoon	5	18	14:15:00	0	0	0	0	0	0	0	0	0	0	0	0	0	0	0	0	0	0	0	0	0	0	0	0	0	0	0	0	0	0	0	0	0
DUCKE	Net	-2.92537	-59.9658	2019-11-13	C	D-033-N-T-5	5	502E06	1	22.6	100	Y	Afternoon	5	18	14:16:00	0	0	0	0	0	0	0	0	0	0	0	0	0	0	0	0	0	0	0	0	0	0	0	0	0	0	0	0	0	0	0	0	0
DUCKE	Net	-2.92537	-59.9658	2019-11-13	C	D-033-N-T-5	5	502E06	1	22.6	100	Y	Afternoon	5	18	14:17:00	0	0	0	0	0	0	0	0	0	0	0	0	0	0	0	0	0	0	0	0	0	0	0	0	0	0	0	0	0	0	0	0	0
DUCKE	Net	-2.92537	-59.9658	2019-11-13	C	D-033-N-T-5	5	502E06	1	22.6	100	Y	Afternoon	5	18	14:18:00	0	0	0	0	0	0	0	0	0	0	0	0	0	0	0	0	0	0	0	0	0	0	0	0	0	0	0	0	0	0	0	0	0
DUCKE	Net	-2.92537	-59.9658	2019-11-13	C	D-033-N-T-5	5	502E06	1	22.6	100	Y	Afternoon	5	18	14:19:00	0	0	0	0	0	0	0	0	0	0	0	0	0	0	0	0	0	0	0	0	0	0	0	0	0	0	0	0	0	0	0	0	0
DUCKE	Net	-2.92537	-59.9658	2019-11-13	C	D-033-N-T-5	5	502E06	1	22.6	100	Y	Afternoon	5	18	14:20:00	0	0	0	0	0	0	0	0	0	0	0	0	0	0	0	0	0	0	0	0	0	0	0	0	0	0	0	0	0	0	0	0	0
DUCKE	Net	-2.92537	-59.9658	2019-11-13	C	D-033-N-T-5	5	502E06	1	22.6	100	Y	Afternoon	5	18	14:21:00	0	0	0	0	0	0	0	0	0	0	0	0	0	0	0	0	0	0	0	0	0	0	0	0	0	0	0	0	0	0	0	0	0
DUCKE	Net	-2.92537	-59.9658	2019-11-13	C	D-033-N-T-5	5	502E06	1	22.6	100	Y	Afternoon	5	18	14:22:00	0	0	0	0	0	0	0	0	0	0	0	0	0	0	0	0	0	0	0	0	0	0	0	0	0	0	0	0	0	0	0	0	0
DUCKE	Net	-2.92537	-59.9658	2019-11-13	C	D-033-N-T-5	5	502E06	1	22.6	100	Y	Afternoon	5	18	14:23:00	0	0	0	0	0	0	0	0	0	0	0	0	0	0	0	0	0	0	0	0	0	0	0	0	0	0	0	0	0	0	0	0	0
DUCKE	Net	-2.92537	-59.9658	2019-11-13	C	D-033-N-T-5	5	502E06	1	22.6	100	Y	Afternoon	5	18	14:24:00	0	0	0	0	0	0	0	0	0	0	0	0	0	0	0	0	0	0	0	0	0	0	0	0	0	0	0	0	0	0	0	0	0
DUCKE	Net	-2.92537	-59.9658	2019-11-13	C	D-033-N-T-5	5	502E06	1	22.6	100	Y	Afternoon	5	18	14:25:00	0	0	0	0	0	0	0	0	0	0	0	0	0	0	0	0	0	0	0	0	0	0	0	0	0	0	0	0	0	0	0	0	0
DUCKE	Net	-2.92537	-59.9658	2019-11-13	C	D-033-N-T-5	5	502E06	1	22.6	100	Y	Afternoon	5	18	14:26:00	0	0	0	0	0	0	0	0	0	0	0	0	0	0	0	0	0	0	0	0	0	0	0	0	0	0	0	0	0	0	0	0	0
DUCKE	Net	-2.92537	-59.9658	2019-11-13	C	D-033-N-T-5	5	502E06	1	22.6	100	Y	Afternoon	5	18	14:27:00	0	0	0	0	0	0	0	0	0	0	0	0	0	0	0	0	0	0	0	0	0	0	0	0	0	0	0	0	0	0	0	0	0
DUCKE	Net	-2.92537	-59.9658	2019-11-13	C	D-033-N-T-5	5	502E06	1	22.6	100	Y	Afternoon	5	18	14:28:00	0	0	0	0	0	0	0	0	0	0	0	0	0	0	0	0	0	0	0	0	0	0	0	0	0	0	0	0	0	0	0	0	0
DUCKE	Net	-2.92537	-59.9658	2019-11-13	C	D-033-N-T-5	5	502E06	1	22.6	100	Y	Afternoon	5	18	14:29:00	0	0	0	0	0	0	0	0	0	0	0	0	0	0	0	0	0	0	0	0	0	0	0	0	0	0	0	0	0	0	0	0	0
DUCKE	Net	-2.92537	-59.9658	2019-11-13	C	D-033-N-T-5	5	502E06	1	22.6	100	Y	Afternoon	5	19	14:30:00	0	0	0	0	0	0	0	0	0	0	0	0	0	0	0	0	0	0	0	0	0	0	0	0	0	0	0	0	0	0	0	0	0
DUCKE	Net	-2.92537	-59.9658	2019-11-13	C	D-033-N-T-5	5	502E06	1	22.6	100	Y	Afternoon	5	19	14:31:00	0	0	0	0	0	0	0	0	0	0	0	0	0	0	0	0	0	0	0	0	0	0	0	0	0	0	0	0	0	0	0	0	0
DUCKE	Net	-2.92537	-59.9658	2019-11-13	C	D-033-N-T-5	5	502E06	1	22.6	100	Y	Afternoon	5	19	14:32:00	0	0	0	0	0	0	0	0	0	0	0	0	0	0	0	0	0	0	0	0	0	0	0	0	0	0	0	0	0	0	0	0	0
DUCKE	Net	-2.92537	-59.9658	2019-11-13	C	D-033-N-T-5	5	502E06	1	22.6	100	Y	Afternoon	5	19	14:33:00	0	0	0	0	0	0	0	0	0	0	0	0	0	0	0	0	0	0	0	0	0	0	0	0	0	0	0	0	0	0	0	0	0
DUCKE	Net	-2.92537	-59.9658	2019-11-13	C	D-033-N-T-5	5	502E06	1	22.6	100	Y	Afternoon	5	19	14:34:00	0	0	0	0	0	0	0	0	0	0	0	0	0	0	0	0	0	0	0	0	0	0	0	0	0	0	0	0	0	0	0	0	0
DUCKE	Net	-2.92537	-59.9658	2019-11-13	C	D-033-N-T-5	5	502E06	1	22.6	100	Y	Afternoon	5	19	14:35:00	0	0	0	0	0	0	0	0	0	0	0	0	0	0	0	0	0	0	0	0	0	0	0	0	0	0	0	0	0	0	0	0	0
DUCKE	Net	-2.92537	-59.9658	2019-11-13	C	D-033-N-T-5	5	502E06	1	22.6	100	Y	Afternoon	5	19	14:36:00	0	0	0	0	0	0	0	0	0	0	0	0	0	0	0	0	0	0	0	0	0	0	0	0	0	0	0	0	0	0	0	0	0
DUCKE	Net	-2.92537	-59.9658	2019-11-13	C	D-033-N-T-5	5	502E06	1	22.6	100	Y	Afternoon	5	19	14:37:00	0	0	0	0	0	0	0	0	0	0	0	0	0	0	0	0	0	0	0	0	0	0	0	0	0	0	0	0	0	0	0	0	0
DUCKE	Net	-2.92537	-59.9658	2019-11-13	C	D-033-N-T-5	5	502E06	1	22.6	100	Y	Afternoon	5	19	14:38:00	0	0	0	0	0	0	0	0	0	0	0	0	0	0	0	0	0	0	0	0	0	0	0	0	0	0	0	0	0	0	0	0	0
DUCKE	Net	-2.92537	-59.9658	2019-11-13	C	D-033-N-T-5	5	502E06	1	22.6	100	Y	Afternoon	5	19	14:39:00	0	0	0	0	0	0	0	0	0	0	0	0	0	0	0	0	0	0	0	0	0	0	0	0	0	0	0	0	0	0	0	0	0
DUCKE	Net	-2.92537	-59.9658	2019-11-13	C	D-033-N-T-5	5	502E06	1	22.6	100	Y	Afternoon	5	19	14:40:00	0	0	0	0	0	0	0	0	0	0	0	0	0	0	0	0	0	0	0	0	0	0	0	0	0	0	0	0	0	0	0	0	0
DUCKE	Net	-2.92537	-59.9658	2019-11-13	C	D-033-N-T-5	5	502E06	1	22.6	100	Y	Afternoon	5	19	14:41:00	0	0	0	0	0	0	0	0	0	0	0	0	0	0	0	0	0	0	0	0	0	0	0	0	0	0	0	0	0	0	0	0	0
DUCKE	Net	-2.92537	-59.9658	2019-11-13	C	D-033-N-T-5	5	502E06	1	22.6	100	Y	Afternoon	5	19	14:42:00	0	0	0	0	0	0	0	0	0	0	0	0	0	0	0	0	0	0	0	0	0	0	0	0	0	0	0	0	0	0	0	0	0
DUCKE	Net	-2.92537	-59.9658	2019-11-13	C	D-033-N-T-5	5	502E06	1	22.6	100	Y	Afternoon	5	19	14:43:00	0	0	0	0	0	0	0	0	0	0	0	0	0	0	0	0	0	0	0	0	0	0	0	0	0	0	0	0	0	0	0	0	0
DUCKE	Net	-2.92537	-59.9658	2019-11-13	C	D-033-N-T-5	5	502E06	1	22.6	100	Y	Afternoon	5	19	14:44:00	0	0	0	0	0	0	0	0	0	0	0	0	0	0	0	0	0	0	0	0	0	0	0	0	0	0	0	0	0	0	0	0	0
DUCKE	Net	-2.92537	-59.9658	2019-11-13	C	D-033-N-T-5	5	502E06	1	22.6	100	Y	Afternoon	5	20	14:45:00	0	0	0	0	0	0	0	0	0	0	0	0	0	0	0	0	0	0	0	0	0	0	0	0	0	0	0	0	0	0	0	0	0
DUCKE	Net	-2.92537	-59.9658	2019-11-13	C	D-033-N-T-5	5	502E06	1	22.6	100	Y	Afternoon	5	20	14:46:00	0	0	0	0	0	0	0	0	0	0	0	0	0	0	0	0	0	0	0	0	0	0	0	0	0	0	0	0	0	0	0	0	0
DUCKE	Net	-2.92537	-59.9658	2019-11-13	C	D-033-N-T-5	5	502E06	1	22.6	100	Y	Afternoon	5	20	14:47:00	0	0	0	0	0	0	0	0	0	0	0	0	0	0	0	0	0	0	0	0	0	0	0	0	0	0	0	0	0	0	0	0	0
DUCKE	Net	-2.92537	-59.9658	2019-11-13	C	D-033-N-T-5	5	502E06	1	22.6	100	Y	Afternoon	5	20	14:48:00	0	0	0	0	0	0	0	0	0	0	0	0	0	0	0	0	0	0	0	0	0	0	0	0	0	0	0	0	0	0	0	0	0
DUCKE	Net	-2.92537	-59.9658	2019-11-13	C	D-033-N-T-5	5	502E06	1	22.6	100	Y	Afternoon	5	20	14:49:00	0	0	0	0	0	0	0	0	0	0	0	0	0	0	0	0	0	0	0	0	0	0	0	0	0	0	0	0	0	0	0	0	0
DUCKE	Net	-2.92537	-59.9658	2019-11-13	C	D-033-N-T-5	5	502E06	1	22.6	100	Y	Afternoon	5	20	14:50:00	0	0	0	0	0	0	0	0	0	0	0	0	0	0	0	0	0	0	0	0	0	0	0	0	0	0	0	0	0	0	0	0	0
DUCKE	Net	-2.92537	-59.9658	2019-11-13	C	D-033-N-T-5	5	502E06	1	22.6	100	Y	Afternoon	5	20	14:51:00	0	0	0	0	0	0	0	0	0	0	0	0	0	0	0	0	0	0	0	0	0	0	0	0	0	0	0	0	0	0	0	0	0
DUCKE	Net	-2.92537	-59.9658	2019-11-13	C	D-033-N-T-5	5	502E06	1	22.6	100	Y	Afternoon	5	20	14:52:00	0	0	0	0	0	0	0	0	0	0	0	0	0	0	0	0	0	0	0	0	0	0	0	0	0	0	0	0	0	0	0	0	0
DUCKE	Net	-2.92537	-59.9658	2019-11-13	C	D-033-N-T-5	5	502E06	1	22.6	100	Y	Afternoon	5	20	14:53:00	0	0	0	0	0	0	0	0	0	0	0	0	0	0	0	0	0	0	0	0	0	0	0	0	0	0	0	0	0	0	0	0	0
DUCKE	Net	-2.92537	-59.9658	2019-11-13	C	D-033-N-T-5	5	502E06	1	22.6	100	Y	Afternoon	5	20	14:54:00	0	0	0	0	0	0	0	0	0	0	0	0	0	0	0	0	0	0	0	0	0	0	0	0	0	0	0	0	0	0	0	0	0
DUCKE	Net	-2.92537	-59.9658	2019-11-13	C	D-033-N-T-5	5	502E06	1	22.6	100	Y	Afternoon	5	20	14:55:00	0	0	0	0	0	0	0	0	0	0	0	0	0	0	0	0	0	0	0	0	0	0	0	0	0	0	0	0	0	0	0	0	0
DUCKE	Net	-2.92537	-59.9658	2019-11-13	C	D-033-N-T-5	5	502E06	1	22.6	100	Y	Afternoon	5	20	14:56:00	0	0	0	0	0	0	0	0	0	0	0	0	0	0	0	0	0	0	0	0	0	0	0	0	0	0	0	0	0	0	0	0	0
DUCKE	Net	-2.92537	-59.9658	2019-11-13	C	D-033-N-T-5	5	502E06	1	22.6	100	Y	Afternoon	5	20	14:57:00	0	0	0	0	0	0	0	0	0	0	0	0	0	0	0	0	0	0	0	0	0	0	0	0	0	0	0	0	0	0	0	0	0
DUCKE	Net	-2.92537	-59.9658	2019-11-13	C	D-033-N-T-5	5	502E06	1	22.6	100	Y	Afternoon	5	20	14:58:00	0	0	0	0	0	0	0	0	0	0	0	0	0	0	0	0	0	0	0	0	0	0	0	0	0	0	0	0	0	0	0	0	0
DUCKE	Net	-2.92537	-59.9658	2019-11-13	C	D-033-N-T-5	5	502E06	1	22.6	100	Y	Afternoon	5	20	14:59:00	0	0	0	0	0	0	0	0	0	0	0	0	0	0	0	0	0	0	0	0	0	0	0	0	0	0	0	0	0	0	0	0	0
DUCKE	Net	-2.92537	-59.9658	2019-11-13	B	D-033-N-T-10	9	502DE9	2	26.1	98.8	Y	Morning	1	1	10:00:00	0	0	0	0	0	0	0	0	0	0	0	0	0	0	0	0	0	0	0	0	0	0	0	0	0	0	0	0	0	0	0	0	0
DUCKE	Net	-2.92537	-59.9658	2019-11-13	B	D-033-N-T-10	9	502DE9	2	26.1	98.8	Y	Morning	1	1	10:01:00	0	0	0	0	0	0	0	0	0	0	0	0	0	0	0	0	0	0	0	0	0	0	0	0	0	0	0	0	0	0	0	0	0
DUCKE	Net	-2.92537	-59.9658	2019-11-13	B	D-033-N-T-10	9	502DE9	2	26.1	98.8	Y	Morning	1	1	10:02:00	0	0	0	0	0	0	0	0	0	0	0	0	0	0	0	0	0	0	0	0	0	0	0	0	0	0	0	0	0	0	0	0	0
DUCKE	Net	-2.92537	-59.9658	2019-11-13	B	D-033-N-T-10	9	502DE9	2	26.1	98.8	Y	Morning	1	1	10:03:00	0	0	0	0	0	0	0	0	0	0	0	0	0	0	0	0	0	0	0	0	0	0	0	0	0	0	0	0	0	0	0	0	0
DUCKE	Net	-2.92537	-59.9658	2019-11-13	B	D-033-N-T-10	9	502DE9	2	26.1	98.8	Y	Morning	1	1	10:04:00	0	0	0	0	0	0	0	0	0	0	0	0	0	0	0	0	0	0	0	0	0	0	0	0	0	0	0	0	0	0	0	0	0
DUCKE	Net	-2.92537	-59.9658	2019-11-13	B	D-033-N-T-10	9	502DE9	2	26.1	98.8	Y	Morning	1	1	10:05:00	0	0	0	0	0	0	0	0	0	0	0	0	0	0	0	0	0	0	0	0	0	0	0	0	0	0	0	0	0	0	0	0	0
DUCKE	Net	-2.92537	-59.9658	2019-11-13	B	D-033-N-T-10	9	502DE9	2	26.1	98.8	Y	Morning	1	1	10:06:00	0	0	0	0	0	0	0	0	0	0	0	0	0	0	0	0	0	0	0	0	0	0	0	0	0	0	0	0	0	0	0	0	0
DUCKE	Net	-2.92537	-59.9658	2019-11-13	B	D-033-N-T-10	9	502DE9	2	26.1	98.8	Y	Morning	1	1	10:07:00	0	0	0	0	0	0	0	0	0	0	0	0	0	0	0	0	0	0	0	0	0	0	0	0	0	0	0	0	0	0	0	0	0
DUCKE	Net	-2.92537	-59.9658	2019-11-13	B	D-033-N-T-10	9	502DE9	2	26.1	98.8	Y	Morning	1	1	10:08:00	0	0	0	0	0	0	0	0	0	0	0	0	0	0	0	0	0	0	0	0	0	0	0	0	0	0	0	0	0	0	0	0	0
DUCKE	Net	-2.92537	-59.9658	2019-11-13	B	D-033-N-T-10	9	502DE9	2	26.1	98.8	Y	Morning	1	1	10:09:00	0	0	0	0	0	0	0	0	0	0	0	0	0	0	0	0	0	0	0	0	0	0	0	0	0	0	0	0	0	0	0	0	0
DUCKE	Net	-2.92537	-59.9658	2019-11-13	B	D-033-N-T-10	9	502DE9	2	26.1	98.8	Y	Morning	1	1	10:10:00	1	0	0	0	0	0	0	0	0	1	0	0	0	0	0	0	0	0	0	0	0	0	0	0	0	0	0	0	0	0	0	0	0
DUCKE	Net	-2.92537	-59.9658	2019-11-13	B	D-033-N-T-10	9	502DE9	2	26.1	98.8	Y	Morning	1	1	10:11:00	0	0	0	0	0	0	0	0	0	0	0	0	0	0	0	0	0	0	0	0	0	0	0	0	0	0	0	0	0	0	0	0	0
DUCKE	Net	-2.92537	-59.9658	2019-11-13	B	D-033-N-T-10	9	502DE9	2	26.1	98.8	Y	Morning	1	1	10:12:00	0	0	0	0	0	0	0	0	0	0	0	0	0	0	0	0	0	0	0	0	0	0	0	0	0	0	0	0	0	0	0	0	0
DUCKE	Net	-2.92537	-59.9658	2019-11-13	B	D-033-N-T-10	9	502DE9	2	26.1	98.8	Y	Morning	1	1	10:13:00	0	0	0	0	0	0	0	0	0	0	0	0	0	0	0	0	0	0	0	0	0	0	0	0	0	0	0	0	0	0	0	0	0
DUCKE	Net	-2.92537	-59.9658	2019-11-13	B	D-033-N-T-10	9	502DE9	2	26.1	98.8	Y	Morning	1	1	10:14:00	0	0	0	0	0	0	0	0	0	0	0	0	0	0	0	0	0	0	0	0	0	0	0	0	0	0	0	0	0	0	0	0	0
DUCKE	Net	-2.92537	-59.9658	2019-11-13	B	D-033-N-T-10	9	502DE9	2	26.6	98.8	Y	Morning	1	2	10:15:00	0	0	0	0	0	0	0	0	0	0	0	0	0	0	0	0	0	0	0	0	0	0	0	0	0	0	0	0	0	0	0	0	0
DUCKE	Net	-2.92537	-59.9658	2019-11-13	B	D-033-N-T-10	9	502DE9	2	26.6	98.8	Y	Morning	1	2	10:16:00	0	0	0	0	0	0	0	0	0	0	0	0	0	0	0	0	0	0	0	0	0	0	0	0	0	0	0	0	0	0	0	0	0
DUCKE	Net	-2.92537	-59.9658	2019-11-13	B	D-033-N-T-10	9	502DE9	2	26.6	98.8	Y	Morning	1	2	10:17:00	0	0	0	0	0	0	0	0	0	0	0	0	0	0	0	0	0	0	0	0	0	0	0	0	0	0	0	0	0	0	0	0	0
DUCKE	Net	-2.92537	-59.9658	2019-11-13	B	D-033-N-T-10	9	502DE9	2	26.6	98.8	Y	Morning	1	2	10:18:00	0	0	0	0	0	0	0	0	0	0	0	0	0	0	0	0	0	0	0	0	0	0	0	0	0	0	0	0	0	0	0	0	0
DUCKE	Net	-2.92537	-59.9658	2019-11-13	B	D-033-N-T-10	9	502DE9	2	26.6	98.8	Y	Morning	1	2	10:19:00	0	0	0	0	0	0	0	0	0	0	0	0	0	0	0	0	0	0	0	0	0	0	0	0	0	0	0	0	0	0	0	0	0
DUCKE	Net	-2.92537	-59.9658	2019-11-13	B	D-033-N-T-10	9	502DE9	2	26.6	98.8	Y	Morning	1	2	10:20:00	0	0	0	0	0	0	0	0	0	0	0	0	0	0	0	0	0	0	0	0	0	0	0	0	0	0	0	0	0	0	0	0	0
DUCKE	Net	-2.92537	-59.9658	2019-11-13	B	D-033-N-T-10	9	502DE9	2	26.6	98.8	Y	Morning	1	2	10:21:00	0	0	0	0	0	0	0	0	0	0	0	0	0	0	0	0	0	0	0	0	0	0	0	0	0	0	0	0	0	0	0	0	0
DUCKE	Net	-2.92537	-59.9658	2019-11-13	B	D-033-N-T-10	9	502DE9	2	26.6	98.8	Y	Morning	1	2	10:22:00	0	0	0	0	0	0	0	0	0	0	0	0	0	0	0	0	0	0	0	0	0	0	0	0	0	0	0	0	0	0	0	0	0
DUCKE	Net	-2.92537	-59.9658	2019-11-13	B	D-033-N-T-10	9	502DE9	2	26.6	98.8	Y	Morning	1	2	10:23:00	0	0	0	0	0	0	0	0	0	0	0	0	0	0	0	0	0	0	0	0	0	0	0	0	0	0	0	0	0	0	0	0	0
DUCKE	Net	-2.92537	-59.9658	2019-11-13	B	D-033-N-T-10	9	502DE9	2	26.6	98.8	Y	Morning	1	2	10:24:00	0	0	0	0	0	0	0	0	0	0	0	0	0	0	0	0	0	0	0	0	0	0	0	0	0	0	0	0	0	0	0	0	0
DUCKE	Net	-2.92537	-59.9658	2019-11-13	B	D-033-N-T-10	9	502DE9	2	26.6	98.8	Y	Morning	1	2	10:25:00	0	0	0	0	0	0	0	0	0	0	0	0	0	0	0	0	0	0	0	0	0	0	0	0	0	0	0	0	0	0	0	0	0
DUCKE	Net	-2.92537	-59.9658	2019-11-13	B	D-033-N-T-10	9	502DE9	2	26.6	98.8	Y	Morning	1	2	10:26:00	0	0	0	0	0	0	0	0	0	0	0	0	0	0	0	0	0	0	0	0	0	0	0	0	0	0	0	0	0	0	0	0	0
DUCKE	Net	-2.92537	-59.9658	2019-11-13	B	D-033-N-T-10	9	502DE9	2	26.6	98.8	Y	Morning	1	2	10:27:00	0	0	0	0	0	0	0	0	0	0	0	0	0	0	0	0	0	0	0	0	0	0	0	0	0	0	0	0	0	0	0	0	0
DUCKE	Net	-2.92537	-59.9658	2019-11-13	B	D-033-N-T-10	9	502DE9	2	26.6	98.8	Y	Morning	1	2	10:28:00	0	0	0	0	0	0	0	0	0	0	0	0	0	0	0	0	0	0	0	0	0	0	0	0	0	0	0	0	0	0	0	0	0
DUCKE	Net	-2.92537	-59.9658	2019-11-13	B	D-033-N-T-10	9	502DE9	2	26.6	98.8	Y	Morning	1	2	10:29:00	0	0	0	0	0	0	0	0	0	0	0	0	0	0	0	0	0	0	0	0	0	0	0	0	0	0	0	0	0	0	0	0	0
DUCKE	Net	-2.92537	-59.9658	2019-11-13	B	D-033-N-T-10	9	502DE9	2	26.6	98.8	Y	Morning	1	3	10:30:00	0	0	0	0	0	0	0	0	0	0	0	0	0	0	0	0	0	0	0	0	0	0	0	0	0	0	0	0	0	0	0	0	0
DUCKE	Net	-2.92537	-59.9658	2019-11-13	B	D-033-N-T-10	9	502DE9	2	26.6	98.8	Y	Morning	1	3	10:31:00	0	0	0	0	0	0	0	0	0	0	0	0	0	0	0	0	0	0	0	0	0	0	0	0	0	0	0	0	0	0	0	0	0
DUCKE	Net	-2.92537	-59.9658	2019-11-13	B	D-033-N-T-10	9	502DE9	2	26.6	98.8	Y	Morning	1	3	10:32:00	0	0	0	0	0	0	0	0	0	0	0	0	0	0	0	0	0	0	0	0	0	0	0	0	0	0	0	0	0	0	0	0	0
DUCKE	Net	-2.92537	-59.9658	2019-11-13	B	D-033-N-T-10	9	502DE9	2	26.6	98.8	Y	Morning	1	3	10:33:00	0	0	0	0	0	0	0	0	0	0	0	0	0	0	0	0	0	0	0	0	0	0	0	0	0	0	0	0	0	0	0	0	0
DUCKE	Net	-2.92537	-59.9658	2019-11-13	B	D-033-N-T-10	9	502DE9	2	26.6	98.8	Y	Morning	1	3	10:34:00	0	0	0	0	0	0	0	0	0	0	0	0	0	0	0	0	0	0	0	0	0	0	0	0	0	0	0	0	0	0	0	0	0
DUCKE	Net	-2.92537	-59.9658	2019-11-13	B	D-033-N-T-10	9	502DE9	2	26.6	98.8	Y	Morning	1	3	10:35:00	0	0	0	0	0	0	0	0	0	0	0	0	0	0	0	0	0	0	0	0	0	0	0	0	0	0	0	0	0	0	0	0	0
DUCKE	Net	-2.92537	-59.9658	2019-11-13	B	D-033-N-T-10	9	502DE9	2	26.6	98.8	Y	Morning	1	3	10:36:00	0	0	0	0	0	0	0	0	0	0	0	0	0	0	0	0	0	0	0	0	0	0	0	0	0	0	0	0	0	0	0	0	0
DUCKE	Net	-2.92537	-59.9658	2019-11-13	B	D-033-N-T-10	9	502DE9	2	26.6	98.8	Y	Morning	1	3	10:37:00	0	0	0	0	0	0	0	0	0	0	0	0	0	0	0	0	0	0	0	0	0	0	0	0	0	0	0	0	0	0	0	0	0
DUCKE	Net	-2.92537	-59.9658	2019-11-13	B	D-033-N-T-10	9	502DE9	2	26.6	98.8	Y	Morning	1	3	10:38:00	0	0	0	0	0	0	0	0	0	0	0	0	0	0	0	0	0	0	0	0	0	0	0	0	0	0	0	0	0	0	0	0	0
DUCKE	Net	-2.92537	-59.9658	2019-11-13	B	D-033-N-T-10	9	502DE9	2	26.6	98.8	Y	Morning	1	3	10:39:00	0	0	0	0	0	0	0	0	0	0	0	0	0	0	0	0	0	0	0	0	0	0	0	0	0	0	0	0	0	0	0	0	0
DUCKE	Net	-2.92537	-59.9658	2019-11-13	B	D-033-N-T-10	9	502DE9	2	26.6	98.8	Y	Morning	1	3	10:40:00	0	0	0	0	0	0	0	0	0	0	0	0	0	0	0	0	0	0	0	0	0	0	0	0	0	0	0	0	0	0	0	0	0
DUCKE	Net	-2.92537	-59.9658	2019-11-13	B	D-033-N-T-10	9	502DE9	2	26.6	98.8	Y	Morning	1	3	10:41:00	0	0	0	0	0	0	0	0	0	0	0	0	0	0	0	0	0	0	0	0	0	0	0	0	0	0	0	0	0	0	0	0	0
DUCKE	Net	-2.92537	-59.9658	2019-11-13	B	D-033-N-T-10	9	502DE9	2	26.6	98.8	Y	Morning	1	3	10:42:00	0	0	0	0	0	0	0	0	0	0	0	0	0	0	0	0	0	0	0	0	0	0	0	0	0	0	0	0	0	0	0	0	0
DUCKE	Net	-2.92537	-59.9658	2019-11-13	B	D-033-N-T-10	9	502DE9	2	26.6	98.8	Y	Morning	1	3	10:43:00	0	0	0	0	0	0	0	0	0	0	0	0	0	0	0	0	0	0	0	0	0	0	0	0	0	0	0	0	0	0	0	0	0
DUCKE	Net	-2.92537	-59.9658	2019-11-13	B	D-033-N-T-10	9	502DE9	2	26.6	98.8	Y	Morning	1	3	10:44:00	0	0	0	0	0	0	0	0	0	0	0	0	0	0	0	0	0	0	0	0	0	0	0	0	0	0	0	0	0	0	0	0	0
DUCKE	Net	-2.92537	-59.9658	2019-11-13	B	D-033-N-T-10	9	502DE9	2	27.6	97.5	Y	Morning	1	4	10:45:00	0	0	0	0	0	0	0	0	0	0	0	0	0	0	0	0	0	0	0	0	0	0	0	0	0	0	0	0	0	0	0	0	0
DUCKE	Net	-2.92537	-59.9658	2019-11-13	B	D-033-N-T-10	9	502DE9	2	27.6	97.5	Y	Morning	1	4	10:46:00	0	0	0	0	0	0	0	0	0	0	0	0	0	0	0	0	0	0	0	0	0	0	0	0	0	0	0	0	0	0	0	0	0
DUCKE	Net	-2.92537	-59.9658	2019-11-13	B	D-033-N-T-10	9	502DE9	2	27.6	97.5	Y	Morning	1	4	10:47:00	0	0	0	0	0	0	0	0	0	0	0	0	0	0	0	0	0	0	0	0	0	0	0	0	0	0	0	0	0	0	0	0	0
DUCKE	Net	-2.92537	-59.9658	2019-11-13	B	D-033-N-T-10	9	502DE9	2	27.6	97.5	Y	Morning	1	4	10:48:00	0	0	0	0	0	0	0	0	0	0	0	0	0	0	0	0	0	0	0	0	0	0	0	0	0	0	0	0	0	0	0	0	0
DUCKE	Net	-2.92537	-59.9658	2019-11-13	B	D-033-N-T-10	9	502DE9	2	27.6	97.5	Y	Morning	1	4	10:49:00	0	0	0	0	0	0	0	0	0	0	0	0	0	0	0	0	0	0	0	0	0	0	0	0	0	0	0	0	0	0	0	0	0
DUCKE	Net	-2.92537	-59.9658	2019-11-13	B	D-033-N-T-10	9	502DE9	2	27.6	97.5	Y	Morning	1	4	10:50:00	0	0	0	0	0	0	0	0	0	0	0	0	0	0	0	0	0	0	0	0	0	0	0	0	0	0	0	0	0	0	0	0	0
DUCKE	Net	-2.92537	-59.9658	2019-11-13	B	D-033-N-T-10	9	502DE9	2	27.6	97.5	Y	Morning	1	4	10:51:00	0	0	0	0	0	0	0	0	0	0	0	0	0	0	0	0	0	0	0	0	0	0	0	0	0	0	0	0	0	0	0	0	0
DUCKE	Net	-2.92537	-59.9658	2019-11-13	B	D-033-N-T-10	9	502DE9	2	27.6	97.5	Y	Morning	1	4	10:52:00	0	0	0	0	0	0	0	0	0	0	0	0	0	0	0	0	0	0	0	0	0	0	0	0	0	0	0	0	0	0	0	0	0
DUCKE	Net	-2.92537	-59.9658	2019-11-13	B	D-033-N-T-10	9	502DE9	2	27.6	97.5	Y	Morning	1	4	10:53:00	0	0	0	0	0	0	0	0	0	0	0	0	0	0	0	0	0	0	0	0	0	0	0	0	0	0	0	0	0	0	0	0	0
DUCKE	Net	-2.92537	-59.9658	2019-11-13	B	D-033-N-T-10	9	502DE9	2	27.6	97.5	Y	Morning	1	4	10:54:00	0	0	0	0	0	0	0	0	0	0	0	0	0	0	0	0	0	0	0	0	0	0	0	0	0	0	0	0	0	0	0	0	0
DUCKE	Net	-2.92537	-59.9658	2019-11-13	B	D-033-N-T-10	9	502DE9	2	27.6	97.5	Y	Morning	1	4	10:55:00	0	0	0	0	0	0	0	0	0	0	0	0	0	0	0	0	0	0	0	0	0	0	0	0	0	0	0	0	0	0	0	0	0
DUCKE	Net	-2.92537	-59.9658	2019-11-13	B	D-033-N-T-10	9	502DE9	2	27.6	97.5	Y	Morning	1	4	10:56:00	0	0	0	0	0	0	0	0	0	0	0	0	0	0	0	0	0	0	0	0	0	0	0	0	0	0	0	0	0	0	0	0	0
DUCKE	Net	-2.92537	-59.9658	2019-11-13	B	D-033-N-T-10	9	502DE9	2	27.6	97.5	Y	Morning	1	4	10:57:00	0	0	0	0	0	0	0	0	0	0	0	0	0	0	0	0	0	0	0	0	0	0	0	0	0	0	0	0	0	0	0	0	0
DUCKE	Net	-2.92537	-59.9658	2019-11-13	B	D-033-N-T-10	9	502DE9	2	27.6	97.5	Y	Morning	1	4	10:58:00	0	0	0	0	0	0	0	0	0	0	0	0	0	0	0	0	0	0	0	0	0	0	0	0	0	0	0	0	0	0	0	0	0
DUCKE	Net	-2.92537	-59.9658	2019-11-13	B	D-033-N-T-10	9	502DE9	2	27.6	97.5	Y	Morning	1	4	10:59:00	0	0	0	0	0	0	0	0	0	0	0	0	0	0	0	0	0	0	0	0	0	0	0	0	0	0	0	0	0	0	0	0	0
DUCKE	Net	-2.92537	-59.9658	2019-11-13	B	D-033-N-T-10	9	502DE9	2	27.6	97.5	N	Morning	2	5	11:00:00	0	0	0	0	0	0	0	0	0	0	0	0	0	0	0	0	0	0	0	0	0	0	0	0	0	0	0	0	0	0	0	0	0
DUCKE	Net	-2.92537	-59.9658	2019-11-13	B	D-033-N-T-10	9	502DE9	2	27.6	97.5	N	Morning	2	5	11:01:00	0	0	0	0	0	0	0	0	0	0	0	0	0	0	0	0	0	0	0	0	0	0	0	0	0	0	0	0	0	0	0	0	0
DUCKE	Net	-2.92537	-59.9658	2019-11-13	B	D-033-N-T-10	9	502DE9	2	27.6	97.5	N	Morning	2	5	11:02:00	0	0	0	0	0	0	0	0	0	0	0	0	0	0	0	0	0	0	0	0	0	0	0	0	0	0	0	0	0	0	0	0	0
DUCKE	Net	-2.92537	-59.9658	2019-11-13	B	D-033-N-T-10	9	502DE9	2	27.6	97.5	N	Morning	2	5	11:03:00	0	0	0	0	0	0	0	0	0	0	0	0	0	0	0	0	0	0	0	0	0	0	0	0	0	0	0	0	0	0	0	0	0
DUCKE	Net	-2.92537	-59.9658	2019-11-13	B	D-033-N-T-10	9	502DE9	2	27.6	97.5	N	Morning	2	5	11:04:00	1	0	0	0	0	0	0	0	0	0	0	0	0	0	0	0	0	0	0	0	1	0	0	0	0	0	0	0	0	0	0	0	0
DUCKE	Net	-2.92537	-59.9658	2019-11-13	B	D-033-N-T-10	9	502DE9	2	27.6	97.5	N	Morning	2	5	11:05:00	0	0	0	0	0	0	0	0	0	0	0	0	0	0	0	0	0	0	0	0	0	0	0	0	0	0	0	0	0	0	0	0	0
DUCKE	Net	-2.92537	-59.9658	2019-11-13	B	D-033-N-T-10	9	502DE9	2	27.6	97.5	N	Morning	2	5	11:06:00	0	0	0	0	0	0	0	0	0	0	0	0	0	0	0	0	0	0	0	0	0	0	0	0	0	0	0	0	0	0	0	0	0
DUCKE	Net	-2.92537	-59.9658	2019-11-13	B	D-033-N-T-10	9	502DE9	2	27.6	97.5	N	Morning	2	5	11:07:00	0	0	0	0	0	0	0	0	0	0	0	0	0	0	0	0	0	0	0	0	0	0	0	0	0	0	0	0	0	0	0	0	0
DUCKE	Net	-2.92537	-59.9658	2019-11-13	B	D-033-N-T-10	9	502DE9	2	27.6	97.5	N	Morning	2	5	11:08:00	0	0	0	0	0	0	0	0	0	0	0	0	0	0	0	0	0	0	0	0	0	0	0	0	0	0	0	0	0	0	0	0	0
DUCKE	Net	-2.92537	-59.9658	2019-11-13	B	D-033-N-T-10	9	502DE9	2	27.6	97.5	N	Morning	2	5	11:09:00	0	0	0	0	0	0	0	0	0	0	0	0	0	0	0	0	0	0	0	0	0	0	0	0	0	0	0	0	0	0	0	0	0
DUCKE	Net	-2.92537	-59.9658	2019-11-13	B	D-033-N-T-10	9	502DE9	2	27.6	97.5	N	Morning	2	5	11:10:00	0	0	0	0	0	0	0	0	0	0	0	0	0	0	0	0	0	0	0	0	0	0	0	0	0	0	0	0	0	0	0	0	0
DUCKE	Net	-2.92537	-59.9658	2019-11-13	B	D-033-N-T-10	9	502DE9	2	27.6	97.5	N	Morning	2	5	11:11:00	0	0	0	0	0	0	0	0	0	0	0	0	0	0	0	0	0	0	0	0	0	0	0	0	0	0	0	0	0	0	0	0	0
DUCKE	Net	-2.92537	-59.9658	2019-11-13	B	D-033-N-T-10	9	502DE9	2	27.6	97.5	N	Morning	2	5	11:12:00	0	0	0	0	0	0	0	0	0	0	0	0	0	0	0	0	0	0	0	0	0	0	0	0	0	0	0	0	0	0	0	0	0
DUCKE	Net	-2.92537	-59.9658	2019-11-13	B	D-033-N-T-10	9	502DE9	2	27.6	97.5	N	Morning	2	5	11:13:00	0	0	0	0	0	0	0	0	0	0	0	0	0	0	0	0	0	0	0	0	0	0	0	0	0	0	0	0	0	0	0	0	0
DUCKE	Net	-2.92537	-59.9658	2019-11-13	B	D-033-N-T-10	9	502DE9	2	27.6	97.5	N	Morning	2	5	11:14:00	0	0	0	0	0	0	0	0	0	0	0	0	0	0	0	0	0	0	0	0	0	0	0	0	0	0	0	0	0	0	0	0	0
DUCKE	Net	-2.92537	-59.9658	2019-11-13	B	D-033-N-T-10	9	502DE9	2	27.6	97.5	N	Morning	2	6	11:15:00	0	0	0	0	0	0	0	0	0	0	0	0	0	0	0	0	0	0	0	0	0	0	0	0	0	0	0	0	0	0	0	0	0
DUCKE	Net	-2.92537	-59.9658	2019-11-13	B	D-033-N-T-10	9	502DE9	2	27.6	97.5	N	Morning	2	6	11:16:00	0	0	0	0	0	0	0	0	0	0	0	0	0	0	0	0	0	0	0	0	0	0	0	0	0	0	0	0	0	0	0	0	0
DUCKE	Net	-2.92537	-59.9658	2019-11-13	B	D-033-N-T-10	9	502DE9	2	27.6	97.5	N	Morning	2	6	11:17:00	0	0	0	0	0	0	0	0	0	0	0	0	0	0	0	0	0	0	0	0	0	0	0	0	0	0	0	0	0	0	0	0	0
DUCKE	Net	-2.92537	-59.9658	2019-11-13	B	D-033-N-T-10	9	502DE9	2	27.6	97.5	N	Morning	2	6	11:18:00	1	0	0	0	0	0	0	0	0	0	0	0	0	0	0	0	0	0	0	0	0	0	0	0	0	0	0	1	0	0	0	0	0
DUCKE	Net	-2.92537	-59.9658	2019-11-13	B	D-033-N-T-10	9	502DE9	2	27.6	97.5	N	Morning	2	6	11:19:00	0	0	0	0	0	0	0	0	0	0	0	0	0	0	0	0	0	0	0	0	0	0	0	0	0	0	0	0	0	0	0	0	0
DUCKE	Net	-2.92537	-59.9658	2019-11-13	B	D-033-N-T-10	9	502DE9	2	27.6	97.5	N	Morning	2	6	11:20:00	0	0	0	0	0	0	0	0	0	0	0	0	0	0	0	0	0	0	0	0	0	0	0	0	0	0	0	0	0	0	0	0	0
DUCKE	Net	-2.92537	-59.9658	2019-11-13	B	D-033-N-T-10	9	502DE9	2	27.6	97.5	N	Morning	2	6	11:21:00	0	0	0	0	0	0	0	0	0	0	0	0	0	0	0	0	0	0	0	0	0	0	0	0	0	0	0	0	0	0	0	0	0
DUCKE	Net	-2.92537	-59.9658	2019-11-13	B	D-033-N-T-10	9	502DE9	2	27.6	97.5	N	Morning	2	6	11:22:00	0	0	0	0	0	0	0	0	0	0	0	0	0	0	0	0	0	0	0	0	0	0	0	0	0	0	0	0	0	0	0	0	0
DUCKE	Net	-2.92537	-59.9658	2019-11-13	B	D-033-N-T-10	9	502DE9	2	27.6	97.5	N	Morning	2	6	11:23:00	0	0	0	0	0	0	0	0	0	0	0	0	0	0	0	0	0	0	0	0	0	0	0	0	0	0	0	0	0	0	0	0	0
DUCKE	Net	-2.92537	-59.9658	2019-11-13	B	D-033-N-T-10	9	502DE9	2	27.6	97.5	N	Morning	2	6	11:24:00	0	0	0	0	0	0	0	0	0	0	0	0	0	0	0	0	0	0	0	0	0	0	0	0	0	0	0	0	0	0	0	0	0
DUCKE	Net	-2.92537	-59.9658	2019-11-13	B	D-033-N-T-10	9	502DE9	2	27.6	97.5	N	Morning	2	6	11:25:00	0	0	0	0	0	0	0	0	0	0	0	0	0	0	0	0	0	0	0	0	0	0	0	0	0	0	0	0	0	0	0	0	0
DUCKE	Net	-2.92537	-59.9658	2019-11-13	B	D-033-N-T-10	9	502DE9	2	27.6	97.5	N	Morning	2	6	11:26:00	0	0	0	0	0	0	0	0	0	0	0	0	0	0	0	0	0	0	0	0	0	0	0	0	0	0	0	0	0	0	0	0	0
DUCKE	Net	-2.92537	-59.9658	2019-11-13	B	D-033-N-T-10	9	502DE9	2	27.6	97.5	N	Morning	2	6	11:27:00	0	0	0	0	0	0	0	0	0	0	0	0	0	0	0	0	0	0	0	0	0	0	0	0	0	0	0	0	0	0	0	0	0
DUCKE	Net	-2.92537	-59.9658	2019-11-13	B	D-033-N-T-10	9	502DE9	2	27.6	97.5	N	Morning	2	6	11:28:00	0	0	0	0	0	0	0	0	0	0	0	0	0	0	0	0	0	0	0	0	0	0	0	0	0	0	0	0	0	0	0	0	0
DUCKE	Net	-2.92537	-59.9658	2019-11-13	B	D-033-N-T-10	9	502DE9	2	27.6	97.5	N	Morning	2	6	11:29:00	0	0	0	0	0	0	0	0	0	0	0	0	0	0	0	0	0	0	0	0	0	0	0	0	0	0	0	0	0	0	0	0	0
DUCKE	Net	-2.92537	-59.9658	2019-11-13	B	D-033-N-T-10	9	502DE9	2	27.6	97.5	N	Morning	2	7	11:30:00	0	0	0	0	0	0	0	0	0	0	0	0	0	0	0	0	0	0	0	0	0	0	0	0	0	0	0	0	0	0	0	0	0
DUCKE	Net	-2.92537	-59.9658	2019-11-13	B	D-033-N-T-10	9	502DE9	2	27.6	97.5	N	Morning	2	7	11:31:00	0	0	0	0	0	0	0	0	0	0	0	0	0	0	0	0	0	0	0	0	0	0	0	0	0	0	0	0	0	0	0	0	0
DUCKE	Net	-2.92537	-59.9658	2019-11-13	B	D-033-N-T-10	9	502DE9	2	27.6	97.5	N	Morning	2	7	11:32:00	0	0	0	0	0	0	0	0	0	0	0	0	0	0	0	0	0	0	0	0	0	0	0	0	0	0	0	0	0	0	0	0	0
DUCKE	Net	-2.92537	-59.9658	2019-11-13	B	D-033-N-T-10	9	502DE9	2	27.6	97.5	N	Morning	2	7	11:33:00	0	0	0	0	0	0	0	0	0	0	0	0	0	0	0	0	0	0	0	0	0	0	0	0	0	0	0	0	0	0	0	0	0
DUCKE	Net	-2.92537	-59.9658	2019-11-13	B	D-033-N-T-10	9	502DE9	2	27.6	97.5	N	Morning	2	7	11:34:00	0	0	0	0	0	0	0	0	0	0	0	0	0	0	0	0	0	0	0	0	0	0	0	0	0	0	0	0	0	0	0	0	0
DUCKE	Net	-2.92537	-59.9658	2019-11-13	B	D-033-N-T-10	9	502DE9	2	27.6	97.5	N	Morning	2	7	11:35:00	0	0	0	0	0	0	0	0	0	0	0	0	0	0	0	0	0	0	0	0	0	0	0	0	0	0	0	0	0	0	0	0	0
DUCKE	Net	-2.92537	-59.9658	2019-11-13	B	D-033-N-T-10	9	502DE9	2	27.6	97.5	N	Morning	2	7	11:36:00	0	0	0	0	0	0	0	0	0	0	0	0	0	0	0	0	0	0	0	0	0	0	0	0	0	0	0	0	0	0	0	0	0
DUCKE	Net	-2.92537	-59.9658	2019-11-13	B	D-033-N-T-10	9	502DE9	2	27.6	97.5	N	Morning	2	7	11:37:00	0	0	0	0	0	0	0	0	0	0	0	0	0	0	0	0	0	0	0	0	0	0	0	0	0	0	0	0	0	0	0	0	0
DUCKE	Net	-2.92537	-59.9658	2019-11-13	B	D-033-N-T-10	9	502DE9	2	27.6	97.5	N	Morning	2	7	11:38:00	0	0	0	0	0	0	0	0	0	0	0	0	0	0	0	0	0	0	0	0	0	0	0	0	0	0	0	0	0	0	0	0	0
DUCKE	Net	-2.92537	-59.9658	2019-11-13	B	D-033-N-T-10	9	502DE9	2	27.6	97.5	N	Morning	2	7	11:39:00	0	0	0	0	0	0	0	0	0	0	0	0	0	0	0	0	0	0	0	0	0	0	0	0	0	0	0	0	0	0	0	0	0
DUCKE	Net	-2.92537	-59.9658	2019-11-13	B	D-033-N-T-10	9	502DE9	2	27.6	97.5	N	Morning	2	7	11:40:00	0	0	0	0	0	0	0	0	0	0	0	0	0	0	0	0	0	0	0	0	0	0	0	0	0	0	0	0	0	0	0	0	0
DUCKE	Net	-2.92537	-59.9658	2019-11-13	B	D-033-N-T-10	9	502DE9	2	27.6	97.5	N	Morning	2	7	11:41:00	0	0	0	0	0	0	0	0	0	0	0	0	0	0	0	0	0	0	0	0	0	0	0	0	0	0	0	0	0	0	0	0	0
DUCKE	Net	-2.92537	-59.9658	2019-11-13	B	D-033-N-T-10	9	502DE9	2	27.6	97.5	N	Morning	2	7	11:42:00	0	0	0	0	0	0	0	0	0	0	0	0	0	0	0	0	0	0	0	0	0	0	0	0	0	0	0	0	0	0	0	0	0
DUCKE	Net	-2.92537	-59.9658	2019-11-13	B	D-033-N-T-10	9	502DE9	2	27.6	97.5	N	Morning	2	7	11:43:00	0	0	0	0	0	0	0	0	0	0	0	0	0	0	0	0	0	0	0	0	0	0	0	0	0	0	0	0	0	0	0	0	0
DUCKE	Net	-2.92537	-59.9658	2019-11-13	B	D-033-N-T-10	9	502DE9	2	27.6	97.5	N	Morning	2	7	11:44:00	0	0	0	0	0	0	0	0	0	0	0	0	0	0	0	0	0	0	0	0	0	0	0	0	0	0	0	0	0	0	0	0	0
DUCKE	Net	-2.92537	-59.9658	2019-11-13	B	D-033-N-T-10	9	502DE9	2	27.6	97.5	N	Morning	2	8	11:45:00	0	0	0	0	0	0	0	0	0	0	0	0	0	0	0	0	0	0	0	0	0	0	0	0	0	0	0	0	0	0	0	0	0
DUCKE	Net	-2.92537	-59.9658	2019-11-13	B	D-033-N-T-10	9	502DE9	2	27.6	97.5	N	Morning	2	8	11:46:00	0	0	0	0	0	0	0	0	0	0	0	0	0	0	0	0	0	0	0	0	0	0	0	0	0	0	0	0	0	0	0	0	0
DUCKE	Net	-2.92537	-59.9658	2019-11-13	B	D-033-N-T-10	9	502DE9	2	27.6	97.5	N	Morning	2	8	11:47:00	0	0	0	0	0	0	0	0	0	0	0	0	0	0	0	0	0	0	0	0	0	0	0	0	0	0	0	0	0	0	0	0	0
DUCKE	Net	-2.92537	-59.9658	2019-11-13	B	D-033-N-T-10	9	502DE9	2	27.6	97.5	N	Morning	2	8	11:48:00	0	0	0	0	0	0	0	0	0	0	0	0	0	0	0	0	0	0	0	0	0	0	0	0	0	0	0	0	0	0	0	0	0
DUCKE	Net	-2.92537	-59.9658	2019-11-13	B	D-033-N-T-10	9	502DE9	2	27.6	97.5	N	Morning	2	8	11:49:00	0	0	0	0	0	0	0	0	0	0	0	0	0	0	0	0	0	0	0	0	0	0	0	0	0	0	0	0	0	0	0	0	0
DUCKE	Net	-2.92537	-59.9658	2019-11-13	B	D-033-N-T-10	9	502DE9	2	27.6	97.5	N	Morning	2	8	11:50:00	0	0	0	0	0	0	0	0	0	0	0	0	0	0	0	0	0	0	0	0	0	0	0	0	0	0	0	0	0	0	0	0	0
DUCKE	Net	-2.92537	-59.9658	2019-11-13	B	D-033-N-T-10	9	502DE9	2	27.6	97.5	N	Morning	2	8	11:51:00	0	0	0	0	0	0	0	0	0	0	0	0	0	0	0	0	0	0	0	0	0	0	0	0	0	0	0	0	0	0	0	0	0
DUCKE	Net	-2.92537	-59.9658	2019-11-13	B	D-033-N-T-10	9	502DE9	2	27.6	97.5	N	Morning	2	8	11:52:00	0	0	0	0	0	0	0	0	0	0	0	0	0	0	0	0	0	0	0	0	0	0	0	0	0	0	0	0	0	0	0	0	0
DUCKE	Net	-2.92537	-59.9658	2019-11-13	B	D-033-N-T-10	9	502DE9	2	27.6	97.5	N	Morning	2	8	11:53:00	1	0	0	0	0	0	0	0	0	0	0	0	0	0	0	0	0	0	0	0	0	0	0	0	1	0	0	0	0	0	0	0	0
DUCKE	Net	-2.92537	-59.9658	2019-11-13	B	D-033-N-T-10	9	502DE9	2	27.6	97.5	N	Morning	2	8	11:54:00	0	0	0	0	0	0	0	0	0	0	0	0	0	0	0	0	0	0	0	0	0	0	0	0	0	0	0	0	0	0	0	0	0
DUCKE	Net	-2.92537	-59.9658	2019-11-13	B	D-033-N-T-10	9	502DE9	2	27.6	97.5	N	Morning	2	8	11:55:00	0	0	0	0	0	0	0	0	0	0	0	0	0	0	0	0	0	0	0	0	0	0	0	0	0	0	0	0	0	0	0	0	0
DUCKE	Net	-2.92537	-59.9658	2019-11-13	B	D-033-N-T-10	9	502DE9	2	27.6	97.5	N	Morning	2	8	11:56:00	0	0	0	0	0	0	0	0	0	0	0	0	0	0	0	0	0	0	0	0	0	0	0	0	0	0	0	0	0	0	0	0	0
DUCKE	Net	-2.92537	-59.9658	2019-11-13	B	D-033-N-T-10	9	502DE9	2	27.6	97.5	N	Morning	2	8	11:57:00	0	0	0	0	0	0	0	0	0	0	0	0	0	0	0	0	0	0	0	0	0	0	0	0	0	0	0	0	0	0	0	0	0
DUCKE	Net	-2.92537	-59.9658	2019-11-13	B	D-033-N-T-10	9	502DE9	2	27.6	97.5	N	Morning	2	8	11:58:00	0	0	0	0	0	0	0	0	0	0	0	0	0	0	0	0	0	0	0	0	0	0	0	0	0	0	0	0	0	0	0	0	0
DUCKE	Net	-2.92537	-59.9658	2019-11-13	B	D-033-N-T-10	9	502DE9	2	27.6	97.5	N	Morning	2	8	11:59:00	0	0	0	0	0	0	0	0	0	0	0	0	0	0	0	0	0	0	0	0	0	0	0	0	0	0	0	0	0	0	0	0	0
DUCKE	Net	-2.92537	-59.9658	2019-11-13	B	D-033-N-T-10	9	502DE9	2	27.6	97.5	Y	Afternoon	3	9	12:00:00	0	0	0	0	0	0	0	0	0	0	0	0	0	0	0	0	0	0	0	0	0	0	0	0	0	0	0	0	0	0	0	0	0
DUCKE	Net	-2.92537	-59.9658	2019-11-13	B	D-033-N-T-10	9	502DE9	2	27.6	97.5	Y	Afternoon	3	9	12:01:00	0	0	0	0	0	0	0	0	0	0	0	0	0	0	0	0	0	0	0	0	0	0	0	0	0	0	0	0	0	0	0	0	0
DUCKE	Net	-2.92537	-59.9658	2019-11-13	B	D-033-N-T-10	9	502DE9	2	27.6	97.5	Y	Afternoon	3	9	12:02:00	0	0	0	0	0	0	0	0	0	0	0	0	0	0	0	0	0	0	0	0	0	0	0	0	0	0	0	0	0	0	0	0	0
DUCKE	Net	-2.92537	-59.9658	2019-11-13	B	D-033-N-T-10	9	502DE9	2	27.6	97.5	Y	Afternoon	3	9	12:03:00	0	0	0	0	0	0	0	0	0	0	0	0	0	0	0	0	0	0	0	0	0	0	0	0	0	0	0	0	0	0	0	0	0
DUCKE	Net	-2.92537	-59.9658	2019-11-13	B	D-033-N-T-10	9	502DE9	2	27.6	97.5	Y	Afternoon	3	9	12:04:00	0	0	0	0	0	0	0	0	0	0	0	0	0	0	0	0	0	0	0	0	0	0	0	0	0	0	0	0	0	0	0	0	0
DUCKE	Net	-2.92537	-59.9658	2019-11-13	B	D-033-N-T-10	9	502DE9	2	27.6	97.5	Y	Afternoon	3	9	12:05:00	0	0	0	0	0	0	0	0	0	0	0	0	0	0	0	0	0	0	0	0	0	0	0	0	0	0	0	0	0	0	0	0	0
DUCKE	Net	-2.92537	-59.9658	2019-11-13	B	D-033-N-T-10	9	502DE9	2	27.6	97.5	Y	Afternoon	3	9	12:06:00	0	0	0	0	0	0	0	0	0	0	0	0	0	0	0	0	0	0	0	0	0	0	0	0	0	0	0	0	0	0	0	0	0
DUCKE	Net	-2.92537	-59.9658	2019-11-13	B	D-033-N-T-10	9	502DE9	2	27.6	97.5	Y	Afternoon	3	9	12:07:00	0	0	0	0	0	0	0	0	0	0	0	0	0	0	0	0	0	0	0	0	0	0	0	0	0	0	0	0	0	0	0	0	0
DUCKE	Net	-2.92537	-59.9658	2019-11-13	B	D-033-N-T-10	9	502DE9	2	27.6	97.5	Y	Afternoon	3	9	12:08:00	0	0	0	0	0	0	0	0	0	0	0	0	0	0	0	0	0	0	0	0	0	0	0	0	0	0	0	0	0	0	0	0	0
DUCKE	Net	-2.92537	-59.9658	2019-11-13	B	D-033-N-T-10	9	502DE9	2	27.6	97.5	Y	Afternoon	3	9	12:09:00	0	0	0	0	0	0	0	0	0	0	0	0	0	0	0	0	0	0	0	0	0	0	0	0	0	0	0	0	0	0	0	0	0
DUCKE	Net	-2.92537	-59.9658	2019-11-13	B	D-033-N-T-10	9	502DE9	2	27.6	97.5	Y	Afternoon	3	9	12:10:00	0	0	0	0	0	0	0	0	0	0	0	0	0	0	0	0	0	0	0	0	0	0	0	0	0	0	0	0	0	0	0	0	0
DUCKE	Net	-2.92537	-59.9658	2019-11-13	B	D-033-N-T-10	9	502DE9	2	27.6	97.5	Y	Afternoon	3	9	12:11:00	0	0	0	0	0	0	0	0	0	0	0	0	0	0	0	0	0	0	0	0	0	0	0	0	0	0	0	0	0	0	0	0	0
DUCKE	Net	-2.92537	-59.9658	2019-11-13	B	D-033-N-T-10	9	502DE9	2	27.6	97.5	Y	Afternoon	3	9	12:12:00	0	0	0	0	0	0	0	0	0	0	0	0	0	0	0	0	0	0	0	0	0	0	0	0	0	0	0	0	0	0	0	0	0
DUCKE	Net	-2.92537	-59.9658	2019-11-13	B	D-033-N-T-10	9	502DE9	2	27.6	97.5	Y	Afternoon	3	9	12:13:00	0	0	0	0	0	0	0	0	0	0	0	0	0	0	0	0	0	0	0	0	0	0	0	0	0	0	0	0	0	0	0	0	0
DUCKE	Net	-2.92537	-59.9658	2019-11-13	B	D-033-N-T-10	9	502DE9	2	27.6	97.5	Y	Afternoon	3	9	12:14:00	0	0	0	0	0	0	0	0	0	0	0	0	0	0	0	0	0	0	0	0	0	0	0	0	0	0	0	0	0	0	0	0	0
DUCKE	Net	-2.92537	-59.9658	2019-11-13	B	D-033-N-T-10	9	502DE9	2	27.6	96.5	Y	Afternoon	3	10	12:15:00	0	0	0	0	0	0	0	0	0	0	0	0	0	0	0	0	0	0	0	0	0	0	0	0	0	0	0	0	0	0	0	0	0
DUCKE	Net	-2.92537	-59.9658	2019-11-13	B	D-033-N-T-10	9	502DE9	2	27.6	96.5	Y	Afternoon	3	10	12:16:00	0	0	0	0	0	0	0	0	0	0	0	0	0	0	0	0	0	0	0	0	0	0	0	0	0	0	0	0	0	0	0	0	0
DUCKE	Net	-2.92537	-59.9658	2019-11-13	B	D-033-N-T-10	9	502DE9	2	27.6	96.5	Y	Afternoon	3	10	12:17:00	0	0	0	0	0	0	0	0	0	0	0	0	0	0	0	0	0	0	0	0	0	0	0	0	0	0	0	0	0	0	0	0	0
DUCKE	Net	-2.92537	-59.9658	2019-11-13	B	D-033-N-T-10	9	502DE9	2	27.6	96.5	Y	Afternoon	3	10	12:18:00	0	0	0	0	0	0	0	0	0	0	0	0	0	0	0	0	0	0	0	0	0	0	0	0	0	0	0	0	0	0	0	0	0
DUCKE	Net	-2.92537	-59.9658	2019-11-13	B	D-033-N-T-10	9	502DE9	2	27.6	96.5	Y	Afternoon	3	10	12:19:00	0	0	0	0	0	0	0	0	0	0	0	0	0	0	0	0	0	0	0	0	0	0	0	0	0	0	0	0	0	0	0	0	0
DUCKE	Net	-2.92537	-59.9658	2019-11-13	B	D-033-N-T-10	9	502DE9	2	27.6	96.5	Y	Afternoon	3	10	12:20:00	0	0	0	0	0	0	0	0	0	0	0	0	0	0	0	0	0	0	0	0	0	0	0	0	0	0	0	0	0	0	0	0	0
DUCKE	Net	-2.92537	-59.9658	2019-11-13	B	D-033-N-T-10	9	502DE9	2	27.6	96.5	Y	Afternoon	3	10	12:21:00	0	0	0	0	0	0	0	0	0	0	0	0	0	0	0	0	0	0	0	0	0	0	0	0	0	0	0	0	0	0	0	0	0
DUCKE	Net	-2.92537	-59.9658	2019-11-13	B	D-033-N-T-10	9	502DE9	2	27.6	96.5	Y	Afternoon	3	10	12:22:00	0	0	0	0	0	0	0	0	0	0	0	0	0	0	0	0	0	0	0	0	0	0	0	0	0	0	0	0	0	0	0	0	0
DUCKE	Net	-2.92537	-59.9658	2019-11-13	B	D-033-N-T-10	9	502DE9	2	27.6	96.5	Y	Afternoon	3	10	12:23:00	0	0	0	0	0	0	0	0	0	0	0	0	0	0	0	0	0	0	0	0	0	0	0	0	0	0	0	0	0	0	0	0	0
DUCKE	Net	-2.92537	-59.9658	2019-11-13	B	D-033-N-T-10	9	502DE9	2	27.6	96.5	Y	Afternoon	3	10	12:24:00	0	0	0	0	0	0	0	0	0	0	0	0	0	0	0	0	0	0	0	0	0	0	0	0	0	0	0	0	0	0	0	0	0
DUCKE	Net	-2.92537	-59.9658	2019-11-13	B	D-033-N-T-10	9	502DE9	2	27.6	96.5	Y	Afternoon	3	10	12:25:00	0	0	0	0	0	0	0	0	0	0	0	0	0	0	0	0	0	0	0	0	0	0	0	0	0	0	0	0	0	0	0	0	0
DUCKE	Net	-2.92537	-59.9658	2019-11-13	B	D-033-N-T-10	9	502DE9	2	27.6	96.5	Y	Afternoon	3	10	12:26:00	0	0	0	0	0	0	0	0	0	0	0	0	0	0	0	0	0	0	0	0	0	0	0	0	0	0	0	0	0	0	0	0	0
DUCKE	Net	-2.92537	-59.9658	2019-11-13	B	D-033-N-T-10	9	502DE9	2	27.6	96.5	Y	Afternoon	3	10	12:27:00	0	0	0	0	0	0	0	0	0	0	0	0	0	0	0	0	0	0	0	0	0	0	0	0	0	0	0	0	0	0	0	0	0
DUCKE	Net	-2.92537	-59.9658	2019-11-13	B	D-033-N-T-10	9	502DE9	2	27.6	96.5	Y	Afternoon	3	10	12:28:00	0	0	0	0	0	0	0	0	0	0	0	0	0	0	0	0	0	0	0	0	0	0	0	0	0	0	0	0	0	0	0	0	0
DUCKE	Net	-2.92537	-59.9658	2019-11-13	B	D-033-N-T-10	9	502DE9	2	27.6	96.5	Y	Afternoon	3	10	12:29:00	0	0	0	0	0	0	0	0	0	0	0	0	0	0	0	0	0	0	0	0	0	0	0	0	0	0	0	0	0	0	0	0	0
DUCKE	Net	-2.92537	-59.9658	2019-11-13	B	D-033-N-T-10	9	502DE9	2	27.6	96.5	Y	Afternoon	3	11	12:30:00	0	0	0	0	0	0	0	0	0	0	0	0	0	0	0	0	0	0	0	0	0	0	0	0	0	0	0	0	0	0	0	0	0
DUCKE	Net	-2.92537	-59.9658	2019-11-13	B	D-033-N-T-10	9	502DE9	2	27.6	96.5	Y	Afternoon	3	11	12:31:00	0	0	0	0	0	0	0	0	0	0	0	0	0	0	0	0	0	0	0	0	0	0	0	0	0	0	0	0	0	0	0	0	0
DUCKE	Net	-2.92537	-59.9658	2019-11-13	B	D-033-N-T-10	9	502DE9	2	27.6	96.5	Y	Afternoon	3	11	12:32:00	0	0	0	0	0	0	0	0	0	0	0	0	0	0	0	0	0	0	0	0	0	0	0	0	0	0	0	0	0	0	0	0	0
DUCKE	Net	-2.92537	-59.9658	2019-11-13	B	D-033-N-T-10	9	502DE9	2	27.6	96.5	Y	Afternoon	3	11	12:33:00	0	0	0	0	0	0	0	0	0	0	0	0	0	0	0	0	0	0	0	0	0	0	0	0	0	0	0	0	0	0	0	0	0
DUCKE	Net	-2.92537	-59.9658	2019-11-13	B	D-033-N-T-10	9	502DE9	2	27.6	96.5	Y	Afternoon	3	11	12:34:00	0	0	0	0	0	0	0	0	0	0	0	0	0	0	0	0	0	0	0	0	0	0	0	0	0	0	0	0	0	0	0	0	0
DUCKE	Net	-2.92537	-59.9658	2019-11-13	B	D-033-N-T-10	9	502DE9	2	27.6	96.5	Y	Afternoon	3	11	12:35:00	0	0	0	0	0	0	0	0	0	0	0	0	0	0	0	0	0	0	0	0	0	0	0	0	0	0	0	0	0	0	0	0	0
DUCKE	Net	-2.92537	-59.9658	2019-11-13	B	D-033-N-T-10	9	502DE9	2	27.6	96.5	Y	Afternoon	3	11	12:36:00	0	0	0	0	0	0	0	0	0	0	0	0	0	0	0	0	0	0	0	0	0	0	0	0	0	0	0	0	0	0	0	0	0
DUCKE	Net	-2.92537	-59.9658	2019-11-13	B	D-033-N-T-10	9	502DE9	2	27.6	96.5	Y	Afternoon	3	11	12:37:00	0	0	0	0	0	0	0	0	0	0	0	0	0	0	0	0	0	0	0	0	0	0	0	0	0	0	0	0	0	0	0	0	0
DUCKE	Net	-2.92537	-59.9658	2019-11-13	B	D-033-N-T-10	9	502DE9	2	27.6	96.5	Y	Afternoon	3	11	12:38:00	0	0	0	0	0	0	0	0	0	0	0	0	0	0	0	0	0	0	0	0	0	0	0	0	0	0	0	0	0	0	0	0	0
DUCKE	Net	-2.92537	-59.9658	2019-11-13	B	D-033-N-T-10	9	502DE9	2	27.6	96.5	Y	Afternoon	3	11	12:39:00	0	0	0	0	0	0	0	0	0	0	0	0	0	0	0	0	0	0	0	0	0	0	0	0	0	0	0	0	0	0	0	0	0
DUCKE	Net	-2.92537	-59.9658	2019-11-13	B	D-033-N-T-10	9	502DE9	2	27.6	96.5	Y	Afternoon	3	11	12:40:00	0	0	0	0	0	0	0	0	0	0	0	0	0	0	0	0	0	0	0	0	0	0	0	0	0	0	0	0	0	0	0	0	0
DUCKE	Net	-2.92537	-59.9658	2019-11-13	B	D-033-N-T-10	9	502DE9	2	27.6	96.5	Y	Afternoon	3	11	12:41:00	0	0	0	0	0	0	0	0	0	0	0	0	0	0	0	0	0	0	0	0	0	0	0	0	0	0	0	0	0	0	0	0	0
DUCKE	Net	-2.92537	-59.9658	2019-11-13	B	D-033-N-T-10	9	502DE9	2	27.6	96.5	Y	Afternoon	3	11	12:42:00	0	0	0	0	0	0	0	0	0	0	0	0	0	0	0	0	0	0	0	0	0	0	0	0	0	0	0	0	0	0	0	0	0
DUCKE	Net	-2.92537	-59.9658	2019-11-13	B	D-033-N-T-10	9	502DE9	2	27.6	96.5	Y	Afternoon	3	11	12:43:00	0	0	0	0	0	0	0	0	0	0	0	0	0	0	0	0	0	0	0	0	0	0	0	0	0	0	0	0	0	0	0	0	0
DUCKE	Net	-2.92537	-59.9658	2019-11-13	B	D-033-N-T-10	9	502DE9	2	27.6	96.5	Y	Afternoon	3	11	12:44:00	0	0	0	0	0	0	0	0	0	0	0	0	0	0	0	0	0	0	0	0	0	0	0	0	0	0	0	0	0	0	0	0	0
DUCKE	Net	-2.92537	-59.9658	2019-11-13	B	D-033-N-T-10	9	502DE9	1	25.6	98.8	Y	Afternoon	3	12	12:45:00	0	0	0	0	0	0	0	0	0	0	0	0	0	0	0	0	0	0	0	0	0	0	0	0	0	0	0	0	0	0	0	0	0
DUCKE	Net	-2.92537	-59.9658	2019-11-13	B	D-033-N-T-10	9	502DE9	1	25.6	98.8	Y	Afternoon	3	12	12:46:00	0	0	0	0	0	0	0	0	0	0	0	0	0	0	0	0	0	0	0	0	0	0	0	0	0	0	0	0	0	0	0	0	0
DUCKE	Net	-2.92537	-59.9658	2019-11-13	B	D-033-N-T-10	9	502DE9	1	25.6	98.8	Y	Afternoon	3	12	12:47:00	0	0	0	0	0	0	0	0	0	0	0	0	0	0	0	0	0	0	0	0	0	0	0	0	0	0	0	0	0	0	0	0	0
DUCKE	Net	-2.92537	-59.9658	2019-11-13	B	D-033-N-T-10	9	502DE9	1	25.6	98.8	Y	Afternoon	3	12	12:48:00	0	0	0	0	0	0	0	0	0	0	0	0	0	0	0	0	0	0	0	0	0	0	0	0	0	0	0	0	0	0	0	0	0
DUCKE	Net	-2.92537	-59.9658	2019-11-13	B	D-033-N-T-10	9	502DE9	1	25.6	98.8	Y	Afternoon	3	12	12:49:00	0	0	0	0	0	0	0	0	0	0	0	0	0	0	0	0	0	0	0	0	0	0	0	0	0	0	0	0	0	0	0	0	0
DUCKE	Net	-2.92537	-59.9658	2019-11-13	B	D-033-N-T-10	9	502DE9	1	25.6	98.8	Y	Afternoon	3	12	12:50:00	0	0	0	0	0	0	0	0	0	0	0	0	0	0	0	0	0	0	0	0	0	0	0	0	0	0	0	0	0	0	0	0	0
DUCKE	Net	-2.92537	-59.9658	2019-11-13	B	D-033-N-T-10	9	502DE9	1	25.6	98.8	Y	Afternoon	3	12	12:51:00	0	0	0	0	0	0	0	0	0	0	0	0	0	0	0	0	0	0	0	0	0	0	0	0	0	0	0	0	0	0	0	0	0
DUCKE	Net	-2.92537	-59.9658	2019-11-13	B	D-033-N-T-10	9	502DE9	1	25.6	98.8	Y	Afternoon	3	12	12:52:00	0	0	0	0	0	0	0	0	0	0	0	0	0	0	0	0	0	0	0	0	0	0	0	0	0	0	0	0	0	0	0	0	0
DUCKE	Net	-2.92537	-59.9658	2019-11-13	B	D-033-N-T-10	9	502DE9	1	25.6	98.8	Y	Afternoon	3	12	12:53:00	0	0	0	0	0	0	0	0	0	0	0	0	0	0	0	0	0	0	0	0	0	0	0	0	0	0	0	0	0	0	0	0	0
DUCKE	Net	-2.92537	-59.9658	2019-11-13	B	D-033-N-T-10	9	502DE9	1	25.6	98.8	Y	Afternoon	3	12	12:54:00	0	0	0	0	0	0	0	0	0	0	0	0	0	0	0	0	0	0	0	0	0	0	0	0	0	0	0	0	0	0	0	0	0
DUCKE	Net	-2.92537	-59.9658	2019-11-13	B	D-033-N-T-10	9	502DE9	1	25.6	98.8	Y	Afternoon	3	12	12:55:00	0	0	0	0	0	0	0	0	0	0	0	0	0	0	0	0	0	0	0	0	0	0	0	0	0	0	0	0	0	0	0	0	0
DUCKE	Net	-2.92537	-59.9658	2019-11-13	B	D-033-N-T-10	9	502DE9	1	25.6	98.8	Y	Afternoon	3	12	12:56:00	0	0	0	0	0	0	0	0	0	0	0	0	0	0	0	0	0	0	0	0	0	0	0	0	0	0	0	0	0	0	0	0	0
DUCKE	Net	-2.92537	-59.9658	2019-11-13	B	D-033-N-T-10	9	502DE9	1	25.6	98.8	Y	Afternoon	3	12	12:57:00	0	0	0	0	0	0	0	0	0	0	0	0	0	0	0	0	0	0	0	0	0	0	0	0	0	0	0	0	0	0	0	0	0
DUCKE	Net	-2.92537	-59.9658	2019-11-13	B	D-033-N-T-10	9	502DE9	1	25.6	98.8	Y	Afternoon	3	12	12:58:00	0	0	0	0	0	0	0	0	0	0	0	0	0	0	0	0	0	0	0	0	0	0	0	0	0	0	0	0	0	0	0	0	0
DUCKE	Net	-2.92537	-59.9658	2019-11-13	B	D-033-N-T-10	9	502DE9	1	25.6	98.8	Y	Afternoon	3	12	12:59:00	0	0	0	0	0	0	0	0	0	0	0	0	0	0	0	0	0	0	0	0	0	0	0	0	0	0	0	0	0	0	0	0	0
DUCKE	Net	-2.92537	-59.9658	2019-11-13	B	D-033-N-T-10	9	502DE9	1	25.6	98.8	Y	Afternoon	4	13	13:00:00	0	0	0	0	0	0	0	0	0	0	0	0	0	0	0	0	0	0	0	0	0	0	0	0	0	0	0	0	0	0	0	0	0
DUCKE	Net	-2.92537	-59.9658	2019-11-13	B	D-033-N-T-10	9	502DE9	1	25.6	98.8	Y	Afternoon	4	13	13:01:00	0	0	0	0	0	0	0	0	0	0	0	0	0	0	0	0	0	0	0	0	0	0	0	0	0	0	0	0	0	0	0	0	0
DUCKE	Net	-2.92537	-59.9658	2019-11-13	B	D-033-N-T-10	9	502DE9	1	25.6	98.8	Y	Afternoon	4	13	13:02:00	0	0	0	0	0	0	0	0	0	0	0	0	0	0	0	0	0	0	0	0	0	0	0	0	0	0	0	0	0	0	0	0	0
DUCKE	Net	-2.92537	-59.9658	2019-11-13	B	D-033-N-T-10	9	502DE9	1	25.6	98.8	Y	Afternoon	4	13	13:03:00	0	0	0	0	0	0	0	0	0	0	0	0	0	0	0	0	0	0	0	0	0	0	0	0	0	0	0	0	0	0	0	0	0
DUCKE	Net	-2.92537	-59.9658	2019-11-13	B	D-033-N-T-10	9	502DE9	1	25.6	98.8	Y	Afternoon	4	13	13:04:00	0	0	0	0	0	0	0	0	0	0	0	0	0	0	0	0	0	0	0	0	0	0	0	0	0	0	0	0	0	0	0	0	0
DUCKE	Net	-2.92537	-59.9658	2019-11-13	B	D-033-N-T-10	9	502DE9	1	25.6	98.8	Y	Afternoon	4	13	13:05:00	0	0	0	0	0	0	0	0	0	0	0	0	0	0	0	0	0	0	0	0	0	0	0	0	0	0	0	0	0	0	0	0	0
DUCKE	Net	-2.92537	-59.9658	2019-11-13	B	D-033-N-T-10	9	502DE9	1	25.6	98.8	Y	Afternoon	4	13	13:06:00	0	0	0	0	0	0	0	0	0	0	0	0	0	0	0	0	0	0	0	0	0	0	0	0	0	0	0	0	0	0	0	0	0
DUCKE	Net	-2.92537	-59.9658	2019-11-13	B	D-033-N-T-10	9	502DE9	1	25.6	98.8	Y	Afternoon	4	13	13:07:00	0	0	0	0	0	0	0	0	0	0	0	0	0	0	0	0	0	0	0	0	0	0	0	0	0	0	0	0	0	0	0	0	0
DUCKE	Net	-2.92537	-59.9658	2019-11-13	B	D-033-N-T-10	9	502DE9	1	25.6	98.8	Y	Afternoon	4	13	13:08:00	0	0	0	0	0	0	0	0	0	0	0	0	0	0	0	0	0	0	0	0	0	0	0	0	0	0	0	0	0	0	0	0	0
DUCKE	Net	-2.92537	-59.9658	2019-11-13	B	D-033-N-T-10	9	502DE9	1	25.6	98.8	Y	Afternoon	4	13	13:09:00	0	0	0	0	0	0	0	0	0	0	0	0	0	0	0	0	0	0	0	0	0	0	0	0	0	0	0	0	0	0	0	0	0
DUCKE	Net	-2.92537	-59.9658	2019-11-13	B	D-033-N-T-10	9	502DE9	1	25.6	98.8	Y	Afternoon	4	13	13:10:00	0	0	0	0	0	0	0	0	0	0	0	0	0	0	0	0	0	0	0	0	0	0	0	0	0	0	0	0	0	0	0	0	0
DUCKE	Net	-2.92537	-59.9658	2019-11-13	B	D-033-N-T-10	9	502DE9	1	25.6	98.8	Y	Afternoon	4	13	13:11:00	0	0	0	0	0	0	0	0	0	0	0	0	0	0	0	0	0	0	0	0	0	0	0	0	0	0	0	0	0	0	0	0	0
DUCKE	Net	-2.92537	-59.9658	2019-11-13	B	D-033-N-T-10	9	502DE9	1	25.6	98.8	Y	Afternoon	4	13	13:12:00	0	0	0	0	0	0	0	0	0	0	0	0	0	0	0	0	0	0	0	0	0	0	0	0	0	0	0	0	0	0	0	0	0
DUCKE	Net	-2.92537	-59.9658	2019-11-13	B	D-033-N-T-10	9	502DE9	1	25.6	98.8	Y	Afternoon	4	13	13:13:00	0	0	0	0	0	0	0	0	0	0	0	0	0	0	0	0	0	0	0	0	0	0	0	0	0	0	0	0	0	0	0	0	0
DUCKE	Net	-2.92537	-59.9658	2019-11-13	B	D-033-N-T-10	9	502DE9	1	25.6	98.8	Y	Afternoon	4	13	13:14:00	0	0	0	0	0	0	0	0	0	0	0	0	0	0	0	0	0	0	0	0	0	0	0	0	0	0	0	0	0	0	0	0	0
DUCKE	Net	-2.92537	-59.9658	2019-11-13	B	D-033-N-T-10	9	502DE9	1	25.6	98.8	Y	Afternoon	4	14	13:15:00	0	0	0	0	0	0	0	0	0	0	0	0	0	0	0	0	0	0	0	0	0	0	0	0	0	0	0	0	0	0	0	0	0
DUCKE	Net	-2.92537	-59.9658	2019-11-13	B	D-033-N-T-10	9	502DE9	1	25.6	98.8	Y	Afternoon	4	14	13:16:00	0	0	0	0	0	0	0	0	0	0	0	0	0	0	0	0	0	0	0	0	0	0	0	0	0	0	0	0	0	0	0	0	0
DUCKE	Net	-2.92537	-59.9658	2019-11-13	B	D-033-N-T-10	9	502DE9	1	25.6	98.8	Y	Afternoon	4	14	13:17:00	0	0	0	0	0	0	0	0	0	0	0	0	0	0	0	0	0	0	0	0	0	0	0	0	0	0	0	0	0	0	0	0	0
DUCKE	Net	-2.92537	-59.9658	2019-11-13	B	D-033-N-T-10	9	502DE9	1	25.6	98.8	Y	Afternoon	4	14	13:18:00	0	0	0	0	0	0	0	0	0	0	0	0	0	0	0	0	0	0	0	0	0	0	0	0	0	0	0	0	0	0	0	0	0
DUCKE	Net	-2.92537	-59.9658	2019-11-13	B	D-033-N-T-10	9	502DE9	1	25.6	98.8	Y	Afternoon	4	14	13:19:00	0	0	0	0	0	0	0	0	0	0	0	0	0	0	0	0	0	0	0	0	0	0	0	0	0	0	0	0	0	0	0	0	0
DUCKE	Net	-2.92537	-59.9658	2019-11-13	B	D-033-N-T-10	9	502DE9	1	25.6	98.8	Y	Afternoon	4	14	13:20:00	0	0	0	0	0	0	0	0	0	0	0	0	0	0	0	0	0	0	0	0	0	0	0	0	0	0	0	0	0	0	0	0	0
DUCKE	Net	-2.92537	-59.9658	2019-11-13	B	D-033-N-T-10	9	502DE9	1	25.6	98.8	Y	Afternoon	4	14	13:21:00	0	0	0	0	0	0	0	0	0	0	0	0	0	0	0	0	0	0	0	0	0	0	0	0	0	0	0	0	0	0	0	0	0
DUCKE	Net	-2.92537	-59.9658	2019-11-13	B	D-033-N-T-10	9	502DE9	1	25.6	98.8	Y	Afternoon	4	14	13:22:00	0	0	0	0	0	0	0	0	0	0	0	0	0	0	0	0	0	0	0	0	0	0	0	0	0	0	0	0	0	0	0	0	0
DUCKE	Net	-2.92537	-59.9658	2019-11-13	B	D-033-N-T-10	9	502DE9	1	25.6	98.8	Y	Afternoon	4	14	13:23:00	0	0	0	0	0	0	0	0	0	0	0	0	0	0	0	0	0	0	0	0	0	0	0	0	0	0	0	0	0	0	0	0	0
DUCKE	Net	-2.92537	-59.9658	2019-11-13	B	D-033-N-T-10	9	502DE9	1	25.6	98.8	Y	Afternoon	4	14	13:24:00	0	0	0	0	0	0	0	0	0	0	0	0	0	0	0	0	0	0	0	0	0	0	0	0	0	0	0	0	0	0	0	0	0
DUCKE	Net	-2.92537	-59.9658	2019-11-13	B	D-033-N-T-10	9	502DE9	1	25.6	98.8	Y	Afternoon	4	14	13:25:00	0	0	0	0	0	0	0	0	0	0	0	0	0	0	0	0	0	0	0	0	0	0	0	0	0	0	0	0	0	0	0	0	0
DUCKE	Net	-2.92537	-59.9658	2019-11-13	B	D-033-N-T-10	9	502DE9	1	25.6	98.8	Y	Afternoon	4	14	13:26:00	0	0	0	0	0	0	0	0	0	0	0	0	0	0	0	0	0	0	0	0	0	0	0	0	0	0	0	0	0	0	0	0	0
DUCKE	Net	-2.92537	-59.9658	2019-11-13	B	D-033-N-T-10	9	502DE9	1	25.6	98.8	Y	Afternoon	4	14	13:27:00	0	0	0	0	0	0	0	0	0	0	0	0	0	0	0	0	0	0	0	0	0	0	0	0	0	0	0	0	0	0	0	0	0
DUCKE	Net	-2.92537	-59.9658	2019-11-13	B	D-033-N-T-10	9	502DE9	1	25.6	98.8	Y	Afternoon	4	14	13:28:00	0	0	0	0	0	0	0	0	0	0	0	0	0	0	0	0	0	0	0	0	0	0	0	0	0	0	0	0	0	0	0	0	0
DUCKE	Net	-2.92537	-59.9658	2019-11-13	B	D-033-N-T-10	9	502DE9	1	25.6	98.8	Y	Afternoon	4	14	13:29:00	0	0	0	0	0	0	0	0	0	0	0	0	0	0	0	0	0	0	0	0	0	0	0	0	0	0	0	0	0	0	0	0	0
DUCKE	Net	-2.92537	-59.9658	2019-11-13	B	D-033-N-T-10	9	502DE9	1	25.6	98.8	Y	Afternoon	4	15	13:30:00	0	0	0	0	0	0	0	0	0	0	0	0	0	0	0	0	0	0	0	0	0	0	0	0	0	0	0	0	0	0	0	0	0
DUCKE	Net	-2.92537	-59.9658	2019-11-13	B	D-033-N-T-10	9	502DE9	1	25.6	98.8	Y	Afternoon	4	15	13:31:00	0	0	0	0	0	0	0	0	0	0	0	0	0	0	0	0	0	0	0	0	0	0	0	0	0	0	0	0	0	0	0	0	0
DUCKE	Net	-2.92537	-59.9658	2019-11-13	B	D-033-N-T-10	9	502DE9	1	25.6	98.8	Y	Afternoon	4	15	13:32:00	0	0	0	0	0	0	0	0	0	0	0	0	0	0	0	0	0	0	0	0	0	0	0	0	0	0	0	0	0	0	0	0	0
DUCKE	Net	-2.92537	-59.9658	2019-11-13	B	D-033-N-T-10	9	502DE9	1	25.6	98.8	Y	Afternoon	4	15	13:33:00	0	0	0	0	0	0	0	0	0	0	0	0	0	0	0	0	0	0	0	0	0	0	0	0	0	0	0	0	0	0	0	0	0
DUCKE	Net	-2.92537	-59.9658	2019-11-13	B	D-033-N-T-10	9	502DE9	1	25.6	98.8	Y	Afternoon	4	15	13:34:00	0	0	0	0	0	0	0	0	0	0	0	0	0	0	0	0	0	0	0	0	0	0	0	0	0	0	0	0	0	0	0	0	0
DUCKE	Net	-2.92537	-59.9658	2019-11-13	B	D-033-N-T-10	9	502DE9	1	25.6	98.8	Y	Afternoon	4	15	13:35:00	0	0	0	0	0	0	0	0	0	0	0	0	0	0	0	0	0	0	0	0	0	0	0	0	0	0	0	0	0	0	0	0	0
DUCKE	Net	-2.92537	-59.9658	2019-11-13	B	D-033-N-T-10	9	502DE9	1	25.6	98.8	Y	Afternoon	4	15	13:36:00	0	0	0	0	0	0	0	0	0	0	0	0	0	0	0	0	0	0	0	0	0	0	0	0	0	0	0	0	0	0	0	0	0
DUCKE	Net	-2.92537	-59.9658	2019-11-13	B	D-033-N-T-10	9	502DE9	1	25.6	98.8	Y	Afternoon	4	15	13:37:00	0	0	0	0	0	0	0	0	0	0	0	0	0	0	0	0	0	0	0	0	0	0	0	0	0	0	0	0	0	0	0	0	0
DUCKE	Net	-2.92537	-59.9658	2019-11-13	B	D-033-N-T-10	9	502DE9	1	25.6	98.8	Y	Afternoon	4	15	13:38:00	0	0	0	0	0	0	0	0	0	0	0	0	0	0	0	0	0	0	0	0	0	0	0	0	0	0	0	0	0	0	0	0	0
DUCKE	Net	-2.92537	-59.9658	2019-11-13	B	D-033-N-T-10	9	502DE9	1	25.6	98.8	Y	Afternoon	4	15	13:39:00	0	0	0	0	0	0	0	0	0	0	0	0	0	0	0	0	0	0	0	0	0	0	0	0	0	0	0	0	0	0	0	0	0
DUCKE	Net	-2.92537	-59.9658	2019-11-13	B	D-033-N-T-10	9	502DE9	1	25.6	98.8	Y	Afternoon	4	15	13:40:00	0	0	0	0	0	0	0	0	0	0	0	0	0	0	0	0	0	0	0	0	0	0	0	0	0	0	0	0	0	0	0	0	0
DUCKE	Net	-2.92537	-59.9658	2019-11-13	B	D-033-N-T-10	9	502DE9	1	25.6	98.8	Y	Afternoon	4	15	13:41:00	0	0	0	0	0	0	0	0	0	0	0	0	0	0	0	0	0	0	0	0	0	0	0	0	0	0	0	0	0	0	0	0	0
DUCKE	Net	-2.92537	-59.9658	2019-11-13	B	D-033-N-T-10	9	502DE9	1	25.6	98.8	Y	Afternoon	4	15	13:42:00	0	0	0	0	0	0	0	0	0	0	0	0	0	0	0	0	0	0	0	0	0	0	0	0	0	0	0	0	0	0	0	0	0
DUCKE	Net	-2.92537	-59.9658	2019-11-13	B	D-033-N-T-10	9	502DE9	1	25.6	98.8	Y	Afternoon	4	15	13:43:00	0	0	0	0	0	0	0	0	0	0	0	0	0	0	0	0	0	0	0	0	0	0	0	0	0	0	0	0	0	0	0	0	0
DUCKE	Net	-2.92537	-59.9658	2019-11-13	B	D-033-N-T-10	9	502DE9	1	25.6	98.8	Y	Afternoon	4	15	13:44:00	0	0	0	0	0	0	0	0	0	0	0	0	0	0	0	0	0	0	0	0	0	0	0	0	0	0	0	0	0	0	0	0	0
DUCKE	Net	-2.92537	-59.9658	2019-11-13	B	D-033-N-T-10	9	502DE9	1	23.1	100	Y	Afternoon	4	16	13:45:00	0	0	0	0	0	0	0	0	0	0	0	0	0	0	0	0	0	0	0	0	0	0	0	0	0	0	0	0	0	0	0	0	0
DUCKE	Net	-2.92537	-59.9658	2019-11-13	B	D-033-N-T-10	9	502DE9	1	23.1	100	Y	Afternoon	4	16	13:46:00	0	0	0	0	0	0	0	0	0	0	0	0	0	0	0	0	0	0	0	0	0	0	0	0	0	0	0	0	0	0	0	0	0
DUCKE	Net	-2.92537	-59.9658	2019-11-13	B	D-033-N-T-10	9	502DE9	1	23.1	100	Y	Afternoon	4	16	13:47:00	0	0	0	0	0	0	0	0	0	0	0	0	0	0	0	0	0	0	0	0	0	0	0	0	0	0	0	0	0	0	0	0	0
DUCKE	Net	-2.92537	-59.9658	2019-11-13	B	D-033-N-T-10	9	502DE9	1	23.1	100	Y	Afternoon	4	16	13:48:00	0	0	0	0	0	0	0	0	0	0	0	0	0	0	0	0	0	0	0	0	0	0	0	0	0	0	0	0	0	0	0	0	0
DUCKE	Net	-2.92537	-59.9658	2019-11-13	B	D-033-N-T-10	9	502DE9	1	23.1	100	Y	Afternoon	4	16	13:49:00	0	0	0	0	0	0	0	0	0	0	0	0	0	0	0	0	0	0	0	0	0	0	0	0	0	0	0	0	0	0	0	0	0
DUCKE	Net	-2.92537	-59.9658	2019-11-13	B	D-033-N-T-10	9	502DE9	1	23.1	100	Y	Afternoon	4	16	13:50:00	0	0	0	0	0	0	0	0	0	0	0	0	0	0	0	0	0	0	0	0	0	0	0	0	0	0	0	0	0	0	0	0	0
DUCKE	Net	-2.92537	-59.9658	2019-11-13	B	D-033-N-T-10	9	502DE9	1	23.1	100	Y	Afternoon	4	16	13:51:00	0	0	0	0	0	0	0	0	0	0	0	0	0	0	0	0	0	0	0	0	0	0	0	0	0	0	0	0	0	0	0	0	0
DUCKE	Net	-2.92537	-59.9658	2019-11-13	B	D-033-N-T-10	9	502DE9	1	23.1	100	Y	Afternoon	4	16	13:52:00	0	0	0	0	0	0	0	0	0	0	0	0	0	0	0	0	0	0	0	0	0	0	0	0	0	0	0	0	0	0	0	0	0
DUCKE	Net	-2.92537	-59.9658	2019-11-13	B	D-033-N-T-10	9	502DE9	1	23.1	100	Y	Afternoon	4	16	13:53:00	0	0	0	0	0	0	0	0	0	0	0	0	0	0	0	0	0	0	0	0	0	0	0	0	0	0	0	0	0	0	0	0	0
DUCKE	Net	-2.92537	-59.9658	2019-11-13	B	D-033-N-T-10	9	502DE9	1	23.1	100	Y	Afternoon	4	16	13:54:00	0	0	0	0	0	0	0	0	0	0	0	0	0	0	0	0	0	0	0	0	0	0	0	0	0	0	0	0	0	0	0	0	0
DUCKE	Net	-2.92537	-59.9658	2019-11-13	B	D-033-N-T-10	9	502DE9	1	23.1	100	Y	Afternoon	4	16	13:55:00	0	0	0	0	0	0	0	0	0	0	0	0	0	0	0	0	0	0	0	0	0	0	0	0	0	0	0	0	0	0	0	0	0
DUCKE	Net	-2.92537	-59.9658	2019-11-13	B	D-033-N-T-10	9	502DE9	1	23.1	100	Y	Afternoon	4	16	13:56:00	0	0	0	0	0	0	0	0	0	0	0	0	0	0	0	0	0	0	0	0	0	0	0	0	0	0	0	0	0	0	0	0	0
DUCKE	Net	-2.92537	-59.9658	2019-11-13	B	D-033-N-T-10	9	502DE9	1	23.1	100	Y	Afternoon	4	16	13:57:00	0	0	0	0	0	0	0	0	0	0	0	0	0	0	0	0	0	0	0	0	0	0	0	0	0	0	0	0	0	0	0	0	0
DUCKE	Net	-2.92537	-59.9658	2019-11-13	B	D-033-N-T-10	9	502DE9	1	23.1	100	Y	Afternoon	4	16	13:58:00	0	0	0	0	0	0	0	0	0	0	0	0	0	0	0	0	0	0	0	0	0	0	0	0	0	0	0	0	0	0	0	0	0
DUCKE	Net	-2.92537	-59.9658	2019-11-13	B	D-033-N-T-10	9	502DE9	1	23.1	100	Y	Afternoon	4	16	13:59:00	0	0	0	0	0	0	0	0	0	0	0	0	0	0	0	0	0	0	0	0	0	0	0	0	0	0	0	0	0	0	0	0	0
DUCKE	Net	-2.92537	-59.9658	2019-11-13	B	D-033-N-T-10	9	502DE9	1	23.1	100	Y	Afternoon	5	17	14:00:00	0	0	0	0	0	0	0	0	0	0	0	0	0	0	0	0	0	0	0	0	0	0	0	0	0	0	0	0	0	0	0	0	0
DUCKE	Net	-2.92537	-59.9658	2019-11-13	B	D-033-N-T-10	9	502DE9	1	23.1	100	Y	Afternoon	5	17	14:01:00	0	0	0	0	0	0	0	0	0	0	0	0	0	0	0	0	0	0	0	0	0	0	0	0	0	0	0	0	0	0	0	0	0
DUCKE	Net	-2.92537	-59.9658	2019-11-13	B	D-033-N-T-10	9	502DE9	1	23.1	100	Y	Afternoon	5	17	14:02:00	0	0	0	0	0	0	0	0	0	0	0	0	0	0	0	0	0	0	0	0	0	0	0	0	0	0	0	0	0	0	0	0	0
DUCKE	Net	-2.92537	-59.9658	2019-11-13	B	D-033-N-T-10	9	502DE9	1	23.1	100	Y	Afternoon	5	17	14:03:00	0	0	0	0	0	0	0	0	0	0	0	0	0	0	0	0	0	0	0	0	0	0	0	0	0	0	0	0	0	0	0	0	0
DUCKE	Net	-2.92537	-59.9658	2019-11-13	B	D-033-N-T-10	9	502DE9	1	23.1	100	Y	Afternoon	5	17	14:04:00	0	0	0	0	0	0	0	0	0	0	0	0	0	0	0	0	0	0	0	0	0	0	0	0	0	0	0	0	0	0	0	0	0
DUCKE	Net	-2.92537	-59.9658	2019-11-13	B	D-033-N-T-10	9	502DE9	1	23.1	100	Y	Afternoon	5	17	14:05:00	0	0	0	0	0	0	0	0	0	0	0	0	0	0	0	0	0	0	0	0	0	0	0	0	0	0	0	0	0	0	0	0	0
DUCKE	Net	-2.92537	-59.9658	2019-11-13	B	D-033-N-T-10	9	502DE9	1	23.1	100	Y	Afternoon	5	17	14:06:00	0	0	0	0	0	0	0	0	0	0	0	0	0	0	0	0	0	0	0	0	0	0	0	0	0	0	0	0	0	0	0	0	0
DUCKE	Net	-2.92537	-59.9658	2019-11-13	B	D-033-N-T-10	9	502DE9	1	23.1	100	Y	Afternoon	5	17	14:07:00	0	0	0	0	0	0	0	0	0	0	0	0	0	0	0	0	0	0	0	0	0	0	0	0	0	0	0	0	0	0	0	0	0
DUCKE	Net	-2.92537	-59.9658	2019-11-13	B	D-033-N-T-10	9	502DE9	1	23.1	100	Y	Afternoon	5	17	14:08:00	0	0	0	0	0	0	0	0	0	0	0	0	0	0	0	0	0	0	0	0	0	0	0	0	0	0	0	0	0	0	0	0	0
DUCKE	Net	-2.92537	-59.9658	2019-11-13	B	D-033-N-T-10	9	502DE9	1	23.1	100	Y	Afternoon	5	17	14:09:00	0	0	0	0	0	0	0	0	0	0	0	0	0	0	0	0	0	0	0	0	0	0	0	0	0	0	0	0	0	0	0	0	0
DUCKE	Net	-2.92537	-59.9658	2019-11-13	B	D-033-N-T-10	9	502DE9	1	23.1	100	Y	Afternoon	5	17	14:10:00	0	0	0	0	0	0	0	0	0	0	0	0	0	0	0	0	0	0	0	0	0	0	0	0	0	0	0	0	0	0	0	0	0
DUCKE	Net	-2.92537	-59.9658	2019-11-13	B	D-033-N-T-10	9	502DE9	1	23.1	100	Y	Afternoon	5	17	14:11:00	0	0	0	0	0	0	0	0	0	0	0	0	0	0	0	0	0	0	0	0	0	0	0	0	0	0	0	0	0	0	0	0	0
DUCKE	Net	-2.92537	-59.9658	2019-11-13	B	D-033-N-T-10	9	502DE9	1	23.1	100	Y	Afternoon	5	17	14:12:00	0	0	0	0	0	0	0	0	0	0	0	0	0	0	0	0	0	0	0	0	0	0	0	0	0	0	0	0	0	0	0	0	0
DUCKE	Net	-2.92537	-59.9658	2019-11-13	B	D-033-N-T-10	9	502DE9	1	23.1	100	Y	Afternoon	5	17	14:13:00	0	0	0	0	0	0	0	0	0	0	0	0	0	0	0	0	0	0	0	0	0	0	0	0	0	0	0	0	0	0	0	0	0
DUCKE	Net	-2.92537	-59.9658	2019-11-13	B	D-033-N-T-10	9	502DE9	1	23.1	100	Y	Afternoon	5	17	14:14:00	0	0	0	0	0	0	0	0	0	0	0	0	0	0	0	0	0	0	0	0	0	0	0	0	0	0	0	0	0	0	0	0	0
DUCKE	Net	-2.92537	-59.9658	2019-11-13	B	D-033-N-T-10	9	502DE9	1	22.6	100	Y	Afternoon	5	18	14:15:00	0	0	0	0	0	0	0	0	0	0	0	0	0	0	0	0	0	0	0	0	0	0	0	0	0	0	0	0	0	0	0	0	0
DUCKE	Net	-2.92537	-59.9658	2019-11-13	B	D-033-N-T-10	9	502DE9	1	22.6	100	Y	Afternoon	5	18	14:16:00	0	0	0	0	0	0	0	0	0	0	0	0	0	0	0	0	0	0	0	0	0	0	0	0	0	0	0	0	0	0	0	0	0
DUCKE	Net	-2.92537	-59.9658	2019-11-13	B	D-033-N-T-10	9	502DE9	1	22.6	100	Y	Afternoon	5	18	14:17:00	0	0	0	0	0	0	0	0	0	0	0	0	0	0	0	0	0	0	0	0	0	0	0	0	0	0	0	0	0	0	0	0	0
DUCKE	Net	-2.92537	-59.9658	2019-11-13	B	D-033-N-T-10	9	502DE9	1	22.6	100	Y	Afternoon	5	18	14:18:00	0	0	0	0	0	0	0	0	0	0	0	0	0	0	0	0	0	0	0	0	0	0	0	0	0	0	0	0	0	0	0	0	0
DUCKE	Net	-2.92537	-59.9658	2019-11-13	B	D-033-N-T-10	9	502DE9	1	22.6	100	Y	Afternoon	5	18	14:19:00	0	0	0	0	0	0	0	0	0	0	0	0	0	0	0	0	0	0	0	0	0	0	0	0	0	0	0	0	0	0	0	0	0
DUCKE	Net	-2.92537	-59.9658	2019-11-13	B	D-033-N-T-10	9	502DE9	1	22.6	100	Y	Afternoon	5	18	14:20:00	0	0	0	0	0	0	0	0	0	0	0	0	0	0	0	0	0	0	0	0	0	0	0	0	0	0	0	0	0	0	0	0	0
DUCKE	Net	-2.92537	-59.9658	2019-11-13	B	D-033-N-T-10	9	502DE9	1	22.6	100	Y	Afternoon	5	18	14:21:00	0	0	0	0	0	0	0	0	0	0	0	0	0	0	0	0	0	0	0	0	0	0	0	0	0	0	0	0	0	0	0	0	0
DUCKE	Net	-2.92537	-59.9658	2019-11-13	B	D-033-N-T-10	9	502DE9	1	22.6	100	Y	Afternoon	5	18	14:22:00	0	0	0	0	0	0	0	0	0	0	0	0	0	0	0	0	0	0	0	0	0	0	0	0	0	0	0	0	0	0	0	0	0
DUCKE	Net	-2.92537	-59.9658	2019-11-13	B	D-033-N-T-10	9	502DE9	1	22.6	100	Y	Afternoon	5	18	14:23:00	0	0	0	0	0	0	0	0	0	0	0	0	0	0	0	0	0	0	0	0	0	0	0	0	0	0	0	0	0	0	0	0	0
DUCKE	Net	-2.92537	-59.9658	2019-11-13	B	D-033-N-T-10	9	502DE9	1	22.6	100	Y	Afternoon	5	18	14:24:00	0	0	0	0	0	0	0	0	0	0	0	0	0	0	0	0	0	0	0	0	0	0	0	0	0	0	0	0	0	0	0	0	0
DUCKE	Net	-2.92537	-59.9658	2019-11-13	B	D-033-N-T-10	9	502DE9	1	22.6	100	Y	Afternoon	5	18	14:25:00	0	0	0	0	0	0	0	0	0	0	0	0	0	0	0	0	0	0	0	0	0	0	0	0	0	0	0	0	0	0	0	0	0
DUCKE	Net	-2.92537	-59.9658	2019-11-13	B	D-033-N-T-10	9	502DE9	1	22.6	100	Y	Afternoon	5	18	14:26:00	0	0	0	0	0	0	0	0	0	0	0	0	0	0	0	0	0	0	0	0	0	0	0	0	0	0	0	0	0	0	0	0	0
DUCKE	Net	-2.92537	-59.9658	2019-11-13	B	D-033-N-T-10	9	502DE9	1	22.6	100	Y	Afternoon	5	18	14:27:00	0	0	0	0	0	0	0	0	0	0	0	0	0	0	0	0	0	0	0	0	0	0	0	0	0	0	0	0	0	0	0	0	0
DUCKE	Net	-2.92537	-59.9658	2019-11-13	B	D-033-N-T-10	9	502DE9	1	22.6	100	Y	Afternoon	5	18	14:28:00	0	0	0	0	0	0	0	0	0	0	0	0	0	0	0	0	0	0	0	0	0	0	0	0	0	0	0	0	0	0	0	0	0
DUCKE	Net	-2.92537	-59.9658	2019-11-13	B	D-033-N-T-10	9	502DE9	1	22.6	100	Y	Afternoon	5	18	14:29:00	0	0	0	0	0	0	0	0	0	0	0	0	0	0	0	0	0	0	0	0	0	0	0	0	0	0	0	0	0	0	0	0	0
DUCKE	Net	-2.92537	-59.9658	2019-11-13	B	D-033-N-T-10	9	502DE9	1	22.6	100	Y	Afternoon	5	19	14:30:00	0	0	0	0	0	0	0	0	0	0	0	0	0	0	0	0	0	0	0	0	0	0	0	0	0	0	0	0	0	0	0	0	0
DUCKE	Net	-2.92537	-59.9658	2019-11-13	B	D-033-N-T-10	9	502DE9	1	22.6	100	Y	Afternoon	5	19	14:31:00	0	0	0	0	0	0	0	0	0	0	0	0	0	0	0	0	0	0	0	0	0	0	0	0	0	0	0	0	0	0	0	0	0
DUCKE	Net	-2.92537	-59.9658	2019-11-13	B	D-033-N-T-10	9	502DE9	1	22.6	100	Y	Afternoon	5	19	14:32:00	0	0	0	0	0	0	0	0	0	0	0	0	0	0	0	0	0	0	0	0	0	0	0	0	0	0	0	0	0	0	0	0	0
DUCKE	Net	-2.92537	-59.9658	2019-11-13	B	D-033-N-T-10	9	502DE9	1	22.6	100	Y	Afternoon	5	19	14:33:00	0	0	0	0	0	0	0	0	0	0	0	0	0	0	0	0	0	0	0	0	0	0	0	0	0	0	0	0	0	0	0	0	0
DUCKE	Net	-2.92537	-59.9658	2019-11-13	B	D-033-N-T-10	9	502DE9	1	22.6	100	Y	Afternoon	5	19	14:34:00	0	0	0	0	0	0	0	0	0	0	0	0	0	0	0	0	0	0	0	0	0	0	0	0	0	0	0	0	0	0	0	0	0
DUCKE	Net	-2.92537	-59.9658	2019-11-13	B	D-033-N-T-10	9	502DE9	1	22.6	100	Y	Afternoon	5	19	14:35:00	0	0	0	0	0	0	0	0	0	0	0	0	0	0	0	0	0	0	0	0	0	0	0	0	0	0	0	0	0	0	0	0	0
DUCKE	Net	-2.92537	-59.9658	2019-11-13	B	D-033-N-T-10	9	502DE9	1	22.6	100	Y	Afternoon	5	19	14:36:00	0	0	0	0	0	0	0	0	0	0	0	0	0	0	0	0	0	0	0	0	0	0	0	0	0	0	0	0	0	0	0	0	0
DUCKE	Net	-2.92537	-59.9658	2019-11-13	B	D-033-N-T-10	9	502DE9	1	22.6	100	Y	Afternoon	5	19	14:37:00	0	0	0	0	0	0	0	0	0	0	0	0	0	0	0	0	0	0	0	0	0	0	0	0	0	0	0	0	0	0	0	0	0
DUCKE	Net	-2.92537	-59.9658	2019-11-13	B	D-033-N-T-10	9	502DE9	1	22.6	100	Y	Afternoon	5	19	14:38:00	0	0	0	0	0	0	0	0	0	0	0	0	0	0	0	0	0	0	0	0	0	0	0	0	0	0	0	0	0	0	0	0	0
DUCKE	Net	-2.92537	-59.9658	2019-11-13	B	D-033-N-T-10	9	502DE9	1	22.6	100	Y	Afternoon	5	19	14:39:00	0	0	0	0	0	0	0	0	0	0	0	0	0	0	0	0	0	0	0	0	0	0	0	0	0	0	0	0	0	0	0	0	0
DUCKE	Net	-2.92537	-59.9658	2019-11-13	B	D-033-N-T-10	9	502DE9	1	22.6	100	Y	Afternoon	5	19	14:40:00	0	0	0	0	0	0	0	0	0	0	0	0	0	0	0	0	0	0	0	0	0	0	0	0	0	0	0	0	0	0	0	0	0
DUCKE	Net	-2.92537	-59.9658	2019-11-13	B	D-033-N-T-10	9	502DE9	1	22.6	100	Y	Afternoon	5	19	14:41:00	0	0	0	0	0	0	0	0	0	0	0	0	0	0	0	0	0	0	0	0	0	0	0	0	0	0	0	0	0	0	0	0	0
DUCKE	Net	-2.92537	-59.9658	2019-11-13	B	D-033-N-T-10	9	502DE9	1	22.6	100	Y	Afternoon	5	19	14:42:00	0	0	0	0	0	0	0	0	0	0	0	0	0	0	0	0	0	0	0	0	0	0	0	0	0	0	0	0	0	0	0	0	0
DUCKE	Net	-2.92537	-59.9658	2019-11-13	B	D-033-N-T-10	9	502DE9	1	22.6	100	Y	Afternoon	5	19	14:43:00	0	0	0	0	0	0	0	0	0	0	0	0	0	0	0	0	0	0	0	0	0	0	0	0	0	0	0	0	0	0	0	0	0
DUCKE	Net	-2.92537	-59.9658	2019-11-13	B	D-033-N-T-10	9	502DE9	1	22.6	100	Y	Afternoon	5	19	14:44:00	0	0	0	0	0	0	0	0	0	0	0	0	0	0	0	0	0	0	0	0	0	0	0	0	0	0	0	0	0	0	0	0	0
DUCKE	Net	-2.92537	-59.9658	2019-11-13	B	D-033-N-T-10	9	502DE9	1	22.6	100	Y	Afternoon	5	20	14:45:00	0	0	0	0	0	0	0	0	0	0	0	0	0	0	0	0	0	0	0	0	0	0	0	0	0	0	0	0	0	0	0	0	0
DUCKE	Net	-2.92537	-59.9658	2019-11-13	B	D-033-N-T-10	9	502DE9	1	22.6	100	Y	Afternoon	5	20	14:46:00	0	0	0	0	0	0	0	0	0	0	0	0	0	0	0	0	0	0	0	0	0	0	0	0	0	0	0	0	0	0	0	0	0
DUCKE	Net	-2.92537	-59.9658	2019-11-13	B	D-033-N-T-10	9	502DE9	1	22.6	100	Y	Afternoon	5	20	14:47:00	0	0	0	0	0	0	0	0	0	0	0	0	0	0	0	0	0	0	0	0	0	0	0	0	0	0	0	0	0	0	0	0	0
DUCKE	Net	-2.92537	-59.9658	2019-11-13	B	D-033-N-T-10	9	502DE9	1	22.6	100	Y	Afternoon	5	20	14:48:00	0	0	0	0	0	0	0	0	0	0	0	0	0	0	0	0	0	0	0	0	0	0	0	0	0	0	0	0	0	0	0	0	0
DUCKE	Net	-2.92537	-59.9658	2019-11-13	B	D-033-N-T-10	9	502DE9	1	22.6	100	Y	Afternoon	5	20	14:49:00	0	0	0	0	0	0	0	0	0	0	0	0	0	0	0	0	0	0	0	0	0	0	0	0	0	0	0	0	0	0	0	0	0
DUCKE	Net	-2.92537	-59.9658	2019-11-13	B	D-033-N-T-10	9	502DE9	1	22.6	100	Y	Afternoon	5	20	14:50:00	0	0	0	0	0	0	0	0	0	0	0	0	0	0	0	0	0	0	0	0	0	0	0	0	0	0	0	0	0	0	0	0	0
DUCKE	Net	-2.92537	-59.9658	2019-11-13	B	D-033-N-T-10	9	502DE9	1	22.6	100	Y	Afternoon	5	20	14:51:00	0	0	0	0	0	0	0	0	0	0	0	0	0	0	0	0	0	0	0	0	0	0	0	0	0	0	0	0	0	0	0	0	0
DUCKE	Net	-2.92537	-59.9658	2019-11-13	B	D-033-N-T-10	9	502DE9	1	22.6	100	Y	Afternoon	5	20	14:52:00	0	0	0	0	0	0	0	0	0	0	0	0	0	0	0	0	0	0	0	0	0	0	0	0	0	0	0	0	0	0	0	0	0
DUCKE	Net	-2.92537	-59.9658	2019-11-13	B	D-033-N-T-10	9	502DE9	1	22.6	100	Y	Afternoon	5	20	14:53:00	0	0	0	0	0	0	0	0	0	0	0	0	0	0	0	0	0	0	0	0	0	0	0	0	0	0	0	0	0	0	0	0	0
DUCKE	Net	-2.92537	-59.9658	2019-11-13	B	D-033-N-T-10	9	502DE9	1	22.6	100	Y	Afternoon	5	20	14:54:00	0	0	0	0	0	0	0	0	0	0	0	0	0	0	0	0	0	0	0	0	0	0	0	0	0	0	0	0	0	0	0	0	0
DUCKE	Net	-2.92537	-59.9658	2019-11-13	B	D-033-N-T-10	9	502DE9	1	22.6	100	Y	Afternoon	5	20	14:55:00	0	0	0	0	0	0	0	0	0	0	0	0	0	0	0	0	0	0	0	0	0	0	0	0	0	0	0	0	0	0	0	0	0
DUCKE	Net	-2.92537	-59.9658	2019-11-13	B	D-033-N-T-10	9	502DE9	1	22.6	100	Y	Afternoon	5	20	14:56:00	0	0	0	0	0	0	0	0	0	0	0	0	0	0	0	0	0	0	0	0	0	0	0	0	0	0	0	0	0	0	0	0	0
DUCKE	Net	-2.92537	-59.9658	2019-11-13	B	D-033-N-T-10	9	502DE9	1	22.6	100	Y	Afternoon	5	20	14:57:00	0	0	0	0	0	0	0	0	0	0	0	0	0	0	0	0	0	0	0	0	0	0	0	0	0	0	0	0	0	0	0	0	0
DUCKE	Net	-2.92537	-59.9658	2019-11-13	B	D-033-N-T-10	9	502DE9	1	22.6	100	Y	Afternoon	5	20	14:58:00	0	0	0	0	0	0	0	0	0	0	0	0	0	0	0	0	0	0	0	0	0	0	0	0	0	0	0	0	0	0	0	0	0
DUCKE	Net	-2.92537	-59.9658	2019-11-13	B	D-033-N-T-10	9	502DE9	1	22.6	100	Y	Afternoon	5	20	14:59:00	0	0	0	0	0	0	0	0	0	0	0	0	0	0	0	0	0	0	0	0	0	0	0	0	0	0	0	0	0	0	0	0	0
DUCKE	Net	-2.92537	-59.9658	2019-11-18	B	D-033-N-T-0	0	503306	2	26.1	99.7	N	Morning	1	1	10:00:00	0	0	0	0	0	0	0	0	0	0	0	0	0	0	0	0	0	0	0	0	0	0	0	0	0	0	0	0	0	0	0	0	0
DUCKE	Net	-2.92537	-59.9658	2019-11-18	B	D-033-N-T-0	0	503306	2	26.1	99.7	N	Morning	1	1	10:01:00	0	0	0	0	0	0	0	0	0	0	0	0	0	0	0	0	0	0	0	0	0	0	0	0	0	0	0	0	0	0	0	0	0
DUCKE	Net	-2.92537	-59.9658	2019-11-18	B	D-033-N-T-0	0	503306	2	26.1	99.7	N	Morning	1	1	10:02:00	0	0	0	0	0	0	0	0	0	0	0	0	0	0	0	0	0	0	0	0	0	0	0	0	0	0	0	0	0	0	0	0	0
DUCKE	Net	-2.92537	-59.9658	2019-11-18	B	D-033-N-T-0	0	503306	2	26.1	99.7	N	Morning	1	1	10:03:00	0	0	0	0	0	0	0	0	0	0	0	0	0	0	0	0	0	0	0	0	0	0	0	0	0	0	0	0	0	0	0	0	0
DUCKE	Net	-2.92537	-59.9658	2019-11-18	B	D-033-N-T-0	0	503306	2	26.1	99.7	N	Morning	1	1	10:04:00	0	0	0	0	0	0	0	0	0	0	0	0	0	0	0	0	0	0	0	0	0	0	0	0	0	0	0	0	0	0	0	0	0
DUCKE	Net	-2.92537	-59.9658	2019-11-18	B	D-033-N-T-0	0	503306	2	26.1	99.7	N	Morning	1	1	10:05:00	0	0	0	0	0	0	0	0	0	0	0	0	0	0	0	0	0	0	0	0	0	0	0	0	0	0	0	0	0	0	0	0	0
DUCKE	Net	-2.92537	-59.9658	2019-11-18	B	D-033-N-T-0	0	503306	2	26.1	99.7	N	Morning	1	1	10:06:00	0	0	0	0	0	0	0	0	0	0	0	0	0	0	0	0	0	0	0	0	0	0	0	0	0	0	0	0	0	0	0	0	0
DUCKE	Net	-2.92537	-59.9658	2019-11-18	B	D-033-N-T-0	0	503306	2	26.1	99.7	N	Morning	1	1	10:07:00	0	0	0	0	0	0	0	0	0	0	0	0	0	0	0	0	0	0	0	0	0	0	0	0	0	0	0	0	0	0	0	0	0
DUCKE	Net	-2.92537	-59.9658	2019-11-18	B	D-033-N-T-0	0	503306	2	26.1	99.7	N	Morning	1	1	10:08:00	0	0	0	0	0	0	0	0	0	0	0	0	0	0	0	0	0	0	0	0	0	0	0	0	0	0	0	0	0	0	0	0	0
DUCKE	Net	-2.92537	-59.9658	2019-11-18	B	D-033-N-T-0	0	503306	2	26.1	99.7	N	Morning	1	1	10:09:00	0	0	0	0	0	0	0	0	0	0	0	0	0	0	0	0	0	0	0	0	0	0	0	0	0	0	0	0	0	0	0	0	0
DUCKE	Net	-2.92537	-59.9658	2019-11-18	B	D-033-N-T-0	0	503306	2	26.1	99.7	N	Morning	1	1	10:10:00	0	0	0	0	0	0	0	0	0	0	0	0	0	0	0	0	0	0	0	0	0	0	0	0	0	0	0	0	0	0	0	0	0
DUCKE	Net	-2.92537	-59.9658	2019-11-18	B	D-033-N-T-0	0	503306	2	26.1	99.7	N	Morning	1	1	10:11:00	0	0	0	0	0	0	0	0	0	0	0	0	0	0	0	0	0	0	0	0	0	0	0	0	0	0	0	0	0	0	0	0	0
DUCKE	Net	-2.92537	-59.9658	2019-11-18	B	D-033-N-T-0	0	503306	2	26.1	99.7	N	Morning	1	1	10:12:00	0	0	0	0	0	0	0	0	0	0	0	0	0	0	0	0	0	0	0	0	0	0	0	0	0	0	0	0	0	0	0	0	0
DUCKE	Net	-2.92537	-59.9658	2019-11-18	B	D-033-N-T-0	0	503306	2	26.1	99.7	N	Morning	1	1	10:13:00	0	0	0	0	0	0	0	0	0	0	0	0	0	0	0	0	0	0	0	0	0	0	0	0	0	0	0	0	0	0	0	0	0
DUCKE	Net	-2.92537	-59.9658	2019-11-18	B	D-033-N-T-0	0	503306	2	26.1	99.7	N	Morning	1	1	10:14:00	0	0	0	0	0	0	0	0	0	0	0	0	0	0	0	0	0	0	0	0	0	0	0	0	0	0	0	0	0	0	0	0	0
DUCKE	Net	-2.92537	-59.9658	2019-11-18	B	D-033-N-T-0	0	503306	2	26.6	99.2	N	Morning	1	2	10:15:00	0	0	0	0	0	0	0	0	0	0	0	0	0	0	0	0	0	0	0	0	0	0	0	0	0	0	0	0	0	0	0	0	0
DUCKE	Net	-2.92537	-59.9658	2019-11-18	B	D-033-N-T-0	0	503306	2	26.6	99.2	N	Morning	1	2	10:16:00	0	0	0	0	0	0	0	0	0	0	0	0	0	0	0	0	0	0	0	0	0	0	0	0	0	0	0	0	0	0	0	0	0
DUCKE	Net	-2.92537	-59.9658	2019-11-18	B	D-033-N-T-0	0	503306	2	26.6	99.2	N	Morning	1	2	10:17:00	0	0	0	0	0	0	0	0	0	0	0	0	0	0	0	0	0	0	0	0	0	0	0	0	0	0	0	0	0	0	0	0	0
DUCKE	Net	-2.92537	-59.9658	2019-11-18	B	D-033-N-T-0	0	503306	2	26.6	99.2	N	Morning	1	2	10:18:00	0	0	0	0	0	0	0	0	0	0	0	0	0	0	0	0	0	0	0	0	0	0	0	0	0	0	0	0	0	0	0	0	0
DUCKE	Net	-2.92537	-59.9658	2019-11-18	B	D-033-N-T-0	0	503306	2	26.6	99.2	N	Morning	1	2	10:19:00	0	0	0	0	0	0	0	0	0	0	0	0	0	0	0	0	0	0	0	0	0	0	0	0	0	0	0	0	0	0	0	0	0
DUCKE	Net	-2.92537	-59.9658	2019-11-18	B	D-033-N-T-0	0	503306	2	26.6	99.2	N	Morning	1	2	10:20:00	0	0	0	0	0	0	0	0	0	0	0	0	0	0	0	0	0	0	0	0	0	0	0	0	0	0	0	0	0	0	0	0	0
DUCKE	Net	-2.92537	-59.9658	2019-11-18	B	D-033-N-T-0	0	503306	2	26.6	99.2	N	Morning	1	2	10:21:00	0	0	0	0	0	0	0	0	0	0	0	0	0	0	0	0	0	0	0	0	0	0	0	0	0	0	0	0	0	0	0	0	0
DUCKE	Net	-2.92537	-59.9658	2019-11-18	B	D-033-N-T-0	0	503306	2	26.6	99.2	N	Morning	1	2	10:22:00	0	0	0	0	0	0	0	0	0	0	0	0	0	0	0	0	0	0	0	0	0	0	0	0	0	0	0	0	0	0	0	0	0
DUCKE	Net	-2.92537	-59.9658	2019-11-18	B	D-033-N-T-0	0	503306	2	26.6	99.2	N	Morning	1	2	10:23:00	0	0	0	0	0	0	0	0	0	0	0	0	0	0	0	0	0	0	0	0	0	0	0	0	0	0	0	0	0	0	0	0	0
DUCKE	Net	-2.92537	-59.9658	2019-11-18	B	D-033-N-T-0	0	503306	2	26.6	99.2	N	Morning	1	2	10:24:00	0	0	0	0	0	0	0	0	0	0	0	0	0	0	0	0	0	0	0	0	0	0	0	0	0	0	0	0	0	0	0	0	0
DUCKE	Net	-2.92537	-59.9658	2019-11-18	B	D-033-N-T-0	0	503306	2	26.6	99.2	N	Morning	1	2	10:25:00	0	0	0	0	0	0	0	0	0	0	0	0	0	0	0	0	0	0	0	0	0	0	0	0	0	0	0	0	0	0	0	0	0
DUCKE	Net	-2.92537	-59.9658	2019-11-18	B	D-033-N-T-0	0	503306	2	26.6	99.2	N	Morning	1	2	10:26:00	0	0	0	0	0	0	0	0	0	0	0	0	0	0	0	0	0	0	0	0	0	0	0	0	0	0	0	0	0	0	0	0	0
DUCKE	Net	-2.92537	-59.9658	2019-11-18	B	D-033-N-T-0	0	503306	2	26.6	99.2	N	Morning	1	2	10:27:00	0	0	0	0	0	0	0	0	0	0	0	0	0	0	0	0	0	0	0	0	0	0	0	0	0	0	0	0	0	0	0	0	0
DUCKE	Net	-2.92537	-59.9658	2019-11-18	B	D-033-N-T-0	0	503306	2	26.6	99.2	N	Morning	1	2	10:28:00	0	0	0	0	0	0	0	0	0	0	0	0	0	0	0	0	0	0	0	0	0	0	0	0	0	0	0	0	0	0	0	0	0
DUCKE	Net	-2.92537	-59.9658	2019-11-18	B	D-033-N-T-0	0	503306	2	26.6	99.2	N	Morning	1	2	10:29:00	0	0	0	0	0	0	0	0	0	0	0	0	0	0	0	0	0	0	0	0	0	0	0	0	0	0	0	0	0	0	0	0	0
DUCKE	Net	-2.92537	-59.9658	2019-11-18	B	D-033-N-T-0	0	503306	2	26.6	99.2	N	Morning	1	3	10:30:00	0	0	0	0	0	0	0	0	0	0	0	0	0	0	0	0	0	0	0	0	0	0	0	0	0	0	0	0	0	0	0	0	0
DUCKE	Net	-2.92537	-59.9658	2019-11-18	B	D-033-N-T-0	0	503306	2	26.6	99.2	N	Morning	1	3	10:31:00	0	0	0	0	0	0	0	0	0	0	0	0	0	0	0	0	0	0	0	0	0	0	0	0	0	0	0	0	0	0	0	0	0
DUCKE	Net	-2.92537	-59.9658	2019-11-18	B	D-033-N-T-0	0	503306	2	26.6	99.2	N	Morning	1	3	10:32:00	0	0	0	0	0	0	0	0	0	0	0	0	0	0	0	0	0	0	0	0	0	0	0	0	0	0	0	0	0	0	0	0	0
DUCKE	Net	-2.92537	-59.9658	2019-11-18	B	D-033-N-T-0	0	503306	2	26.6	99.2	N	Morning	1	3	10:33:00	0	0	0	0	0	0	0	0	0	0	0	0	0	0	0	0	0	0	0	0	0	0	0	0	0	0	0	0	0	0	0	0	0
DUCKE	Net	-2.92537	-59.9658	2019-11-18	B	D-033-N-T-0	0	503306	2	26.6	99.2	N	Morning	1	3	10:34:00	0	0	0	0	0	0	0	0	0	0	0	0	0	0	0	0	0	0	0	0	0	0	0	0	0	0	0	0	0	0	0	0	0
DUCKE	Net	-2.92537	-59.9658	2019-11-18	B	D-033-N-T-0	0	503306	2	26.6	99.2	N	Morning	1	3	10:35:00	0	0	0	0	0	0	0	0	0	0	0	0	0	0	0	0	0	0	0	0	0	0	0	0	0	0	0	0	0	0	0	0	0
DUCKE	Net	-2.92537	-59.9658	2019-11-18	B	D-033-N-T-0	0	503306	2	26.6	99.2	N	Morning	1	3	10:36:00	0	0	0	0	0	0	0	0	0	0	0	0	0	0	0	0	0	0	0	0	0	0	0	0	0	0	0	0	0	0	0	0	0
DUCKE	Net	-2.92537	-59.9658	2019-11-18	B	D-033-N-T-0	0	503306	2	26.6	99.2	N	Morning	1	3	10:37:00	0	0	0	0	0	0	0	0	0	0	0	0	0	0	0	0	0	0	0	0	0	0	0	0	0	0	0	0	0	0	0	0	0
DUCKE	Net	-2.92537	-59.9658	2019-11-18	B	D-033-N-T-0	0	503306	2	26.6	99.2	N	Morning	1	3	10:38:00	0	0	0	0	0	0	0	0	0	0	0	0	0	0	0	0	0	0	0	0	0	0	0	0	0	0	0	0	0	0	0	0	0
DUCKE	Net	-2.92537	-59.9658	2019-11-18	B	D-033-N-T-0	0	503306	2	26.6	99.2	N	Morning	1	3	10:39:00	0	0	0	0	0	0	0	0	0	0	0	0	0	0	0	0	0	0	0	0	0	0	0	0	0	0	0	0	0	0	0	0	0
DUCKE	Net	-2.92537	-59.9658	2019-11-18	B	D-033-N-T-0	0	503306	2	26.6	99.2	N	Morning	1	3	10:40:00	0	0	0	0	0	0	0	0	0	0	0	0	0	0	0	0	0	0	0	0	0	0	0	0	0	0	0	0	0	0	0	0	0
DUCKE	Net	-2.92537	-59.9658	2019-11-18	B	D-033-N-T-0	0	503306	2	26.6	99.2	N	Morning	1	3	10:41:00	0	0	0	0	0	0	0	0	0	0	0	0	0	0	0	0	0	0	0	0	0	0	0	0	0	0	0	0	0	0	0	0	0
DUCKE	Net	-2.92537	-59.9658	2019-11-18	B	D-033-N-T-0	0	503306	2	26.6	99.2	N	Morning	1	3	10:42:00	0	0	0	0	0	0	0	0	0	0	0	0	0	0	0	0	0	0	0	0	0	0	0	0	0	0	0	0	0	0	0	0	0
DUCKE	Net	-2.92537	-59.9658	2019-11-18	B	D-033-N-T-0	0	503306	2	26.6	99.2	N	Morning	1	3	10:43:00	0	0	0	0	0	0	0	0	0	0	0	0	0	0	0	0	0	0	0	0	0	0	0	0	0	0	0	0	0	0	0	0	0
DUCKE	Net	-2.92537	-59.9658	2019-11-18	B	D-033-N-T-0	0	503306	2	26.6	99.2	N	Morning	1	3	10:44:00	0	0	0	0	0	0	0	0	0	0	0	0	0	0	0	0	0	0	0	0	0	0	0	0	0	0	0	0	0	0	0	0	0
DUCKE	Net	-2.92537	-59.9658	2019-11-18	B	D-033-N-T-0	0	503306	2	27.6	97.3	N	Morning	1	4	10:45:00	0	0	0	0	0	0	0	0	0	0	0	0	0	0	0	0	0	0	0	0	0	0	0	0	0	0	0	0	0	0	0	0	0
DUCKE	Net	-2.92537	-59.9658	2019-11-18	B	D-033-N-T-0	0	503306	2	27.6	97.3	N	Morning	1	4	10:46:00	0	0	0	0	0	0	0	0	0	0	0	0	0	0	0	0	0	0	0	0	0	0	0	0	0	0	0	0	0	0	0	0	0
DUCKE	Net	-2.92537	-59.9658	2019-11-18	B	D-033-N-T-0	0	503306	2	27.6	97.3	N	Morning	1	4	10:47:00	0	0	0	0	0	0	0	0	0	0	0	0	0	0	0	0	0	0	0	0	0	0	0	0	0	0	0	0	0	0	0	0	0
DUCKE	Net	-2.92537	-59.9658	2019-11-18	B	D-033-N-T-0	0	503306	2	27.6	97.3	N	Morning	1	4	10:48:00	0	0	0	0	0	0	0	0	0	0	0	0	0	0	0	0	0	0	0	0	0	0	0	0	0	0	0	0	0	0	0	0	0
DUCKE	Net	-2.92537	-59.9658	2019-11-18	B	D-033-N-T-0	0	503306	2	27.6	97.3	N	Morning	1	4	10:49:00	0	0	0	0	0	0	0	0	0	0	0	0	0	0	0	0	0	0	0	0	0	0	0	0	0	0	0	0	0	0	0	0	0
DUCKE	Net	-2.92537	-59.9658	2019-11-18	B	D-033-N-T-0	0	503306	2	27.6	97.3	N	Morning	1	4	10:50:00	0	0	0	0	0	0	0	0	0	0	0	0	0	0	0	0	0	0	0	0	0	0	0	0	0	0	0	0	0	0	0	0	0
DUCKE	Net	-2.92537	-59.9658	2019-11-18	B	D-033-N-T-0	0	503306	2	27.6	97.3	N	Morning	1	4	10:51:00	0	0	0	0	0	0	0	0	0	0	0	0	0	0	0	0	0	0	0	0	0	0	0	0	0	0	0	0	0	0	0	0	0
DUCKE	Net	-2.92537	-59.9658	2019-11-18	B	D-033-N-T-0	0	503306	2	27.6	97.3	N	Morning	1	4	10:52:00	0	0	0	0	0	0	0	0	0	0	0	0	0	0	0	0	0	0	0	0	0	0	0	0	0	0	0	0	0	0	0	0	0
DUCKE	Net	-2.92537	-59.9658	2019-11-18	B	D-033-N-T-0	0	503306	2	27.6	97.3	N	Morning	1	4	10:53:00	0	0	0	0	0	0	0	0	0	0	0	0	0	0	0	0	0	0	0	0	0	0	0	0	0	0	0	0	0	0	0	0	0
DUCKE	Net	-2.92537	-59.9658	2019-11-18	B	D-033-N-T-0	0	503306	2	27.6	97.3	N	Morning	1	4	10:54:00	0	0	0	0	0	0	0	0	0	0	0	0	0	0	0	0	0	0	0	0	0	0	0	0	0	0	0	0	0	0	0	0	0
DUCKE	Net	-2.92537	-59.9658	2019-11-18	B	D-033-N-T-0	0	503306	2	27.6	97.3	N	Morning	1	4	10:55:00	0	0	0	0	0	0	0	0	0	0	0	0	0	0	0	0	0	0	0	0	0	0	0	0	0	0	0	0	0	0	0	0	0
DUCKE	Net	-2.92537	-59.9658	2019-11-18	B	D-033-N-T-0	0	503306	2	27.6	97.3	N	Morning	1	4	10:56:00	0	0	0	0	0	0	0	0	0	0	0	0	0	0	0	0	0	0	0	0	0	0	0	0	0	0	0	0	0	0	0	0	0
DUCKE	Net	-2.92537	-59.9658	2019-11-18	B	D-033-N-T-0	0	503306	2	27.6	97.3	N	Morning	1	4	10:57:00	0	0	0	0	0	0	0	0	0	0	0	0	0	0	0	0	0	0	0	0	0	0	0	0	0	0	0	0	0	0	0	0	0
DUCKE	Net	-2.92537	-59.9658	2019-11-18	B	D-033-N-T-0	0	503306	2	27.6	97.3	N	Morning	1	4	10:58:00	0	0	0	0	0	0	0	0	0	0	0	0	0	0	0	0	0	0	0	0	0	0	0	0	0	0	0	0	0	0	0	0	0
DUCKE	Net	-2.92537	-59.9658	2019-11-18	B	D-033-N-T-0	0	503306	2	27.6	97.3	N	Morning	1	4	10:59:00	0	0	0	0	0	0	0	0	0	0	0	0	0	0	0	0	0	0	0	0	0	0	0	0	0	0	0	0	0	0	0	0	0
DUCKE	Net	-2.92537	-59.9658	2019-11-18	B	D-033-N-T-0	0	503306	2	27.6	97.3	N	Morning	2	5	11:00:00	0	0	0	0	0	0	0	0	0	0	0	0	0	0	0	0	0	0	0	0	0	0	0	0	0	0	0	0	0	0	0	0	0
DUCKE	Net	-2.92537	-59.9658	2019-11-18	B	D-033-N-T-0	0	503306	2	27.6	97.3	N	Morning	2	5	11:01:00	0	0	0	0	0	0	0	0	0	0	0	0	0	0	0	0	0	0	0	0	0	0	0	0	0	0	0	0	0	0	0	0	0
DUCKE	Net	-2.92537	-59.9658	2019-11-18	B	D-033-N-T-0	0	503306	2	27.6	97.3	N	Morning	2	5	11:02:00	0	0	0	0	0	0	0	0	0	0	0	0	0	0	0	0	0	0	0	0	0	0	0	0	0	0	0	0	0	0	0	0	0
DUCKE	Net	-2.92537	-59.9658	2019-11-18	B	D-033-N-T-0	0	503306	2	27.6	97.3	N	Morning	2	5	11:03:00	0	0	0	0	0	0	0	0	0	0	0	0	0	0	0	0	0	0	0	0	0	0	0	0	0	0	0	0	0	0	0	0	0
DUCKE	Net	-2.92537	-59.9658	2019-11-18	B	D-033-N-T-0	0	503306	2	27.6	97.3	N	Morning	2	5	11:04:00	0	0	0	0	0	0	0	0	0	0	0	0	0	0	0	0	0	0	0	0	0	0	0	0	0	0	0	0	0	0	0	0	0
DUCKE	Net	-2.92537	-59.9658	2019-11-18	B	D-033-N-T-0	0	503306	2	27.6	97.3	N	Morning	2	5	11:05:00	0	0	0	0	0	0	0	0	0	0	0	0	0	0	0	0	0	0	0	0	0	0	0	0	0	0	0	0	0	0	0	0	0
DUCKE	Net	-2.92537	-59.9658	2019-11-18	B	D-033-N-T-0	0	503306	2	27.6	97.3	N	Morning	2	5	11:06:00	1	0	0	0	0	0	0	0	0	1	0	0	0	0	0	0	0	0	0	0	0	0	0	0	0	0	0	0	0	0	0	0	0
DUCKE	Net	-2.92537	-59.9658	2019-11-18	B	D-033-N-T-0	0	503306	2	27.6	97.3	N	Morning	2	5	11:07:00	0	0	0	0	0	0	0	0	0	0	0	0	0	0	0	0	0	0	0	0	0	0	0	0	0	0	0	0	0	0	0	0	0
DUCKE	Net	-2.92537	-59.9658	2019-11-18	B	D-033-N-T-0	0	503306	2	27.6	97.3	N	Morning	2	5	11:08:00	0	0	0	0	0	0	0	0	0	0	0	0	0	0	0	0	0	0	0	0	0	0	0	0	0	0	0	0	0	0	0	0	0
DUCKE	Net	-2.92537	-59.9658	2019-11-18	B	D-033-N-T-0	0	503306	2	27.6	97.3	N	Morning	2	5	11:09:00	0	0	0	0	0	0	0	0	0	0	0	0	0	0	0	0	0	0	0	0	0	0	0	0	0	0	0	0	0	0	0	0	0
DUCKE	Net	-2.92537	-59.9658	2019-11-18	B	D-033-N-T-0	0	503306	2	27.6	97.3	N	Morning	2	5	11:10:00	0	0	0	0	0	0	0	0	0	0	0	0	0	0	0	0	0	0	0	0	0	0	0	0	0	0	0	0	0	0	0	0	0
DUCKE	Net	-2.92537	-59.9658	2019-11-18	B	D-033-N-T-0	0	503306	2	27.6	97.3	N	Morning	2	5	11:11:00	0	0	0	0	0	0	0	0	0	0	0	0	0	0	0	0	0	0	0	0	0	0	0	0	0	0	0	0	0	0	0	0	0
DUCKE	Net	-2.92537	-59.9658	2019-11-18	B	D-033-N-T-0	0	503306	2	27.6	97.3	N	Morning	2	5	11:12:00	0	0	0	0	0	0	0	0	0	0	0	0	0	0	0	0	0	0	0	0	0	0	0	0	0	0	0	0	0	0	0	0	0
DUCKE	Net	-2.92537	-59.9658	2019-11-18	B	D-033-N-T-0	0	503306	2	27.6	97.3	N	Morning	2	5	11:13:00	0	0	0	0	0	0	0	0	0	0	0	0	0	0	0	0	0	0	0	0	0	0	0	0	0	0	0	0	0	0	0	0	0
DUCKE	Net	-2.92537	-59.9658	2019-11-18	B	D-033-N-T-0	0	503306	2	27.6	97.3	N	Morning	2	5	11:14:00	0	0	0	0	0	0	0	0	0	0	0	0	0	0	0	0	0	0	0	0	0	0	0	0	0	0	0	0	0	0	0	0	0
DUCKE	Net	-2.92537	-59.9658	2019-11-18	B	D-033-N-T-0	0	503306	2	27.6	97.8	N	Morning	2	6	11:15:00	0	0	0	0	0	0	0	0	0	0	0	0	0	0	0	0	0	0	0	0	0	0	0	0	0	0	0	0	0	0	0	0	0
DUCKE	Net	-2.92537	-59.9658	2019-11-18	B	D-033-N-T-0	0	503306	2	27.6	97.8	N	Morning	2	6	11:16:00	0	0	0	0	0	0	0	0	0	0	0	0	0	0	0	0	0	0	0	0	0	0	0	0	0	0	0	0	0	0	0	0	0
DUCKE	Net	-2.92537	-59.9658	2019-11-18	B	D-033-N-T-0	0	503306	2	27.6	97.8	N	Morning	2	6	11:17:00	0	0	0	0	0	0	0	0	0	0	0	0	0	0	0	0	0	0	0	0	0	0	0	0	0	0	0	0	0	0	0	0	0
DUCKE	Net	-2.92537	-59.9658	2019-11-18	B	D-033-N-T-0	0	503306	2	27.6	97.8	N	Morning	2	6	11:18:00	0	0	0	0	0	0	0	0	0	0	0	0	0	0	0	0	0	0	0	0	0	0	0	0	0	0	0	0	0	0	0	0	0
DUCKE	Net	-2.92537	-59.9658	2019-11-18	B	D-033-N-T-0	0	503306	2	27.6	97.8	N	Morning	2	6	11:19:00	0	0	0	0	0	0	0	0	0	0	0	0	0	0	0	0	0	0	0	0	0	0	0	0	0	0	0	0	0	0	0	0	0
DUCKE	Net	-2.92537	-59.9658	2019-11-18	B	D-033-N-T-0	0	503306	2	27.6	97.8	N	Morning	2	6	11:20:00	0	0	0	0	0	0	0	0	0	0	0	0	0	0	0	0	0	0	0	0	0	0	0	0	0	0	0	0	0	0	0	0	0
DUCKE	Net	-2.92537	-59.9658	2019-11-18	B	D-033-N-T-0	0	503306	2	27.6	97.8	N	Morning	2	6	11:21:00	0	0	0	0	0	0	0	0	0	0	0	0	0	0	0	0	0	0	0	0	0	0	0	0	0	0	0	0	0	0	0	0	0
DUCKE	Net	-2.92537	-59.9658	2019-11-18	B	D-033-N-T-0	0	503306	2	27.6	97.8	N	Morning	2	6	11:22:00	0	0	0	0	0	0	0	0	0	0	0	0	0	0	0	0	0	0	0	0	0	0	0	0	0	0	0	0	0	0	0	0	0
DUCKE	Net	-2.92537	-59.9658	2019-11-18	B	D-033-N-T-0	0	503306	2	27.6	97.8	N	Morning	2	6	11:23:00	0	0	0	0	0	0	0	0	0	0	0	0	0	0	0	0	0	0	0	0	0	0	0	0	0	0	0	0	0	0	0	0	0
DUCKE	Net	-2.92537	-59.9658	2019-11-18	B	D-033-N-T-0	0	503306	2	27.6	97.8	N	Morning	2	6	11:24:00	0	0	0	0	0	0	0	0	0	0	0	0	0	0	0	0	0	0	0	0	0	0	0	0	0	0	0	0	0	0	0	0	0
DUCKE	Net	-2.92537	-59.9658	2019-11-18	B	D-033-N-T-0	0	503306	2	27.6	97.8	N	Morning	2	6	11:25:00	0	0	0	0	0	0	0	0	0	0	0	0	0	0	0	0	0	0	0	0	0	0	0	0	0	0	0	0	0	0	0	0	0
DUCKE	Net	-2.92537	-59.9658	2019-11-18	B	D-033-N-T-0	0	503306	2	27.6	97.8	N	Morning	2	6	11:26:00	0	0	0	0	0	0	0	0	0	0	0	0	0	0	0	0	0	0	0	0	0	0	0	0	0	0	0	0	0	0	0	0	0
DUCKE	Net	-2.92537	-59.9658	2019-11-18	B	D-033-N-T-0	0	503306	2	27.6	97.8	N	Morning	2	6	11:27:00	0	0	0	0	0	0	0	0	0	0	0	0	0	0	0	0	0	0	0	0	0	0	0	0	0	0	0	0	0	0	0	0	0
DUCKE	Net	-2.92537	-59.9658	2019-11-18	B	D-033-N-T-0	0	503306	2	27.6	97.8	N	Morning	2	6	11:28:00	0	0	0	0	0	0	0	0	0	0	0	0	0	0	0	0	0	0	0	0	0	0	0	0	0	0	0	0	0	0	0	0	0
DUCKE	Net	-2.92537	-59.9658	2019-11-18	B	D-033-N-T-0	0	503306	2	27.6	97.8	N	Morning	2	6	11:29:00	0	0	0	0	0	0	0	0	0	0	0	0	0	0	0	0	0	0	0	0	0	0	0	0	0	0	0	0	0	0	0	0	0
DUCKE	Net	-2.92537	-59.9658	2019-11-18	B	D-033-N-T-0	0	503306	2	27.6	97.8	N	Morning	2	7	11:30:00	0	0	0	0	0	0	0	0	0	0	0	0	0	0	0	0	0	0	0	0	0	0	0	0	0	0	0	0	0	0	0	0	0
DUCKE	Net	-2.92537	-59.9658	2019-11-18	B	D-033-N-T-0	0	503306	2	27.6	97.8	N	Morning	2	7	11:31:00	0	0	0	0	0	0	0	0	0	0	0	0	0	0	0	0	0	0	0	0	0	0	0	0	0	0	0	0	0	0	0	0	0
DUCKE	Net	-2.92537	-59.9658	2019-11-18	B	D-033-N-T-0	0	503306	2	27.6	97.8	N	Morning	2	7	11:32:00	0	0	0	0	0	0	0	0	0	0	0	0	0	0	0	0	0	0	0	0	0	0	0	0	0	0	0	0	0	0	0	0	0
DUCKE	Net	-2.92537	-59.9658	2019-11-18	B	D-033-N-T-0	0	503306	2	27.6	97.8	N	Morning	2	7	11:33:00	0	0	0	0	0	0	0	0	0	0	0	0	0	0	0	0	0	0	0	0	0	0	0	0	0	0	0	0	0	0	0	0	0
DUCKE	Net	-2.92537	-59.9658	2019-11-18	B	D-033-N-T-0	0	503306	2	27.6	97.8	N	Morning	2	7	11:34:00	0	0	0	0	0	0	0	0	0	0	0	0	0	0	0	0	0	0	0	0	0	0	0	0	0	0	0	0	0	0	0	0	0
DUCKE	Net	-2.92537	-59.9658	2019-11-18	B	D-033-N-T-0	0	503306	2	27.6	97.8	N	Morning	2	7	11:35:00	0	0	0	0	0	0	0	0	0	0	0	0	0	0	0	0	0	0	0	0	0	0	0	0	0	0	0	0	0	0	0	0	0
DUCKE	Net	-2.92537	-59.9658	2019-11-18	B	D-033-N-T-0	0	503306	2	27.6	97.8	N	Morning	2	7	11:36:00	0	0	0	0	0	0	0	0	0	0	0	0	0	0	0	0	0	0	0	0	0	0	0	0	0	0	0	0	0	0	0	0	0
DUCKE	Net	-2.92537	-59.9658	2019-11-18	B	D-033-N-T-0	0	503306	2	27.6	97.8	N	Morning	2	7	11:37:00	0	0	0	0	0	0	0	0	0	0	0	0	0	0	0	0	0	0	0	0	0	0	0	0	0	0	0	0	0	0	0	0	0
DUCKE	Net	-2.92537	-59.9658	2019-11-18	B	D-033-N-T-0	0	503306	2	27.6	97.8	N	Morning	2	7	11:38:00	0	0	0	0	0	0	0	0	0	0	0	0	0	0	0	0	0	0	0	0	0	0	0	0	0	0	0	0	0	0	0	0	0
DUCKE	Net	-2.92537	-59.9658	2019-11-18	B	D-033-N-T-0	0	503306	2	27.6	97.8	N	Morning	2	7	11:39:00	0	0	0	0	0	0	0	0	0	0	0	0	0	0	0	0	0	0	0	0	0	0	0	0	0	0	0	0	0	0	0	0	0
DUCKE	Net	-2.92537	-59.9658	2019-11-18	B	D-033-N-T-0	0	503306	2	27.6	97.8	N	Morning	2	7	11:40:00	0	0	0	0	0	0	0	0	0	0	0	0	0	0	0	0	0	0	0	0	0	0	0	0	0	0	0	0	0	0	0	0	0
DUCKE	Net	-2.92537	-59.9658	2019-11-18	B	D-033-N-T-0	0	503306	2	27.6	97.8	N	Morning	2	7	11:41:00	0	0	0	0	0	0	0	0	0	0	0	0	0	0	0	0	0	0	0	0	0	0	0	0	0	0	0	0	0	0	0	0	0
DUCKE	Net	-2.92537	-59.9658	2019-11-18	B	D-033-N-T-0	0	503306	2	27.6	97.8	N	Morning	2	7	11:42:00	0	0	0	0	0	0	0	0	0	0	0	0	0	0	0	0	0	0	0	0	0	0	0	0	0	0	0	0	0	0	0	0	0
DUCKE	Net	-2.92537	-59.9658	2019-11-18	B	D-033-N-T-0	0	503306	2	27.6	97.8	N	Morning	2	7	11:43:00	0	0	0	0	0	0	0	0	0	0	0	0	0	0	0	0	0	0	0	0	0	0	0	0	0	0	0	0	0	0	0	0	0
DUCKE	Net	-2.92537	-59.9658	2019-11-18	B	D-033-N-T-0	0	503306	2	27.6	97.8	N	Morning	2	7	11:44:00	0	0	0	0	0	0	0	0	0	0	0	0	0	0	0	0	0	0	0	0	0	0	0	0	0	0	0	0	0	0	0	0	0
DUCKE	Net	-2.92537	-59.9658	2019-11-18	B	D-033-N-T-0	0	503306	2	27.6	97.8	N	Morning	2	8	11:45:00	0	0	0	0	0	0	0	0	0	0	0	0	0	0	0	0	0	0	0	0	0	0	0	0	0	0	0	0	0	0	0	0	0
DUCKE	Net	-2.92537	-59.9658	2019-11-18	B	D-033-N-T-0	0	503306	2	27.6	97.8	N	Morning	2	8	11:46:00	0	0	0	0	0	0	0	0	0	0	0	0	0	0	0	0	0	0	0	0	0	0	0	0	0	0	0	0	0	0	0	0	0
DUCKE	Net	-2.92537	-59.9658	2019-11-18	B	D-033-N-T-0	0	503306	2	27.6	97.8	N	Morning	2	8	11:47:00	0	0	0	0	0	0	0	0	0	0	0	0	0	0	0	0	0	0	0	0	0	0	0	0	0	0	0	0	0	0	0	0	0
DUCKE	Net	-2.92537	-59.9658	2019-11-18	B	D-033-N-T-0	0	503306	2	27.6	97.8	N	Morning	2	8	11:48:00	0	0	0	0	0	0	0	0	0	0	0	0	0	0	0	0	0	0	0	0	0	0	0	0	0	0	0	0	0	0	0	0	0
DUCKE	Net	-2.92537	-59.9658	2019-11-18	B	D-033-N-T-0	0	503306	2	27.6	97.8	N	Morning	2	8	11:49:00	0	0	0	0	0	0	0	0	0	0	0	0	0	0	0	0	0	0	0	0	0	0	0	0	0	0	0	0	0	0	0	0	0
DUCKE	Net	-2.92537	-59.9658	2019-11-18	B	D-033-N-T-0	0	503306	2	27.6	97.8	N	Morning	2	8	11:50:00	0	0	0	0	0	0	0	0	0	0	0	0	0	0	0	0	0	0	0	0	0	0	0	0	0	0	0	0	0	0	0	0	0
DUCKE	Net	-2.92537	-59.9658	2019-11-18	B	D-033-N-T-0	0	503306	2	27.6	97.8	N	Morning	2	8	11:51:00	0	0	0	0	0	0	0	0	0	0	0	0	0	0	0	0	0	0	0	0	0	0	0	0	0	0	0	0	0	0	0	0	0
DUCKE	Net	-2.92537	-59.9658	2019-11-18	B	D-033-N-T-0	0	503306	2	27.6	97.8	N	Morning	2	8	11:52:00	0	0	0	0	0	0	0	0	0	0	0	0	0	0	0	0	0	0	0	0	0	0	0	0	0	0	0	0	0	0	0	0	0
DUCKE	Net	-2.92537	-59.9658	2019-11-18	B	D-033-N-T-0	0	503306	2	27.6	97.8	N	Morning	2	8	11:53:00	0	0	0	0	0	0	0	0	0	0	0	0	0	0	0	0	0	0	0	0	0	0	0	0	0	0	0	0	0	0	0	0	0
DUCKE	Net	-2.92537	-59.9658	2019-11-18	B	D-033-N-T-0	0	503306	2	27.6	97.8	N	Morning	2	8	11:54:00	0	0	0	0	0	0	0	0	0	0	0	0	0	0	0	0	0	0	0	0	0	0	0	0	0	0	0	0	0	0	0	0	0
DUCKE	Net	-2.92537	-59.9658	2019-11-18	B	D-033-N-T-0	0	503306	2	27.6	97.8	N	Morning	2	8	11:55:00	0	0	0	0	0	0	0	0	0	0	0	0	0	0	0	0	0	0	0	0	0	0	0	0	0	0	0	0	0	0	0	0	0
DUCKE	Net	-2.92537	-59.9658	2019-11-18	B	D-033-N-T-0	0	503306	2	27.6	97.8	N	Morning	2	8	11:56:00	0	0	0	0	0	0	0	0	0	0	0	0	0	0	0	0	0	0	0	0	0	0	0	0	0	0	0	0	0	0	0	0	0
DUCKE	Net	-2.92537	-59.9658	2019-11-18	B	D-033-N-T-0	0	503306	2	27.6	97.8	N	Morning	2	8	11:57:00	0	0	0	0	0	0	0	0	0	0	0	0	0	0	0	0	0	0	0	0	0	0	0	0	0	0	0	0	0	0	0	0	0
DUCKE	Net	-2.92537	-59.9658	2019-11-18	B	D-033-N-T-0	0	503306	2	27.6	97.8	N	Morning	2	8	11:58:00	0	0	0	0	0	0	0	0	0	0	0	0	0	0	0	0	0	0	0	0	0	0	0	0	0	0	0	0	0	0	0	0	0
DUCKE	Net	-2.92537	-59.9658	2019-11-18	B	D-033-N-T-0	0	503306	2	27.6	97.8	N	Morning	2	8	11:59:00	0	0	0	0	0	0	0	0	0	0	0	0	0	0	0	0	0	0	0	0	0	0	0	0	0	0	0	0	0	0	0	0	0
DUCKE	Net	-2.92537	-59.9658	2019-11-18	B	D-033-N-T-0	0	503306	2	27.6	97.8	N	Afternoon	3	9	12:00:00	0	0	0	0	0	0	0	0	0	0	0	0	0	0	0	0	0	0	0	0	0	0	0	0	0	0	0	0	0	0	0	0	0
DUCKE	Net	-2.92537	-59.9658	2019-11-18	B	D-033-N-T-0	0	503306	2	27.6	97.8	N	Afternoon	3	9	12:01:00	0	0	0	0	0	0	0	0	0	0	0	0	0	0	0	0	0	0	0	0	0	0	0	0	0	0	0	0	0	0	0	0	0
DUCKE	Net	-2.92537	-59.9658	2019-11-18	B	D-033-N-T-0	0	503306	2	27.6	97.8	N	Afternoon	3	9	12:02:00	0	0	0	0	0	0	0	0	0	0	0	0	0	0	0	0	0	0	0	0	0	0	0	0	0	0	0	0	0	0	0	0	0
DUCKE	Net	-2.92537	-59.9658	2019-11-18	B	D-033-N-T-0	0	503306	2	27.6	97.8	N	Afternoon	3	9	12:03:00	0	0	0	0	0	0	0	0	0	0	0	0	0	0	0	0	0	0	0	0	0	0	0	0	0	0	0	0	0	0	0	0	0
DUCKE	Net	-2.92537	-59.9658	2019-11-18	B	D-033-N-T-0	0	503306	2	27.6	97.8	N	Afternoon	3	9	12:04:00	0	0	0	0	0	0	0	0	0	0	0	0	0	0	0	0	0	0	0	0	0	0	0	0	0	0	0	0	0	0	0	0	0
DUCKE	Net	-2.92537	-59.9658	2019-11-18	B	D-033-N-T-0	0	503306	2	27.6	97.8	N	Afternoon	3	9	12:05:00	0	0	0	0	0	0	0	0	0	0	0	0	0	0	0	0	0	0	0	0	0	0	0	0	0	0	0	0	0	0	0	0	0
DUCKE	Net	-2.92537	-59.9658	2019-11-18	B	D-033-N-T-0	0	503306	2	27.6	97.8	N	Afternoon	3	9	12:06:00	0	0	0	0	0	0	0	0	0	0	0	0	0	0	0	0	0	0	0	0	0	0	0	0	0	0	0	0	0	0	0	0	0
DUCKE	Net	-2.92537	-59.9658	2019-11-18	B	D-033-N-T-0	0	503306	2	27.6	97.8	N	Afternoon	3	9	12:07:00	0	0	0	0	0	0	0	0	0	0	0	0	0	0	0	0	0	0	0	0	0	0	0	0	0	0	0	0	0	0	0	0	0
DUCKE	Net	-2.92537	-59.9658	2019-11-18	B	D-033-N-T-0	0	503306	2	27.6	97.8	N	Afternoon	3	9	12:08:00	0	0	0	0	0	0	0	0	0	0	0	0	0	0	0	0	0	0	0	0	0	0	0	0	0	0	0	0	0	0	0	0	0
DUCKE	Net	-2.92537	-59.9658	2019-11-18	B	D-033-N-T-0	0	503306	2	27.6	97.8	N	Afternoon	3	9	12:09:00	0	0	0	0	0	0	0	0	0	0	0	0	0	0	0	0	0	0	0	0	0	0	0	0	0	0	0	0	0	0	0	0	0
DUCKE	Net	-2.92537	-59.9658	2019-11-18	B	D-033-N-T-0	0	503306	2	27.6	97.8	N	Afternoon	3	9	12:10:00	0	0	0	0	0	0	0	0	0	0	0	0	0	0	0	0	0	0	0	0	0	0	0	0	0	0	0	0	0	0	0	0	0
DUCKE	Net	-2.92537	-59.9658	2019-11-18	B	D-033-N-T-0	0	503306	2	27.6	97.8	N	Afternoon	3	9	12:11:00	0	0	0	0	0	0	0	0	0	0	0	0	0	0	0	0	0	0	0	0	0	0	0	0	0	0	0	0	0	0	0	0	0
DUCKE	Net	-2.92537	-59.9658	2019-11-18	B	D-033-N-T-0	0	503306	2	27.6	97.8	N	Afternoon	3	9	12:12:00	0	0	0	0	0	0	0	0	0	0	0	0	0	0	0	0	0	0	0	0	0	0	0	0	0	0	0	0	0	0	0	0	0
DUCKE	Net	-2.92537	-59.9658	2019-11-18	B	D-033-N-T-0	0	503306	2	27.6	97.8	N	Afternoon	3	9	12:13:00	0	0	0	0	0	0	0	0	0	0	0	0	0	0	0	0	0	0	0	0	0	0	0	0	0	0	0	0	0	0	0	0	0
DUCKE	Net	-2.92537	-59.9658	2019-11-18	B	D-033-N-T-0	0	503306	2	27.6	97.8	N	Afternoon	3	9	12:14:00	0	0	0	0	0	0	0	0	0	0	0	0	0	0	0	0	0	0	0	0	0	0	0	0	0	0	0	0	0	0	0	0	0
DUCKE	Net	-2.92537	-59.9658	2019-11-18	B	D-033-N-T-0	0	503306	2	27.6	96.8	N	Afternoon	3	10	12:15:00	0	0	0	0	0	0	0	0	0	0	0	0	0	0	0	0	0	0	0	0	0	0	0	0	0	0	0	0	0	0	0	0	0
DUCKE	Net	-2.92537	-59.9658	2019-11-18	B	D-033-N-T-0	0	503306	2	27.6	96.8	N	Afternoon	3	10	12:16:00	0	0	0	0	0	0	0	0	0	0	0	0	0	0	0	0	0	0	0	0	0	0	0	0	0	0	0	0	0	0	0	0	0
DUCKE	Net	-2.92537	-59.9658	2019-11-18	B	D-033-N-T-0	0	503306	2	27.6	96.8	N	Afternoon	3	10	12:17:00	0	0	0	0	0	0	0	0	0	0	0	0	0	0	0	0	0	0	0	0	0	0	0	0	0	0	0	0	0	0	0	0	0
DUCKE	Net	-2.92537	-59.9658	2019-11-18	B	D-033-N-T-0	0	503306	2	27.6	96.8	N	Afternoon	3	10	12:18:00	0	0	0	0	0	0	0	0	0	0	0	0	0	0	0	0	0	0	0	0	0	0	0	0	0	0	0	0	0	0	0	0	0
DUCKE	Net	-2.92537	-59.9658	2019-11-18	B	D-033-N-T-0	0	503306	2	27.6	96.8	N	Afternoon	3	10	12:19:00	0	0	0	0	0	0	0	0	0	0	0	0	0	0	0	0	0	0	0	0	0	0	0	0	0	0	0	0	0	0	0	0	0
DUCKE	Net	-2.92537	-59.9658	2019-11-18	B	D-033-N-T-0	0	503306	2	27.6	96.8	N	Afternoon	3	10	12:20:00	0	0	0	0	0	0	0	0	0	0	0	0	0	0	0	0	0	0	0	0	0	0	0	0	0	0	0	0	0	0	0	0	0
DUCKE	Net	-2.92537	-59.9658	2019-11-18	B	D-033-N-T-0	0	503306	2	27.6	96.8	N	Afternoon	3	10	12:21:00	0	0	0	0	0	0	0	0	0	0	0	0	0	0	0	0	0	0	0	0	0	0	0	0	0	0	0	0	0	0	0	0	0
DUCKE	Net	-2.92537	-59.9658	2019-11-18	B	D-033-N-T-0	0	503306	2	27.6	96.8	N	Afternoon	3	10	12:22:00	0	0	0	0	0	0	0	0	0	0	0	0	0	0	0	0	0	0	0	0	0	0	0	0	0	0	0	0	0	0	0	0	0
DUCKE	Net	-2.92537	-59.9658	2019-11-18	B	D-033-N-T-0	0	503306	2	27.6	96.8	N	Afternoon	3	10	12:23:00	0	0	0	0	0	0	0	0	0	0	0	0	0	0	0	0	0	0	0	0	0	0	0	0	0	0	0	0	0	0	0	0	0
DUCKE	Net	-2.92537	-59.9658	2019-11-18	B	D-033-N-T-0	0	503306	2	27.6	96.8	N	Afternoon	3	10	12:24:00	0	0	0	0	0	0	0	0	0	0	0	0	0	0	0	0	0	0	0	0	0	0	0	0	0	0	0	0	0	0	0	0	0
DUCKE	Net	-2.92537	-59.9658	2019-11-18	B	D-033-N-T-0	0	503306	2	27.6	96.8	N	Afternoon	3	10	12:25:00	0	0	0	0	0	0	0	0	0	0	0	0	0	0	0	0	0	0	0	0	0	0	0	0	0	0	0	0	0	0	0	0	0
DUCKE	Net	-2.92537	-59.9658	2019-11-18	B	D-033-N-T-0	0	503306	2	27.6	96.8	N	Afternoon	3	10	12:26:00	0	0	0	0	0	0	0	0	0	0	0	0	0	0	0	0	0	0	0	0	0	0	0	0	0	0	0	0	0	0	0	0	0
DUCKE	Net	-2.92537	-59.9658	2019-11-18	B	D-033-N-T-0	0	503306	2	27.6	96.8	N	Afternoon	3	10	12:27:00	0	0	0	0	0	0	0	0	0	0	0	0	0	0	0	0	0	0	0	0	0	0	0	0	0	0	0	0	0	0	0	0	0
DUCKE	Net	-2.92537	-59.9658	2019-11-18	B	D-033-N-T-0	0	503306	2	27.6	96.8	N	Afternoon	3	10	12:28:00	0	0	0	0	0	0	0	0	0	0	0	0	0	0	0	0	0	0	0	0	0	0	0	0	0	0	0	0	0	0	0	0	0
DUCKE	Net	-2.92537	-59.9658	2019-11-18	B	D-033-N-T-0	0	503306	2	27.6	96.8	N	Afternoon	3	10	12:29:00	0	0	0	0	0	0	0	0	0	0	0	0	0	0	0	0	0	0	0	0	0	0	0	0	0	0	0	0	0	0	0	0	0
DUCKE	Net	-2.92537	-59.9658	2019-11-18	B	D-033-N-T-0	0	503306	2	27.6	96.8	N	Afternoon	3	11	12:30:00	0	0	0	0	0	0	0	0	0	0	0	0	0	0	0	0	0	0	0	0	0	0	0	0	0	0	0	0	0	0	0	0	0
DUCKE	Net	-2.92537	-59.9658	2019-11-18	B	D-033-N-T-0	0	503306	2	27.6	96.8	N	Afternoon	3	11	12:31:00	0	0	0	0	0	0	0	0	0	0	0	0	0	0	0	0	0	0	0	0	0	0	0	0	0	0	0	0	0	0	0	0	0
DUCKE	Net	-2.92537	-59.9658	2019-11-18	B	D-033-N-T-0	0	503306	2	27.6	96.8	N	Afternoon	3	11	12:32:00	0	0	0	0	0	0	0	0	0	0	0	0	0	0	0	0	0	0	0	0	0	0	0	0	0	0	0	0	0	0	0	0	0
DUCKE	Net	-2.92537	-59.9658	2019-11-18	B	D-033-N-T-0	0	503306	2	27.6	96.8	N	Afternoon	3	11	12:33:00	0	0	0	0	0	0	0	0	0	0	0	0	0	0	0	0	0	0	0	0	0	0	0	0	0	0	0	0	0	0	0	0	0
DUCKE	Net	-2.92537	-59.9658	2019-11-18	B	D-033-N-T-0	0	503306	2	27.6	96.8	N	Afternoon	3	11	12:34:00	0	0	0	0	0	0	0	0	0	0	0	0	0	0	0	0	0	0	0	0	0	0	0	0	0	0	0	0	0	0	0	0	0
DUCKE	Net	-2.92537	-59.9658	2019-11-18	B	D-033-N-T-0	0	503306	2	27.6	96.8	N	Afternoon	3	11	12:35:00	0	0	0	0	0	0	0	0	0	0	0	0	0	0	0	0	0	0	0	0	0	0	0	0	0	0	0	0	0	0	0	0	0
DUCKE	Net	-2.92537	-59.9658	2019-11-18	B	D-033-N-T-0	0	503306	2	27.6	96.8	N	Afternoon	3	11	12:36:00	0	0	0	0	0	0	0	0	0	0	0	0	0	0	0	0	0	0	0	0	0	0	0	0	0	0	0	0	0	0	0	0	0
DUCKE	Net	-2.92537	-59.9658	2019-11-18	B	D-033-N-T-0	0	503306	2	27.6	96.8	N	Afternoon	3	11	12:37:00	0	0	0	0	0	0	0	0	0	0	0	0	0	0	0	0	0	0	0	0	0	0	0	0	0	0	0	0	0	0	0	0	0
DUCKE	Net	-2.92537	-59.9658	2019-11-18	B	D-033-N-T-0	0	503306	2	27.6	96.8	N	Afternoon	3	11	12:38:00	0	0	0	0	0	0	0	0	0	0	0	0	0	0	0	0	0	0	0	0	0	0	0	0	0	0	0	0	0	0	0	0	0
DUCKE	Net	-2.92537	-59.9658	2019-11-18	B	D-033-N-T-0	0	503306	2	27.6	96.8	N	Afternoon	3	11	12:39:00	0	0	0	0	0	0	0	0	0	0	0	0	0	0	0	0	0	0	0	0	0	0	0	0	0	0	0	0	0	0	0	0	0
DUCKE	Net	-2.92537	-59.9658	2019-11-18	B	D-033-N-T-0	0	503306	2	27.6	96.8	N	Afternoon	3	11	12:40:00	0	0	0	0	0	0	0	0	0	0	0	0	0	0	0	0	0	0	0	0	0	0	0	0	0	0	0	0	0	0	0	0	0
DUCKE	Net	-2.92537	-59.9658	2019-11-18	B	D-033-N-T-0	0	503306	2	27.6	96.8	N	Afternoon	3	11	12:41:00	0	0	0	0	0	0	0	0	0	0	0	0	0	0	0	0	0	0	0	0	0	0	0	0	0	0	0	0	0	0	0	0	0
DUCKE	Net	-2.92537	-59.9658	2019-11-18	B	D-033-N-T-0	0	503306	2	27.6	96.8	N	Afternoon	3	11	12:42:00	0	0	0	0	0	0	0	0	0	0	0	0	0	0	0	0	0	0	0	0	0	0	0	0	0	0	0	0	0	0	0	0	0
DUCKE	Net	-2.92537	-59.9658	2019-11-18	B	D-033-N-T-0	0	503306	2	27.6	96.8	N	Afternoon	3	11	12:43:00	0	0	0	0	0	0	0	0	0	0	0	0	0	0	0	0	0	0	0	0	0	0	0	0	0	0	0	0	0	0	0	0	0
DUCKE	Net	-2.92537	-59.9658	2019-11-18	B	D-033-N-T-0	0	503306	2	27.6	96.8	N	Afternoon	3	11	12:44:00	0	0	0	0	0	0	0	0	0	0	0	0	0	0	0	0	0	0	0	0	0	0	0	0	0	0	0	0	0	0	0	0	0
DUCKE	Net	-2.92537	-59.9658	2019-11-18	B	D-033-N-T-0	0	503306	2	27.6	96.3	N	Afternoon	3	12	12:45:00	0	0	0	0	0	0	0	0	0	0	0	0	0	0	0	0	0	0	0	0	0	0	0	0	0	0	0	0	0	0	0	0	0
DUCKE	Net	-2.92537	-59.9658	2019-11-18	B	D-033-N-T-0	0	503306	2	27.6	96.3	N	Afternoon	3	12	12:46:00	0	0	0	0	0	0	0	0	0	0	0	0	0	0	0	0	0	0	0	0	0	0	0	0	0	0	0	0	0	0	0	0	0
DUCKE	Net	-2.92537	-59.9658	2019-11-18	B	D-033-N-T-0	0	503306	2	27.6	96.3	N	Afternoon	3	12	12:47:00	0	0	0	0	0	0	0	0	0	0	0	0	0	0	0	0	0	0	0	0	0	0	0	0	0	0	0	0	0	0	0	0	0
DUCKE	Net	-2.92537	-59.9658	2019-11-18	B	D-033-N-T-0	0	503306	2	27.6	96.3	N	Afternoon	3	12	12:48:00	0	0	0	0	0	0	0	0	0	0	0	0	0	0	0	0	0	0	0	0	0	0	0	0	0	0	0	0	0	0	0	0	0
DUCKE	Net	-2.92537	-59.9658	2019-11-18	B	D-033-N-T-0	0	503306	2	27.6	96.3	N	Afternoon	3	12	12:49:00	0	0	0	0	0	0	0	0	0	0	0	0	0	0	0	0	0	0	0	0	0	0	0	0	0	0	0	0	0	0	0	0	0
DUCKE	Net	-2.92537	-59.9658	2019-11-18	B	D-033-N-T-0	0	503306	2	27.6	96.3	N	Afternoon	3	12	12:50:00	0	0	0	0	0	0	0	0	0	0	0	0	0	0	0	0	0	0	0	0	0	0	0	0	0	0	0	0	0	0	0	0	0
DUCKE	Net	-2.92537	-59.9658	2019-11-18	B	D-033-N-T-0	0	503306	2	27.6	96.3	N	Afternoon	3	12	12:51:00	0	0	0	0	0	0	0	0	0	0	0	0	0	0	0	0	0	0	0	0	0	0	0	0	0	0	0	0	0	0	0	0	0
DUCKE	Net	-2.92537	-59.9658	2019-11-18	B	D-033-N-T-0	0	503306	2	27.6	96.3	N	Afternoon	3	12	12:52:00	0	0	0	0	0	0	0	0	0	0	0	0	0	0	0	0	0	0	0	0	0	0	0	0	0	0	0	0	0	0	0	0	0
DUCKE	Net	-2.92537	-59.9658	2019-11-18	B	D-033-N-T-0	0	503306	2	27.6	96.3	N	Afternoon	3	12	12:53:00	0	0	0	0	0	0	0	0	0	0	0	0	0	0	0	0	0	0	0	0	0	0	0	0	0	0	0	0	0	0	0	0	0
DUCKE	Net	-2.92537	-59.9658	2019-11-18	B	D-033-N-T-0	0	503306	2	27.6	96.3	N	Afternoon	3	12	12:54:00	0	0	0	0	0	0	0	0	0	0	0	0	0	0	0	0	0	0	0	0	0	0	0	0	0	0	0	0	0	0	0	0	0
DUCKE	Net	-2.92537	-59.9658	2019-11-18	B	D-033-N-T-0	0	503306	2	27.6	96.3	N	Afternoon	3	12	12:55:00	0	0	0	0	0	0	0	0	0	0	0	0	0	0	0	0	0	0	0	0	0	0	0	0	0	0	0	0	0	0	0	0	0
DUCKE	Net	-2.92537	-59.9658	2019-11-18	B	D-033-N-T-0	0	503306	2	27.6	96.3	N	Afternoon	3	12	12:56:00	0	0	0	0	0	0	0	0	0	0	0	0	0	0	0	0	0	0	0	0	0	0	0	0	0	0	0	0	0	0	0	0	0
DUCKE	Net	-2.92537	-59.9658	2019-11-18	B	D-033-N-T-0	0	503306	2	27.6	96.3	N	Afternoon	3	12	12:57:00	0	0	0	0	0	0	0	0	0	0	0	0	0	0	0	0	0	0	0	0	0	0	0	0	0	0	0	0	0	0	0	0	0
DUCKE	Net	-2.92537	-59.9658	2019-11-18	B	D-033-N-T-0	0	503306	2	27.6	96.3	N	Afternoon	3	12	12:58:00	0	0	0	0	0	0	0	0	0	0	0	0	0	0	0	0	0	0	0	0	0	0	0	0	0	0	0	0	0	0	0	0	0
DUCKE	Net	-2.92537	-59.9658	2019-11-18	B	D-033-N-T-0	0	503306	2	27.6	96.3	N	Afternoon	3	12	12:59:00	0	0	0	0	0	0	0	0	0	0	0	0	0	0	0	0	0	0	0	0	0	0	0	0	0	0	0	0	0	0	0	0	0
DUCKE	Net	-2.92537	-59.9658	2019-11-18	B	D-033-N-T-0	0	503306	2	27.6	96.3	N	Afternoon	4	13	13:00:00	0	0	0	0	0	0	0	0	0	0	0	0	0	0	0	0	0	0	0	0	0	0	0	0	0	0	0	0	0	0	0	0	0
DUCKE	Net	-2.92537	-59.9658	2019-11-18	B	D-033-N-T-0	0	503306	2	27.6	96.3	N	Afternoon	4	13	13:01:00	0	0	0	0	0	0	0	0	0	0	0	0	0	0	0	0	0	0	0	0	0	0	0	0	0	0	0	0	0	0	0	0	0
DUCKE	Net	-2.92537	-59.9658	2019-11-18	B	D-033-N-T-0	0	503306	2	27.6	96.3	N	Afternoon	4	13	13:02:00	0	0	0	0	0	0	0	0	0	0	0	0	0	0	0	0	0	0	0	0	0	0	0	0	0	0	0	0	0	0	0	0	0
DUCKE	Net	-2.92537	-59.9658	2019-11-18	B	D-033-N-T-0	0	503306	2	27.6	96.3	N	Afternoon	4	13	13:03:00	0	0	0	0	0	0	0	0	0	0	0	0	0	0	0	0	0	0	0	0	0	0	0	0	0	0	0	0	0	0	0	0	0
DUCKE	Net	-2.92537	-59.9658	2019-11-18	B	D-033-N-T-0	0	503306	2	27.6	96.3	N	Afternoon	4	13	13:04:00	0	0	0	0	0	0	0	0	0	0	0	0	0	0	0	0	0	0	0	0	0	0	0	0	0	0	0	0	0	0	0	0	0
DUCKE	Net	-2.92537	-59.9658	2019-11-18	B	D-033-N-T-0	0	503306	2	27.6	96.3	N	Afternoon	4	13	13:05:00	0	0	0	0	0	0	0	0	0	0	0	0	0	0	0	0	0	0	0	0	0	0	0	0	0	0	0	0	0	0	0	0	0
DUCKE	Net	-2.92537	-59.9658	2019-11-18	B	D-033-N-T-0	0	503306	2	27.6	96.3	N	Afternoon	4	13	13:06:00	0	0	0	0	0	0	0	0	0	0	0	0	0	0	0	0	0	0	0	0	0	0	0	0	0	0	0	0	0	0	0	0	0
DUCKE	Net	-2.92537	-59.9658	2019-11-18	B	D-033-N-T-0	0	503306	2	27.6	96.3	N	Afternoon	4	13	13:07:00	0	0	0	0	0	0	0	0	0	0	0	0	0	0	0	0	0	0	0	0	0	0	0	0	0	0	0	0	0	0	0	0	0
DUCKE	Net	-2.92537	-59.9658	2019-11-18	B	D-033-N-T-0	0	503306	2	27.6	96.3	N	Afternoon	4	13	13:08:00	1	0	0	0	0	0	0	0	0	0	0	0	0	0	0	0	0	0	0	0	0	0	0	0	0	0	0	0	0	0	0	0	0
DUCKE	Net	-2.92537	-59.9658	2019-11-18	B	D-033-N-T-0	0	503306	2	27.6	96.3	N	Afternoon	4	13	13:09:00	0	0	0	0	0	0	0	0	0	0	0	0	0	0	0	0	0	0	0	0	0	0	0	0	0	0	0	0	0	0	0	0	0
DUCKE	Net	-2.92537	-59.9658	2019-11-18	B	D-033-N-T-0	0	503306	2	27.6	96.3	N	Afternoon	4	13	13:10:00	0	0	0	0	0	0	0	0	0	0	0	0	0	0	0	0	0	0	0	0	0	0	0	0	0	0	0	0	0	0	0	0	0
DUCKE	Net	-2.92537	-59.9658	2019-11-18	B	D-033-N-T-0	0	503306	2	27.6	96.3	N	Afternoon	4	13	13:11:00	0	0	0	0	0	0	0	0	0	0	0	0	0	0	0	0	0	0	0	0	0	0	0	0	0	0	0	0	0	0	0	0	0
DUCKE	Net	-2.92537	-59.9658	2019-11-18	B	D-033-N-T-0	0	503306	2	27.6	96.3	N	Afternoon	4	13	13:12:00	0	0	0	0	0	0	0	0	0	0	0	0	0	0	0	0	0	0	0	0	0	0	0	0	0	0	0	0	0	0	0	0	0
DUCKE	Net	-2.92537	-59.9658	2019-11-18	B	D-033-N-T-0	0	503306	2	27.6	96.3	N	Afternoon	4	13	13:13:00	0	0	0	0	0	0	0	0	0	0	0	0	0	0	0	0	0	0	0	0	0	0	0	0	0	0	0	0	0	0	0	0	0
DUCKE	Net	-2.92537	-59.9658	2019-11-18	B	D-033-N-T-0	0	503306	2	27.6	96.3	N	Afternoon	4	13	13:14:00	0	0	0	0	0	0	0	0	0	0	0	0	0	0	0	0	0	0	0	0	0	0	0	0	0	0	0	0	0	0	0	0	0
DUCKE	Net	-2.92537	-59.9658	2019-11-18	B	D-033-N-T-0	0	503306	2	28.6	94.4	N	Afternoon	4	14	13:15:00	0	0	0	0	0	0	0	0	0	0	0	0	0	0	0	0	0	0	0	0	0	0	0	0	0	0	0	0	0	0	0	0	0
DUCKE	Net	-2.92537	-59.9658	2019-11-18	B	D-033-N-T-0	0	503306	2	28.6	94.4	N	Afternoon	4	14	13:16:00	0	0	0	0	0	0	0	0	0	0	0	0	0	0	0	0	0	0	0	0	0	0	0	0	0	0	0	0	0	0	0	0	0
DUCKE	Net	-2.92537	-59.9658	2019-11-18	B	D-033-N-T-0	0	503306	2	28.6	94.4	N	Afternoon	4	14	13:17:00	0	0	0	0	0	0	0	0	0	0	0	0	0	0	0	0	0	0	0	0	0	0	0	0	0	0	0	0	0	0	0	0	0
DUCKE	Net	-2.92537	-59.9658	2019-11-18	B	D-033-N-T-0	0	503306	2	28.6	94.4	N	Afternoon	4	14	13:18:00	0	0	0	0	0	0	0	0	0	0	0	0	0	0	0	0	0	0	0	0	0	0	0	0	0	0	0	0	0	0	0	0	0
DUCKE	Net	-2.92537	-59.9658	2019-11-18	B	D-033-N-T-0	0	503306	2	28.6	94.4	N	Afternoon	4	14	13:19:00	0	0	0	0	0	0	0	0	0	0	0	0	0	0	0	0	0	0	0	0	0	0	0	0	0	0	0	0	0	0	0	0	0
DUCKE	Net	-2.92537	-59.9658	2019-11-18	B	D-033-N-T-0	0	503306	2	28.6	94.4	N	Afternoon	4	14	13:20:00	0	0	0	0	0	0	0	0	0	0	0	0	0	0	0	0	0	0	0	0	0	0	0	0	0	0	0	0	0	0	0	0	0
DUCKE	Net	-2.92537	-59.9658	2019-11-18	B	D-033-N-T-0	0	503306	2	28.6	94.4	N	Afternoon	4	14	13:21:00	0	0	0	0	0	0	0	0	0	0	0	0	0	0	0	0	0	0	0	0	0	0	0	0	0	0	0	0	0	0	0	0	0
DUCKE	Net	-2.92537	-59.9658	2019-11-18	B	D-033-N-T-0	0	503306	2	28.6	94.4	N	Afternoon	4	14	13:22:00	0	0	0	0	0	0	0	0	0	0	0	0	0	0	0	0	0	0	0	0	0	0	0	0	0	0	0	0	0	0	0	0	0
DUCKE	Net	-2.92537	-59.9658	2019-11-18	B	D-033-N-T-0	0	503306	2	28.6	94.4	N	Afternoon	4	14	13:23:00	0	0	0	0	0	0	0	0	0	0	0	0	0	0	0	0	0	0	0	0	0	0	0	0	0	0	0	0	0	0	0	0	0
DUCKE	Net	-2.92537	-59.9658	2019-11-18	B	D-033-N-T-0	0	503306	2	28.6	94.4	N	Afternoon	4	14	13:24:00	0	0	0	0	0	0	0	0	0	0	0	0	0	0	0	0	0	0	0	0	0	0	0	0	0	0	0	0	0	0	0	0	0
DUCKE	Net	-2.92537	-59.9658	2019-11-18	B	D-033-N-T-0	0	503306	2	28.6	94.4	N	Afternoon	4	14	13:25:00	0	0	0	0	0	0	0	0	0	0	0	0	0	0	0	0	0	0	0	0	0	0	0	0	0	0	0	0	0	0	0	0	0
DUCKE	Net	-2.92537	-59.9658	2019-11-18	B	D-033-N-T-0	0	503306	2	28.6	94.4	N	Afternoon	4	14	13:26:00	0	0	0	0	0	0	0	0	0	0	0	0	0	0	0	0	0	0	0	0	0	0	0	0	0	0	0	0	0	0	0	0	0
DUCKE	Net	-2.92537	-59.9658	2019-11-18	B	D-033-N-T-0	0	503306	2	28.6	94.4	N	Afternoon	4	14	13:27:00	0	0	0	0	0	0	0	0	0	0	0	0	0	0	0	0	0	0	0	0	0	0	0	0	0	0	0	0	0	0	0	0	0
DUCKE	Net	-2.92537	-59.9658	2019-11-18	B	D-033-N-T-0	0	503306	2	28.6	94.4	N	Afternoon	4	14	13:28:00	0	0	0	0	0	0	0	0	0	0	0	0	0	0	0	0	0	0	0	0	0	0	0	0	0	0	0	0	0	0	0	0	0
DUCKE	Net	-2.92537	-59.9658	2019-11-18	B	D-033-N-T-0	0	503306	2	28.6	94.4	N	Afternoon	4	14	13:29:00	0	0	0	0	0	0	0	0	0	0	0	0	0	0	0	0	0	0	0	0	0	0	0	0	0	0	0	0	0	0	0	0	0
DUCKE	Net	-2.92537	-59.9658	2019-11-18	B	D-033-N-T-0	0	503306	2	28.6	94.4	N	Afternoon	4	15	13:30:00	0	0	0	0	0	0	0	0	0	0	0	0	0	0	0	0	0	0	0	0	0	0	0	0	0	0	0	0	0	0	0	0	0
DUCKE	Net	-2.92537	-59.9658	2019-11-18	B	D-033-N-T-0	0	503306	2	28.6	94.4	N	Afternoon	4	15	13:31:00	0	0	0	0	0	0	0	0	0	0	0	0	0	0	0	0	0	0	0	0	0	0	0	0	0	0	0	0	0	0	0	0	0
DUCKE	Net	-2.92537	-59.9658	2019-11-18	B	D-033-N-T-0	0	503306	2	28.6	94.4	N	Afternoon	4	15	13:32:00	0	0	0	0	0	0	0	0	0	0	0	0	0	0	0	0	0	0	0	0	0	0	0	0	0	0	0	0	0	0	0	0	0
DUCKE	Net	-2.92537	-59.9658	2019-11-18	B	D-033-N-T-0	0	503306	2	28.6	94.4	N	Afternoon	4	15	13:33:00	0	0	0	0	0	0	0	0	0	0	0	0	0	0	0	0	0	0	0	0	0	0	0	0	0	0	0	0	0	0	0	0	0
DUCKE	Net	-2.92537	-59.9658	2019-11-18	B	D-033-N-T-0	0	503306	2	28.6	94.4	N	Afternoon	4	15	13:34:00	0	0	0	0	0	0	0	0	0	0	0	0	0	0	0	0	0	0	0	0	0	0	0	0	0	0	0	0	0	0	0	0	0
DUCKE	Net	-2.92537	-59.9658	2019-11-18	B	D-033-N-T-0	0	503306	2	28.6	94.4	N	Afternoon	4	15	13:35:00	0	0	0	0	0	0	0	0	0	0	0	0	0	0	0	0	0	0	0	0	0	0	0	0	0	0	0	0	0	0	0	0	0
DUCKE	Net	-2.92537	-59.9658	2019-11-18	B	D-033-N-T-0	0	503306	2	28.6	94.4	N	Afternoon	4	15	13:36:00	0	0	0	0	0	0	0	0	0	0	0	0	0	0	0	0	0	0	0	0	0	0	0	0	0	0	0	0	0	0	0	0	0
DUCKE	Net	-2.92537	-59.9658	2019-11-18	B	D-033-N-T-0	0	503306	2	28.6	94.4	N	Afternoon	4	15	13:37:00	0	0	0	0	0	0	0	0	0	0	0	0	0	0	0	0	0	0	0	0	0	0	0	0	0	0	0	0	0	0	0	0	0
DUCKE	Net	-2.92537	-59.9658	2019-11-18	B	D-033-N-T-0	0	503306	2	28.6	94.4	N	Afternoon	4	15	13:38:00	0	0	0	0	0	0	0	0	0	0	0	0	0	0	0	0	0	0	0	0	0	0	0	0	0	0	0	0	0	0	0	0	0
DUCKE	Net	-2.92537	-59.9658	2019-11-18	B	D-033-N-T-0	0	503306	2	28.6	94.4	N	Afternoon	4	15	13:39:00	0	0	0	0	0	0	0	0	0	0	0	0	0	0	0	0	0	0	0	0	0	0	0	0	0	0	0	0	0	0	0	0	0
DUCKE	Net	-2.92537	-59.9658	2019-11-18	B	D-033-N-T-0	0	503306	2	28.6	94.4	N	Afternoon	4	15	13:40:00	0	0	0	0	0	0	0	0	0	0	0	0	0	0	0	0	0	0	0	0	0	0	0	0	0	0	0	0	0	0	0	0	0
DUCKE	Net	-2.92537	-59.9658	2019-11-18	B	D-033-N-T-0	0	503306	2	28.6	94.4	N	Afternoon	4	15	13:41:00	0	0	0	0	0	0	0	0	0	0	0	0	0	0	0	0	0	0	0	0	0	0	0	0	0	0	0	0	0	0	0	0	0
DUCKE	Net	-2.92537	-59.9658	2019-11-18	B	D-033-N-T-0	0	503306	2	28.6	94.4	N	Afternoon	4	15	13:42:00	0	0	0	0	0	0	0	0	0	0	0	0	0	0	0	0	0	0	0	0	0	0	0	0	0	0	0	0	0	0	0	0	0
DUCKE	Net	-2.92537	-59.9658	2019-11-18	B	D-033-N-T-0	0	503306	2	28.6	94.4	N	Afternoon	4	15	13:43:00	0	0	0	0	0	0	0	0	0	0	0	0	0	0	0	0	0	0	0	0	0	0	0	0	0	0	0	0	0	0	0	0	0
DUCKE	Net	-2.92537	-59.9658	2019-11-18	B	D-033-N-T-0	0	503306	2	28.6	94.4	N	Afternoon	4	15	13:44:00	0	0	0	0	0	0	0	0	0	0	0	0	0	0	0	0	0	0	0	0	0	0	0	0	0	0	0	0	0	0	0	0	0
DUCKE	Net	-2.92537	-59.9658	2019-11-18	B	D-033-N-T-0	0	503306	2	28.1	93.3	N	Afternoon	4	16	13:45:00	0	0	0	0	0	0	0	0	0	0	0	0	0	0	0	0	0	0	0	0	0	0	0	0	0	0	0	0	0	0	0	0	0
DUCKE	Net	-2.92537	-59.9658	2019-11-18	B	D-033-N-T-0	0	503306	2	28.1	93.3	N	Afternoon	4	16	13:46:00	0	0	0	0	0	0	0	0	0	0	0	0	0	0	0	0	0	0	0	0	0	0	0	0	0	0	0	0	0	0	0	0	0
DUCKE	Net	-2.92537	-59.9658	2019-11-18	B	D-033-N-T-0	0	503306	2	28.1	93.3	N	Afternoon	4	16	13:47:00	1	0	0	0	0	0	0	0	0	1	0	0	0	0	0	0	0	0	0	0	0	0	0	0	0	0	0	0	0	0	0	0	0
DUCKE	Net	-2.92537	-59.9658	2019-11-18	B	D-033-N-T-0	0	503306	2	28.1	93.3	N	Afternoon	4	16	13:48:00	0	0	0	0	0	0	0	0	0	0	0	0	0	0	0	0	0	0	0	0	0	0	0	0	0	0	0	0	0	0	0	0	0
DUCKE	Net	-2.92537	-59.9658	2019-11-18	B	D-033-N-T-0	0	503306	2	28.1	93.3	N	Afternoon	4	16	13:49:00	0	0	0	0	0	0	0	0	0	0	0	0	0	0	0	0	0	0	0	0	0	0	0	0	0	0	0	0	0	0	0	0	0
DUCKE	Net	-2.92537	-59.9658	2019-11-18	B	D-033-N-T-0	0	503306	2	28.1	93.3	N	Afternoon	4	16	13:50:00	0	0	0	0	0	0	0	0	0	0	0	0	0	0	0	0	0	0	0	0	0	0	0	0	0	0	0	0	0	0	0	0	0
DUCKE	Net	-2.92537	-59.9658	2019-11-18	B	D-033-N-T-0	0	503306	2	28.1	93.3	N	Afternoon	4	16	13:51:00	0	0	0	0	0	0	0	0	0	0	0	0	0	0	0	0	0	0	0	0	0	0	0	0	0	0	0	0	0	0	0	0	0
DUCKE	Net	-2.92537	-59.9658	2019-11-18	B	D-033-N-T-0	0	503306	2	28.1	93.3	N	Afternoon	4	16	13:52:00	0	0	0	0	0	0	0	0	0	0	0	0	0	0	0	0	0	0	0	0	0	0	0	0	0	0	0	0	0	0	0	0	0
DUCKE	Net	-2.92537	-59.9658	2019-11-18	B	D-033-N-T-0	0	503306	2	28.1	93.3	N	Afternoon	4	16	13:53:00	0	0	0	0	0	0	0	0	0	0	0	0	0	0	0	0	0	0	0	0	0	0	0	0	0	0	0	0	0	0	0	0	0
DUCKE	Net	-2.92537	-59.9658	2019-11-18	B	D-033-N-T-0	0	503306	2	28.1	93.3	N	Afternoon	4	16	13:54:00	0	0	0	0	0	0	0	0	0	0	0	0	0	0	0	0	0	0	0	0	0	0	0	0	0	0	0	0	0	0	0	0	0
DUCKE	Net	-2.92537	-59.9658	2019-11-18	B	D-033-N-T-0	0	503306	2	28.1	93.3	N	Afternoon	4	16	13:55:00	0	0	0	0	0	0	0	0	0	0	0	0	0	0	0	0	0	0	0	0	0	0	0	0	0	0	0	0	0	0	0	0	0
DUCKE	Net	-2.92537	-59.9658	2019-11-18	B	D-033-N-T-0	0	503306	2	28.1	93.3	N	Afternoon	4	16	13:56:00	0	0	0	0	0	0	0	0	0	0	0	0	0	0	0	0	0	0	0	0	0	0	0	0	0	0	0	0	0	0	0	0	0
DUCKE	Net	-2.92537	-59.9658	2019-11-18	B	D-033-N-T-0	0	503306	2	28.1	93.3	N	Afternoon	4	16	13:57:00	0	0	0	0	0	0	0	0	0	0	0	0	0	0	0	0	0	0	0	0	0	0	0	0	0	0	0	0	0	0	0	0	0
DUCKE	Net	-2.92537	-59.9658	2019-11-18	B	D-033-N-T-0	0	503306	2	28.1	93.3	N	Afternoon	4	16	13:58:00	0	0	0	0	0	0	0	0	0	0	0	0	0	0	0	0	0	0	0	0	0	0	0	0	0	0	0	0	0	0	0	0	0
DUCKE	Net	-2.92537	-59.9658	2019-11-18	B	D-033-N-T-0	0	503306	2	28.1	93.3	N	Afternoon	4	16	13:59:00	0	0	0	0	0	0	0	0	0	0	0	0	0	0	0	0	0	0	0	0	0	0	0	0	0	0	0	0	0	0	0	0	0
DUCKE	Net	-2.92537	-59.9658	2019-11-18	B	D-033-N-T-0	0	503306	2	28.1	93.3	N	Afternoon	5	17	14:00:00	0	0	0	0	0	0	0	0	0	0	0	0	0	0	0	0	0	0	0	0	0	0	0	0	0	0	0	0	0	0	0	0	0
DUCKE	Net	-2.92537	-59.9658	2019-11-18	B	D-033-N-T-0	0	503306	2	28.1	93.3	N	Afternoon	5	17	14:01:00	0	0	0	0	0	0	0	0	0	0	0	0	0	0	0	0	0	0	0	0	0	0	0	0	0	0	0	0	0	0	0	0	0
DUCKE	Net	-2.92537	-59.9658	2019-11-18	B	D-033-N-T-0	0	503306	2	28.1	93.3	N	Afternoon	5	17	14:02:00	0	0	0	0	0	0	0	0	0	0	0	0	0	0	0	0	0	0	0	0	0	0	0	0	0	0	0	0	0	0	0	0	0
DUCKE	Net	-2.92537	-59.9658	2019-11-18	B	D-033-N-T-0	0	503306	2	28.1	93.3	N	Afternoon	5	17	14:03:00	0	0	0	0	0	0	0	0	0	0	0	0	0	0	0	0	0	0	0	0	0	0	0	0	0	0	0	0	0	0	0	0	0
DUCKE	Net	-2.92537	-59.9658	2019-11-18	B	D-033-N-T-0	0	503306	2	28.1	93.3	N	Afternoon	5	17	14:04:00	0	0	0	0	0	0	0	0	0	0	0	0	0	0	0	0	0	0	0	0	0	0	0	0	0	0	0	0	0	0	0	0	0
DUCKE	Net	-2.92537	-59.9658	2019-11-18	B	D-033-N-T-0	0	503306	2	28.1	93.3	N	Afternoon	5	17	14:05:00	0	0	0	0	0	0	0	0	0	0	0	0	0	0	0	0	0	0	0	0	0	0	0	0	0	0	0	0	0	0	0	0	0
DUCKE	Net	-2.92537	-59.9658	2019-11-18	B	D-033-N-T-0	0	503306	2	28.1	93.3	N	Afternoon	5	17	14:06:00	0	0	0	0	0	0	0	0	0	0	0	0	0	0	0	0	0	0	0	0	0	0	0	0	0	0	0	0	0	0	0	0	0
DUCKE	Net	-2.92537	-59.9658	2019-11-18	B	D-033-N-T-0	0	503306	2	28.1	93.3	N	Afternoon	5	17	14:07:00	0	0	0	0	0	0	0	0	0	0	0	0	0	0	0	0	0	0	0	0	0	0	0	0	0	0	0	0	0	0	0	0	0
DUCKE	Net	-2.92537	-59.9658	2019-11-18	B	D-033-N-T-0	0	503306	2	28.1	93.3	N	Afternoon	5	17	14:08:00	0	0	0	0	0	0	0	0	0	0	0	0	0	0	0	0	0	0	0	0	0	0	0	0	0	0	0	0	0	0	0	0	0
DUCKE	Net	-2.92537	-59.9658	2019-11-18	B	D-033-N-T-0	0	503306	2	28.1	93.3	N	Afternoon	5	17	14:09:00	0	0	0	0	0	0	0	0	0	0	0	0	0	0	0	0	0	0	0	0	0	0	0	0	0	0	0	0	0	0	0	0	0
DUCKE	Net	-2.92537	-59.9658	2019-11-18	B	D-033-N-T-0	0	503306	2	28.1	93.3	N	Afternoon	5	17	14:10:00	0	0	0	0	0	0	0	0	0	0	0	0	0	0	0	0	0	0	0	0	0	0	0	0	0	0	0	0	0	0	0	0	0
DUCKE	Net	-2.92537	-59.9658	2019-11-18	B	D-033-N-T-0	0	503306	2	28.1	93.3	N	Afternoon	5	17	14:11:00	0	0	0	0	0	0	0	0	0	0	0	0	0	0	0	0	0	0	0	0	0	0	0	0	0	0	0	0	0	0	0	0	0
DUCKE	Net	-2.92537	-59.9658	2019-11-18	B	D-033-N-T-0	0	503306	2	28.1	93.3	N	Afternoon	5	17	14:12:00	0	0	0	0	0	0	0	0	0	0	0	0	0	0	0	0	0	0	0	0	0	0	0	0	0	0	0	0	0	0	0	0	0
DUCKE	Net	-2.92537	-59.9658	2019-11-18	B	D-033-N-T-0	0	503306	2	28.1	93.3	N	Afternoon	5	17	14:13:00	0	0	0	0	0	0	0	0	0	0	0	0	0	0	0	0	0	0	0	0	0	0	0	0	0	0	0	0	0	0	0	0	0
DUCKE	Net	-2.92537	-59.9658	2019-11-18	B	D-033-N-T-0	0	503306	2	28.1	93.3	N	Afternoon	5	17	14:14:00	0	0	0	0	0	0	0	0	0	0	0	0	0	0	0	0	0	0	0	0	0	0	0	0	0	0	0	0	0	0	0	0	0
DUCKE	Net	-2.92537	-59.9658	2019-11-18	B	D-033-N-T-0	0	503306	2	28.1	94.9	N	Afternoon	5	18	14:15:00	0	0	0	0	0	0	0	0	0	0	0	0	0	0	0	0	0	0	0	0	0	0	0	0	0	0	0	0	0	0	0	0	0
DUCKE	Net	-2.92537	-59.9658	2019-11-18	B	D-033-N-T-0	0	503306	2	28.1	94.9	N	Afternoon	5	18	14:16:00	0	0	0	0	0	0	0	0	0	0	0	0	0	0	0	0	0	0	0	0	0	0	0	0	0	0	0	0	0	0	0	0	0
DUCKE	Net	-2.92537	-59.9658	2019-11-18	B	D-033-N-T-0	0	503306	2	28.1	94.9	N	Afternoon	5	18	14:17:00	0	0	0	0	0	0	0	0	0	0	0	0	0	0	0	0	0	0	0	0	0	0	0	0	0	0	0	0	0	0	0	0	0
DUCKE	Net	-2.92537	-59.9658	2019-11-18	B	D-033-N-T-0	0	503306	2	28.1	94.9	N	Afternoon	5	18	14:18:00	0	0	0	0	0	0	0	0	0	0	0	0	0	0	0	0	0	0	0	0	0	0	0	0	0	0	0	0	0	0	0	0	0
DUCKE	Net	-2.92537	-59.9658	2019-11-18	B	D-033-N-T-0	0	503306	2	28.1	94.9	N	Afternoon	5	18	14:19:00	0	0	0	0	0	0	0	0	0	0	0	0	0	0	0	0	0	0	0	0	0	0	0	0	0	0	0	0	0	0	0	0	0
DUCKE	Net	-2.92537	-59.9658	2019-11-18	B	D-033-N-T-0	0	503306	2	28.1	94.9	N	Afternoon	5	18	14:20:00	0	0	0	0	0	0	0	0	0	0	0	0	0	0	0	0	0	0	0	0	0	0	0	0	0	0	0	0	0	0	0	0	0
DUCKE	Net	-2.92537	-59.9658	2019-11-18	B	D-033-N-T-0	0	503306	2	28.1	94.9	N	Afternoon	5	18	14:21:00	0	0	0	0	0	0	0	0	0	0	0	0	0	0	0	0	0	0	0	0	0	0	0	0	0	0	0	0	0	0	0	0	0
DUCKE	Net	-2.92537	-59.9658	2019-11-18	B	D-033-N-T-0	0	503306	2	28.1	94.9	N	Afternoon	5	18	14:22:00	0	0	0	0	0	0	0	0	0	0	0	0	0	0	0	0	0	0	0	0	0	0	0	0	0	0	0	0	0	0	0	0	0
DUCKE	Net	-2.92537	-59.9658	2019-11-18	B	D-033-N-T-0	0	503306	2	28.1	94.9	N	Afternoon	5	18	14:23:00	0	0	0	0	0	0	0	0	0	0	0	0	0	0	0	0	0	0	0	0	0	0	0	0	0	0	0	0	0	0	0	0	0
DUCKE	Net	-2.92537	-59.9658	2019-11-18	B	D-033-N-T-0	0	503306	2	28.1	94.9	N	Afternoon	5	18	14:24:00	0	0	0	0	0	0	0	0	0	0	0	0	0	0	0	0	0	0	0	0	0	0	0	0	0	0	0	0	0	0	0	0	0
DUCKE	Net	-2.92537	-59.9658	2019-11-18	B	D-033-N-T-0	0	503306	2	28.1	94.9	N	Afternoon	5	18	14:25:00	0	0	0	0	0	0	0	0	0	0	0	0	0	0	0	0	0	0	0	0	0	0	0	0	0	0	0	0	0	0	0	0	0
DUCKE	Net	-2.92537	-59.9658	2019-11-18	B	D-033-N-T-0	0	503306	2	28.1	94.9	N	Afternoon	5	18	14:26:00	0	0	0	0	0	0	0	0	0	0	0	0	0	0	0	0	0	0	0	0	0	0	0	0	0	0	0	0	0	0	0	0	0
DUCKE	Net	-2.92537	-59.9658	2019-11-18	B	D-033-N-T-0	0	503306	2	28.1	94.9	N	Afternoon	5	18	14:27:00	0	0	0	0	0	0	0	0	0	0	0	0	0	0	0	0	0	0	0	0	0	0	0	0	0	0	0	0	0	0	0	0	0
DUCKE	Net	-2.92537	-59.9658	2019-11-18	B	D-033-N-T-0	0	503306	2	28.1	94.9	N	Afternoon	5	18	14:28:00	0	0	0	0	0	0	0	0	0	0	0	0	0	0	0	0	0	0	0	0	0	0	0	0	0	0	0	0	0	0	0	0	0
DUCKE	Net	-2.92537	-59.9658	2019-11-18	B	D-033-N-T-0	0	503306	2	28.1	94.9	N	Afternoon	5	18	14:29:00	0	0	0	0	0	0	0	0	0	0	0	0	0	0	0	0	0	0	0	0	0	0	0	0	0	0	0	0	0	0	0	0	0
DUCKE	Net	-2.92537	-59.9658	2019-11-18	B	D-033-N-T-0	0	503306	2	28.1	94.9	N	Afternoon	5	19	14:30:00	0	0	0	0	0	0	0	0	0	0	0	0	0	0	0	0	0	0	0	0	0	0	0	0	0	0	0	0	0	0	0	0	0
DUCKE	Net	-2.92537	-59.9658	2019-11-18	B	D-033-N-T-0	0	503306	2	28.1	94.9	N	Afternoon	5	19	14:31:00	0	0	0	0	0	0	0	0	0	0	0	0	0	0	0	0	0	0	0	0	0	0	0	0	0	0	0	0	0	0	0	0	0
DUCKE	Net	-2.92537	-59.9658	2019-11-18	B	D-033-N-T-0	0	503306	2	28.1	94.9	N	Afternoon	5	19	14:32:00	0	0	0	0	0	0	0	0	0	0	0	0	0	0	0	0	0	0	0	0	0	0	0	0	0	0	0	0	0	0	0	0	0
DUCKE	Net	-2.92537	-59.9658	2019-11-18	B	D-033-N-T-0	0	503306	2	28.1	94.9	N	Afternoon	5	19	14:33:00	0	0	0	0	0	0	0	0	0	0	0	0	0	0	0	0	0	0	0	0	0	0	0	0	0	0	0	0	0	0	0	0	0
DUCKE	Net	-2.92537	-59.9658	2019-11-18	B	D-033-N-T-0	0	503306	2	28.1	94.9	N	Afternoon	5	19	14:34:00	0	0	0	0	0	0	0	0	0	0	0	0	0	0	0	0	0	0	0	0	0	0	0	0	0	0	0	0	0	0	0	0	0
DUCKE	Net	-2.92537	-59.9658	2019-11-18	B	D-033-N-T-0	0	503306	2	28.1	94.9	N	Afternoon	5	19	14:35:00	0	0	0	0	0	0	0	0	0	0	0	0	0	0	0	0	0	0	0	0	0	0	0	0	0	0	0	0	0	0	0	0	0
DUCKE	Net	-2.92537	-59.9658	2019-11-18	B	D-033-N-T-0	0	503306	2	28.1	94.9	N	Afternoon	5	19	14:36:00	0	0	0	0	0	0	0	0	0	0	0	0	0	0	0	0	0	0	0	0	0	0	0	0	0	0	0	0	0	0	0	0	0
DUCKE	Net	-2.92537	-59.9658	2019-11-18	B	D-033-N-T-0	0	503306	2	28.1	94.9	N	Afternoon	5	19	14:37:00	0	0	0	0	0	0	0	0	0	0	0	0	0	0	0	0	0	0	0	0	0	0	0	0	0	0	0	0	0	0	0	0	0
DUCKE	Net	-2.92537	-59.9658	2019-11-18	B	D-033-N-T-0	0	503306	2	28.1	94.9	N	Afternoon	5	19	14:38:00	0	0	0	0	0	0	0	0	0	0	0	0	0	0	0	0	0	0	0	0	0	0	0	0	0	0	0	0	0	0	0	0	0
DUCKE	Net	-2.92537	-59.9658	2019-11-18	B	D-033-N-T-0	0	503306	2	28.1	94.9	N	Afternoon	5	19	14:39:00	0	0	0	0	0	0	0	0	0	0	0	0	0	0	0	0	0	0	0	0	0	0	0	0	0	0	0	0	0	0	0	0	0
DUCKE	Net	-2.92537	-59.9658	2019-11-18	B	D-033-N-T-0	0	503306	2	28.1	94.9	N	Afternoon	5	19	14:40:00	1	0	0	0	0	0	0	0	0	0	0	0	0	0	0	0	0	0	0	0	0	0	0	0	0	0	0	0	0	0	0	0	0
DUCKE	Net	-2.92537	-59.9658	2019-11-18	B	D-033-N-T-0	0	503306	2	28.1	94.9	N	Afternoon	5	19	14:41:00	1	1	0	0	0	0	0	0	0	0	0	0	0	0	0	0	0	0	0	0	0	0	0	0	0	0	0	0	0	0	0	0	0
DUCKE	Net	-2.92537	-59.9658	2019-11-18	B	D-033-N-T-0	0	503306	2	28.1	94.9	N	Afternoon	5	19	14:42:00	0	0	0	0	0	0	0	0	0	0	0	0	0	0	0	0	0	0	0	0	0	0	0	0	0	0	0	0	0	0	0	0	0
DUCKE	Net	-2.92537	-59.9658	2019-11-18	B	D-033-N-T-0	0	503306	2	28.1	94.9	N	Afternoon	5	19	14:43:00	0	0	0	0	0	0	0	0	0	0	0	0	0	0	0	0	0	0	0	0	0	0	0	0	0	0	0	0	0	0	0	0	0
DUCKE	Net	-2.92537	-59.9658	2019-11-18	B	D-033-N-T-0	0	503306	2	28.1	94.9	N	Afternoon	5	19	14:44:00	0	0	0	0	0	0	0	0	0	0	0	0	0	0	0	0	0	0	0	0	0	0	0	0	0	0	0	0	0	0	0	0	0
DUCKE	Net	-2.92537	-59.9658	2019-11-18	B	D-033-N-T-0	0	503306	2	28.1	94.9	N	Afternoon	5	20	14:45:00	0	0	0	0	0	0	0	0	0	0	0	0	0	0	0	0	0	0	0	0	0	0	0	0	0	0	0	0	0	0	0	0	0
DUCKE	Net	-2.92537	-59.9658	2019-11-18	B	D-033-N-T-0	0	503306	2	28.1	94.9	N	Afternoon	5	20	14:46:00	0	0	0	0	0	0	0	0	0	0	0	0	0	0	0	0	0	0	0	0	0	0	0	0	0	0	0	0	0	0	0	0	0
DUCKE	Net	-2.92537	-59.9658	2019-11-18	B	D-033-N-T-0	0	503306	2	28.1	94.9	N	Afternoon	5	20	14:47:00	0	0	0	0	0	0	0	0	0	0	0	0	0	0	0	0	0	0	0	0	0	0	0	0	0	0	0	0	0	0	0	0	0
DUCKE	Net	-2.92537	-59.9658	2019-11-18	B	D-033-N-T-0	0	503306	2	28.1	94.9	N	Afternoon	5	20	14:48:00	0	0	0	0	0	0	0	0	0	0	0	0	0	0	0	0	0	0	0	0	0	0	0	0	0	0	0	0	0	0	0	0	0
DUCKE	Net	-2.92537	-59.9658	2019-11-18	B	D-033-N-T-0	0	503306	2	28.1	94.9	N	Afternoon	5	20	14:49:00	0	0	0	0	0	0	0	0	0	0	0	0	0	0	0	0	0	0	0	0	0	0	0	0	0	0	0	0	0	0	0	0	0
DUCKE	Net	-2.92537	-59.9658	2019-11-18	B	D-033-N-T-0	0	503306	2	28.1	94.9	N	Afternoon	5	20	14:50:00	0	0	0	0	0	0	0	0	0	0	0	0	0	0	0	0	0	0	0	0	0	0	0	0	0	0	0	0	0	0	0	0	0
DUCKE	Net	-2.92537	-59.9658	2019-11-18	B	D-033-N-T-0	0	503306	2	28.1	94.9	N	Afternoon	5	20	14:51:00	0	0	0	0	0	0	0	0	0	0	0	0	0	0	0	0	0	0	0	0	0	0	0	0	0	0	0	0	0	0	0	0	0
DUCKE	Net	-2.92537	-59.9658	2019-11-18	B	D-033-N-T-0	0	503306	2	28.1	94.9	N	Afternoon	5	20	14:52:00	0	0	0	0	0	0	0	0	0	0	0	0	0	0	0	0	0	0	0	0	0	0	0	0	0	0	0	0	0	0	0	0	0
DUCKE	Net	-2.92537	-59.9658	2019-11-18	B	D-033-N-T-0	0	503306	2	28.1	94.9	N	Afternoon	5	20	14:53:00	0	0	0	0	0	0	0	0	0	0	0	0	0	0	0	0	0	0	0	0	0	0	0	0	0	0	0	0	0	0	0	0	0
DUCKE	Net	-2.92537	-59.9658	2019-11-18	B	D-033-N-T-0	0	503306	2	28.1	94.9	N	Afternoon	5	20	14:54:00	0	0	0	0	0	0	0	0	0	0	0	0	0	0	0	0	0	0	0	0	0	0	0	0	0	0	0	0	0	0	0	0	0
DUCKE	Net	-2.92537	-59.9658	2019-11-18	B	D-033-N-T-0	0	503306	2	28.1	94.9	N	Afternoon	5	20	14:55:00	0	0	0	0	0	0	0	0	0	0	0	0	0	0	0	0	0	0	0	0	0	0	0	0	0	0	0	0	0	0	0	0	0
DUCKE	Net	-2.92537	-59.9658	2019-11-18	B	D-033-N-T-0	0	503306	2	28.1	94.9	N	Afternoon	5	20	14:56:00	0	0	0	0	0	0	0	0	0	0	0	0	0	0	0	0	0	0	0	0	0	0	0	0	0	0	0	0	0	0	0	0	0
DUCKE	Net	-2.92537	-59.9658	2019-11-18	B	D-033-N-T-0	0	503306	2	28.1	94.9	N	Afternoon	5	20	14:57:00	0	0	0	0	0	0	0	0	0	0	0	0	0	0	0	0	0	0	0	0	0	0	0	0	0	0	0	0	0	0	0	0	0
DUCKE	Net	-2.92537	-59.9658	2019-11-18	B	D-033-N-T-0	0	503306	2	28.1	94.9	N	Afternoon	5	20	14:58:00	0	0	0	0	0	0	0	0	0	0	0	0	0	0	0	0	0	0	0	0	0	0	0	0	0	0	0	0	0	0	0	0	0
DUCKE	Net	-2.92537	-59.9658	2019-11-18	B	D-033-N-T-0	0	503306	2	28.1	94.9	N	Afternoon	5	20	14:59:00	0	0	0	0	0	0	0	0	0	0	0	0	0	0	0	0	0	0	0	0	0	0	0	0	0	0	0	0	0	0	0	0	0
DUCKE	Net	-2.92537	-59.9658	2019-11-18	D	D-033-N-T-5	5	502E06	1	25.6	99.5	N	Morning	1	1	10:00:00	0	0	0	0	0	0	0	0	0	0	0	0	0	0	0	0	0	0	0	0	0	0	0	0	0	0	0	0	0	0	0	0	0
DUCKE	Net	-2.92537	-59.9658	2019-11-18	D	D-033-N-T-5	5	502E06	1	25.6	99.5	N	Morning	1	1	10:01:00	0	0	0	0	0	0	0	0	0	0	0	0	0	0	0	0	0	0	0	0	0	0	0	0	0	0	0	0	0	0	0	0	0
DUCKE	Net	-2.92537	-59.9658	2019-11-18	D	D-033-N-T-5	5	502E06	1	25.6	99.5	N	Morning	1	1	10:02:00	0	0	0	0	0	0	0	0	0	0	0	0	0	0	0	0	0	0	0	0	0	0	0	0	0	0	0	0	0	0	0	0	0
DUCKE	Net	-2.92537	-59.9658	2019-11-18	D	D-033-N-T-5	5	502E06	1	25.6	99.5	N	Morning	1	1	10:03:00	0	0	0	0	0	0	0	0	0	0	0	0	0	0	0	0	0	0	0	0	0	0	0	0	0	0	0	0	0	0	0	0	0
DUCKE	Net	-2.92537	-59.9658	2019-11-18	D	D-033-N-T-5	5	502E06	1	25.6	99.5	N	Morning	1	1	10:04:00	0	0	0	0	0	0	0	0	0	0	0	0	0	0	0	0	0	0	0	0	0	0	0	0	0	0	0	0	0	0	0	0	0
DUCKE	Net	-2.92537	-59.9658	2019-11-18	D	D-033-N-T-5	5	502E06	1	25.6	99.5	N	Morning	1	1	10:05:00	0	0	0	0	0	0	0	0	0	0	0	0	0	0	0	0	0	0	0	0	0	0	0	0	0	0	0	0	0	0	0	0	0
DUCKE	Net	-2.92537	-59.9658	2019-11-18	D	D-033-N-T-5	5	502E06	1	25.6	99.5	N	Morning	1	1	10:06:00	0	0	0	0	0	0	0	0	0	0	0	0	0	0	0	0	0	0	0	0	0	0	0	0	0	0	0	0	0	0	0	0	0
DUCKE	Net	-2.92537	-59.9658	2019-11-18	D	D-033-N-T-5	5	502E06	1	25.6	99.5	N	Morning	1	1	10:07:00	0	0	0	0	0	0	0	0	0	0	0	0	0	0	0	0	0	0	0	0	0	0	0	0	0	0	0	0	0	0	0	0	0
DUCKE	Net	-2.92537	-59.9658	2019-11-18	D	D-033-N-T-5	5	502E06	1	25.6	99.5	N	Morning	1	1	10:08:00	0	0	0	0	0	0	0	0	0	0	0	0	0	0	0	0	0	0	0	0	0	0	0	0	0	0	0	0	0	0	0	0	0
DUCKE	Net	-2.92537	-59.9658	2019-11-18	D	D-033-N-T-5	5	502E06	1	25.6	99.5	N	Morning	1	1	10:09:00	0	0	0	0	0	0	0	0	0	0	0	0	0	0	0	0	0	0	0	0	0	0	0	0	0	0	0	0	0	0	0	0	0
DUCKE	Net	-2.92537	-59.9658	2019-11-18	D	D-033-N-T-5	5	502E06	1	25.6	99.5	N	Morning	1	1	10:10:00	0	0	0	0	0	0	0	0	0	0	0	0	0	0	0	0	0	0	0	0	0	0	0	0	0	0	0	0	0	0	0	0	0
DUCKE	Net	-2.92537	-59.9658	2019-11-18	D	D-033-N-T-5	5	502E06	1	25.6	99.5	N	Morning	1	1	10:11:00	0	0	0	0	0	0	0	0	0	0	0	0	0	0	0	0	0	0	0	0	0	0	0	0	0	0	0	0	0	0	0	0	0
DUCKE	Net	-2.92537	-59.9658	2019-11-18	D	D-033-N-T-5	5	502E06	1	25.6	99.5	N	Morning	1	1	10:12:00	0	0	0	0	0	0	0	0	0	0	0	0	0	0	0	0	0	0	0	0	0	0	0	0	0	0	0	0	0	0	0	0	0
DUCKE	Net	-2.92537	-59.9658	2019-11-18	D	D-033-N-T-5	5	502E06	1	25.6	99.5	N	Morning	1	1	10:13:00	0	0	0	0	0	0	0	0	0	0	0	0	0	0	0	0	0	0	0	0	0	0	0	0	0	0	0	0	0	0	0	0	0
DUCKE	Net	-2.92537	-59.9658	2019-11-18	D	D-033-N-T-5	5	502E06	1	25.6	99.5	N	Morning	1	1	10:14:00	0	0	0	0	0	0	0	0	0	0	0	0	0	0	0	0	0	0	0	0	0	0	0	0	0	0	0	0	0	0	0	0	0
DUCKE	Net	-2.92537	-59.9658	2019-11-18	D	D-033-N-T-5	5	502E06	1	25.6	98	N	Morning	1	2	10:15:00	0	0	0	0	0	0	0	0	0	0	0	0	0	0	0	0	0	0	0	0	0	0	0	0	0	0	0	0	0	0	0	0	0
DUCKE	Net	-2.92537	-59.9658	2019-11-18	D	D-033-N-T-5	5	502E06	1	25.6	98	N	Morning	1	2	10:16:00	0	0	0	0	0	0	0	0	0	0	0	0	0	0	0	0	0	0	0	0	0	0	0	0	0	0	0	0	0	0	0	0	0
DUCKE	Net	-2.92537	-59.9658	2019-11-18	D	D-033-N-T-5	5	502E06	1	25.6	98	N	Morning	1	2	10:17:00	0	0	0	0	0	0	0	0	0	0	0	0	0	0	0	0	0	0	0	0	0	0	0	0	0	0	0	0	0	0	0	0	0
DUCKE	Net	-2.92537	-59.9658	2019-11-18	D	D-033-N-T-5	5	502E06	1	25.6	98	N	Morning	1	2	10:18:00	0	0	0	0	0	0	0	0	0	0	0	0	0	0	0	0	0	0	0	0	0	0	0	0	0	0	0	0	0	0	0	0	0
DUCKE	Net	-2.92537	-59.9658	2019-11-18	D	D-033-N-T-5	5	502E06	1	25.6	98	N	Morning	1	2	10:19:00	0	0	0	0	0	0	0	0	0	0	0	0	0	0	0	0	0	0	0	0	0	0	0	0	0	0	0	0	0	0	0	0	0
DUCKE	Net	-2.92537	-59.9658	2019-11-18	D	D-033-N-T-5	5	502E06	1	25.6	98	N	Morning	1	2	10:20:00	0	0	0	0	0	0	0	0	0	0	0	0	0	0	0	0	0	0	0	0	0	0	0	0	0	0	0	0	0	0	0	0	0
DUCKE	Net	-2.92537	-59.9658	2019-11-18	D	D-033-N-T-5	5	502E06	1	25.6	98	N	Morning	1	2	10:21:00	0	0	0	0	0	0	0	0	0	0	0	0	0	0	0	0	0	0	0	0	0	0	0	0	0	0	0	0	0	0	0	0	0
DUCKE	Net	-2.92537	-59.9658	2019-11-18	D	D-033-N-T-5	5	502E06	1	25.6	98	N	Morning	1	2	10:22:00	0	0	0	0	0	0	0	0	0	0	0	0	0	0	0	0	0	0	0	0	0	0	0	0	0	0	0	0	0	0	0	0	0
DUCKE	Net	-2.92537	-59.9658	2019-11-18	D	D-033-N-T-5	5	502E06	1	25.6	98	N	Morning	1	2	10:23:00	0	0	0	0	0	0	0	0	0	0	0	0	0	0	0	0	0	0	0	0	0	0	0	0	0	0	0	0	0	0	0	0	0
DUCKE	Net	-2.92537	-59.9658	2019-11-18	D	D-033-N-T-5	5	502E06	1	25.6	98	N	Morning	1	2	10:24:00	0	0	0	0	0	0	0	0	0	0	0	0	0	0	0	0	0	0	0	0	0	0	0	0	0	0	0	0	0	0	0	0	0
DUCKE	Net	-2.92537	-59.9658	2019-11-18	D	D-033-N-T-5	5	502E06	1	25.6	98	N	Morning	1	2	10:25:00	0	0	0	0	0	0	0	0	0	0	0	0	0	0	0	0	0	0	0	0	0	0	0	0	0	0	0	0	0	0	0	0	0
DUCKE	Net	-2.92537	-59.9658	2019-11-18	D	D-033-N-T-5	5	502E06	1	25.6	98	N	Morning	1	2	10:26:00	0	0	0	0	0	0	0	0	0	0	0	0	0	0	0	0	0	0	0	0	0	0	0	0	0	0	0	0	0	0	0	0	0
DUCKE	Net	-2.92537	-59.9658	2019-11-18	D	D-033-N-T-5	5	502E06	1	25.6	98	N	Morning	1	2	10:27:00	0	0	0	0	0	0	0	0	0	0	0	0	0	0	0	0	0	0	0	0	0	0	0	0	0	0	0	0	0	0	0	0	0
DUCKE	Net	-2.92537	-59.9658	2019-11-18	D	D-033-N-T-5	5	502E06	1	25.6	98	N	Morning	1	2	10:28:00	0	0	0	0	0	0	0	0	0	0	0	0	0	0	0	0	0	0	0	0	0	0	0	0	0	0	0	0	0	0	0	0	0
DUCKE	Net	-2.92537	-59.9658	2019-11-18	D	D-033-N-T-5	5	502E06	1	25.6	98	N	Morning	1	2	10:29:00	0	0	0	0	0	0	0	0	0	0	0	0	0	0	0	0	0	0	0	0	0	0	0	0	0	0	0	0	0	0	0	0	0
DUCKE	Net	-2.92537	-59.9658	2019-11-18	D	D-033-N-T-5	5	502E06	1	25.6	98	N	Morning	1	3	10:30:00	0	0	0	0	0	0	0	0	0	0	0	0	0	0	0	0	0	0	0	0	0	0	0	0	0	0	0	0	0	0	0	0	0
DUCKE	Net	-2.92537	-59.9658	2019-11-18	D	D-033-N-T-5	5	502E06	1	25.6	98	N	Morning	1	3	10:31:00	0	0	0	0	0	0	0	0	0	0	0	0	0	0	0	0	0	0	0	0	0	0	0	0	0	0	0	0	0	0	0	0	0
DUCKE	Net	-2.92537	-59.9658	2019-11-18	D	D-033-N-T-5	5	502E06	1	25.6	98	N	Morning	1	3	10:32:00	0	0	0	0	0	0	0	0	0	0	0	0	0	0	0	0	0	0	0	0	0	0	0	0	0	0	0	0	0	0	0	0	0
DUCKE	Net	-2.92537	-59.9658	2019-11-18	D	D-033-N-T-5	5	502E06	1	25.6	98	N	Morning	1	3	10:33:00	0	0	0	0	0	0	0	0	0	0	0	0	0	0	0	0	0	0	0	0	0	0	0	0	0	0	0	0	0	0	0	0	0
DUCKE	Net	-2.92537	-59.9658	2019-11-18	D	D-033-N-T-5	5	502E06	1	25.6	98	N	Morning	1	3	10:34:00	0	0	0	0	0	0	0	0	0	0	0	0	0	0	0	0	0	0	0	0	0	0	0	0	0	0	0	0	0	0	0	0	0
DUCKE	Net	-2.92537	-59.9658	2019-11-18	D	D-033-N-T-5	5	502E06	1	25.6	98	N	Morning	1	3	10:35:00	0	0	0	0	0	0	0	0	0	0	0	0	0	0	0	0	0	0	0	0	0	0	0	0	0	0	0	0	0	0	0	0	0
DUCKE	Net	-2.92537	-59.9658	2019-11-18	D	D-033-N-T-5	5	502E06	1	25.6	98	N	Morning	1	3	10:36:00	0	0	0	0	0	0	0	0	0	0	0	0	0	0	0	0	0	0	0	0	0	0	0	0	0	0	0	0	0	0	0	0	0
DUCKE	Net	-2.92537	-59.9658	2019-11-18	D	D-033-N-T-5	5	502E06	1	25.6	98	N	Morning	1	3	10:37:00	0	0	0	0	0	0	0	0	0	0	0	0	0	0	0	0	0	0	0	0	0	0	0	0	0	0	0	0	0	0	0	0	0
DUCKE	Net	-2.92537	-59.9658	2019-11-18	D	D-033-N-T-5	5	502E06	1	25.6	98	N	Morning	1	3	10:38:00	0	0	0	0	0	0	0	0	0	0	0	0	0	0	0	0	0	0	0	0	0	0	0	0	0	0	0	0	0	0	0	0	0
DUCKE	Net	-2.92537	-59.9658	2019-11-18	D	D-033-N-T-5	5	502E06	1	25.6	98	N	Morning	1	3	10:39:00	0	0	0	0	0	0	0	0	0	0	0	0	0	0	0	0	0	0	0	0	0	0	0	0	0	0	0	0	0	0	0	0	0
DUCKE	Net	-2.92537	-59.9658	2019-11-18	D	D-033-N-T-5	5	502E06	1	25.6	98	N	Morning	1	3	10:40:00	0	0	0	0	0	0	0	0	0	0	0	0	0	0	0	0	0	0	0	0	0	0	0	0	0	0	0	0	0	0	0	0	0
DUCKE	Net	-2.92537	-59.9658	2019-11-18	D	D-033-N-T-5	5	502E06	1	25.6	98	N	Morning	1	3	10:41:00	0	0	0	0	0	0	0	0	0	0	0	0	0	0	0	0	0	0	0	0	0	0	0	0	0	0	0	0	0	0	0	0	0
DUCKE	Net	-2.92537	-59.9658	2019-11-18	D	D-033-N-T-5	5	502E06	1	25.6	98	N	Morning	1	3	10:42:00	0	0	0	0	0	0	0	0	0	0	0	0	0	0	0	0	0	0	0	0	0	0	0	0	0	0	0	0	0	0	0	0	0
DUCKE	Net	-2.92537	-59.9658	2019-11-18	D	D-033-N-T-5	5	502E06	1	25.6	98	N	Morning	1	3	10:43:00	0	0	0	0	0	0	0	0	0	0	0	0	0	0	0	0	0	0	0	0	0	0	0	0	0	0	0	0	0	0	0	0	0
DUCKE	Net	-2.92537	-59.9658	2019-11-18	D	D-033-N-T-5	5	502E06	1	25.6	98	N	Morning	1	3	10:44:00	0	0	0	0	0	0	0	0	0	0	0	0	0	0	0	0	0	0	0	0	0	0	0	0	0	0	0	0	0	0	0	0	0
DUCKE	Net	-2.92537	-59.9658	2019-11-18	D	D-033-N-T-5	5	502E06	2	27.1	96.2	N	Morning	1	4	10:45:00	0	0	0	0	0	0	0	0	0	0	0	0	0	0	0	0	0	0	0	0	0	0	0	0	0	0	0	0	0	0	0	0	0
DUCKE	Net	-2.92537	-59.9658	2019-11-18	D	D-033-N-T-5	5	502E06	2	27.1	96.2	N	Morning	1	4	10:46:00	0	0	0	0	0	0	0	0	0	0	0	0	0	0	0	0	0	0	0	0	0	0	0	0	0	0	0	0	0	0	0	0	0
DUCKE	Net	-2.92537	-59.9658	2019-11-18	D	D-033-N-T-5	5	502E06	2	27.1	96.2	N	Morning	1	4	10:47:00	0	0	0	0	0	0	0	0	0	0	0	0	0	0	0	0	0	0	0	0	0	0	0	0	0	0	0	0	0	0	0	0	0
DUCKE	Net	-2.92537	-59.9658	2019-11-18	D	D-033-N-T-5	5	502E06	2	27.1	96.2	N	Morning	1	4	10:48:00	0	0	0	0	0	0	0	0	0	0	0	0	0	0	0	0	0	0	0	0	0	0	0	0	0	0	0	0	0	0	0	0	0
DUCKE	Net	-2.92537	-59.9658	2019-11-18	D	D-033-N-T-5	5	502E06	2	27.1	96.2	N	Morning	1	4	10:49:00	0	0	0	0	0	0	0	0	0	0	0	0	0	0	0	0	0	0	0	0	0	0	0	0	0	0	0	0	0	0	0	0	0
DUCKE	Net	-2.92537	-59.9658	2019-11-18	D	D-033-N-T-5	5	502E06	2	27.1	96.2	N	Morning	1	4	10:50:00	0	0	0	0	0	0	0	0	0	0	0	0	0	0	0	0	0	0	0	0	0	0	0	0	0	0	0	0	0	0	0	0	0
DUCKE	Net	-2.92537	-59.9658	2019-11-18	D	D-033-N-T-5	5	502E06	2	27.1	96.2	N	Morning	1	4	10:51:00	0	0	0	0	0	0	0	0	0	0	0	0	0	0	0	0	0	0	0	0	0	0	0	0	0	0	0	0	0	0	0	0	0
DUCKE	Net	-2.92537	-59.9658	2019-11-18	D	D-033-N-T-5	5	502E06	2	27.1	96.2	N	Morning	1	4	10:52:00	0	0	0	0	0	0	0	0	0	0	0	0	0	0	0	0	0	0	0	0	0	0	0	0	0	0	0	0	0	0	0	0	0
DUCKE	Net	-2.92537	-59.9658	2019-11-18	D	D-033-N-T-5	5	502E06	2	27.1	96.2	N	Morning	1	4	10:53:00	0	0	0	0	0	0	0	0	0	0	0	0	0	0	0	0	0	0	0	0	0	0	0	0	0	0	0	0	0	0	0	0	0
DUCKE	Net	-2.92537	-59.9658	2019-11-18	D	D-033-N-T-5	5	502E06	2	27.1	96.2	N	Morning	1	4	10:54:00	0	0	0	0	0	0	0	0	0	0	0	0	0	0	0	0	0	0	0	0	0	0	0	0	0	0	0	0	0	0	0	0	0
DUCKE	Net	-2.92537	-59.9658	2019-11-18	D	D-033-N-T-5	5	502E06	2	27.1	96.2	N	Morning	1	4	10:55:00	0	0	0	0	0	0	0	0	0	0	0	0	0	0	0	0	0	0	0	0	0	0	0	0	0	0	0	0	0	0	0	0	0
DUCKE	Net	-2.92537	-59.9658	2019-11-18	D	D-033-N-T-5	5	502E06	2	27.1	96.2	N	Morning	1	4	10:56:00	0	0	0	0	0	0	0	0	0	0	0	0	0	0	0	0	0	0	0	0	0	0	0	0	0	0	0	0	0	0	0	0	0
DUCKE	Net	-2.92537	-59.9658	2019-11-18	D	D-033-N-T-5	5	502E06	2	27.1	96.2	N	Morning	1	4	10:57:00	0	0	0	0	0	0	0	0	0	0	0	0	0	0	0	0	0	0	0	0	0	0	0	0	0	0	0	0	0	0	0	0	0
DUCKE	Net	-2.92537	-59.9658	2019-11-18	D	D-033-N-T-5	5	502E06	2	27.1	96.2	N	Morning	1	4	10:58:00	0	0	0	0	0	0	0	0	0	0	0	0	0	0	0	0	0	0	0	0	0	0	0	0	0	0	0	0	0	0	0	0	0
DUCKE	Net	-2.92537	-59.9658	2019-11-18	D	D-033-N-T-5	5	502E06	2	27.1	96.2	N	Morning	1	4	10:59:00	0	0	0	0	0	0	0	0	0	0	0	0	0	0	0	0	0	0	0	0	0	0	0	0	0	0	0	0	0	0	0	0	0
DUCKE	Net	-2.92537	-59.9658	2019-11-18	D	D-033-N-T-5	5	502E06	2	27.1	96.2	N	Morning	2	5	11:00:00	0	0	0	0	0	0	0	0	0	0	0	0	0	0	0	0	0	0	0	0	0	0	0	0	0	0	0	0	0	0	0	0	0
DUCKE	Net	-2.92537	-59.9658	2019-11-18	D	D-033-N-T-5	5	502E06	2	27.1	96.2	N	Morning	2	5	11:01:00	0	0	0	0	0	0	0	0	0	0	0	0	0	0	0	0	0	0	0	0	0	0	0	0	0	0	0	0	0	0	0	0	0
DUCKE	Net	-2.92537	-59.9658	2019-11-18	D	D-033-N-T-5	5	502E06	2	27.1	96.2	N	Morning	2	5	11:02:00	0	0	0	0	0	0	0	0	0	0	0	0	0	0	0	0	0	0	0	0	0	0	0	0	0	0	0	0	0	0	0	0	0
DUCKE	Net	-2.92537	-59.9658	2019-11-18	D	D-033-N-T-5	5	502E06	2	27.1	96.2	N	Morning	2	5	11:03:00	0	0	0	0	0	0	0	0	0	0	0	0	0	0	0	0	0	0	0	0	0	0	0	0	0	0	0	0	0	0	0	0	0
DUCKE	Net	-2.92537	-59.9658	2019-11-18	D	D-033-N-T-5	5	502E06	2	27.1	96.2	N	Morning	2	5	11:04:00	0	0	0	0	0	0	0	0	0	0	0	0	0	0	0	0	0	0	0	0	0	0	0	0	0	0	0	0	0	0	0	0	0
DUCKE	Net	-2.92537	-59.9658	2019-11-18	D	D-033-N-T-5	5	502E06	2	27.1	96.2	N	Morning	2	5	11:05:00	0	0	0	0	0	0	0	0	0	0	0	0	0	0	0	0	0	0	0	0	0	0	0	0	0	0	0	0	0	0	0	0	0
DUCKE	Net	-2.92537	-59.9658	2019-11-18	D	D-033-N-T-5	5	502E06	2	27.1	96.2	N	Morning	2	5	11:06:00	1	0	0	0	0	0	0	0	0	1	0	0	0	0	0	0	0	0	0	0	0	0	0	0	0	0	0	0	0	0	0	0	0
DUCKE	Net	-2.92537	-59.9658	2019-11-18	D	D-033-N-T-5	5	502E06	2	27.1	96.2	N	Morning	2	5	11:07:00	0	0	0	0	0	0	0	0	0	0	0	0	0	0	0	0	0	0	0	0	0	0	0	0	0	0	0	0	0	0	0	0	0
DUCKE	Net	-2.92537	-59.9658	2019-11-18	D	D-033-N-T-5	5	502E06	2	27.1	96.2	N	Morning	2	5	11:08:00	0	0	0	0	0	0	0	0	0	0	0	0	0	0	0	0	0	0	0	0	0	0	0	0	0	0	0	0	0	0	0	0	0
DUCKE	Net	-2.92537	-59.9658	2019-11-18	D	D-033-N-T-5	5	502E06	2	27.1	96.2	N	Morning	2	5	11:09:00	0	0	0	0	0	0	0	0	0	0	0	0	0	0	0	0	0	0	0	0	0	0	0	0	0	0	0	0	0	0	0	0	0
DUCKE	Net	-2.92537	-59.9658	2019-11-18	D	D-033-N-T-5	5	502E06	2	27.1	96.2	N	Morning	2	5	11:10:00	0	0	0	0	0	0	0	0	0	0	0	0	0	0	0	0	0	0	0	0	0	0	0	0	0	0	0	0	0	0	0	0	0
DUCKE	Net	-2.92537	-59.9658	2019-11-18	D	D-033-N-T-5	5	502E06	2	27.1	96.2	N	Morning	2	5	11:11:00	0	0	0	0	0	0	0	0	0	0	0	0	0	0	0	0	0	0	0	0	0	0	0	0	0	0	0	0	0	0	0	0	0
DUCKE	Net	-2.92537	-59.9658	2019-11-18	D	D-033-N-T-5	5	502E06	2	27.1	96.2	N	Morning	2	5	11:12:00	0	0	0	0	0	0	0	0	0	0	0	0	0	0	0	0	0	0	0	0	0	0	0	0	0	0	0	0	0	0	0	0	0
DUCKE	Net	-2.92537	-59.9658	2019-11-18	D	D-033-N-T-5	5	502E06	2	27.1	96.2	N	Morning	2	5	11:13:00	1	0	0	0	0	0	0	0	0	1	0	0	0	0	0	0	0	0	0	0	0	0	0	0	0	0	0	0	0	0	0	0	0
DUCKE	Net	-2.92537	-59.9658	2019-11-18	D	D-033-N-T-5	5	502E06	2	27.1	96.2	N	Morning	2	5	11:14:00	0	0	0	0	0	0	0	0	0	0	0	0	0	0	0	0	0	0	0	0	0	0	0	0	0	0	0	0	0	0	0	0	0
DUCKE	Net	-2.92537	-59.9658	2019-11-18	D	D-033-N-T-5	5	502E06	2	26.6	98.6	N	Morning	2	6	11:15:00	0	0	0	0	0	0	0	0	0	0	0	0	0	0	0	0	0	0	0	0	0	0	0	0	0	0	0	0	0	0	0	0	0
DUCKE	Net	-2.92537	-59.9658	2019-11-18	D	D-033-N-T-5	5	502E06	2	26.6	98.6	N	Morning	2	6	11:16:00	0	0	0	0	0	0	0	0	0	0	0	0	0	0	0	0	0	0	0	0	0	0	0	0	0	0	0	0	0	0	0	0	0
DUCKE	Net	-2.92537	-59.9658	2019-11-18	D	D-033-N-T-5	5	502E06	2	26.6	98.6	N	Morning	2	6	11:17:00	0	0	0	0	0	0	0	0	0	0	0	0	0	0	0	0	0	0	0	0	0	0	0	0	0	0	0	0	0	0	0	0	0
DUCKE	Net	-2.92537	-59.9658	2019-11-18	D	D-033-N-T-5	5	502E06	2	26.6	98.6	N	Morning	2	6	11:18:00	0	0	0	0	0	0	0	0	0	0	0	0	0	0	0	0	0	0	0	0	0	0	0	0	0	0	0	0	0	0	0	0	0
DUCKE	Net	-2.92537	-59.9658	2019-11-18	D	D-033-N-T-5	5	502E06	2	26.6	98.6	N	Morning	2	6	11:19:00	0	0	0	0	0	0	0	0	0	0	0	0	0	0	0	0	0	0	0	0	0	0	0	0	0	0	0	0	0	0	0	0	0
DUCKE	Net	-2.92537	-59.9658	2019-11-18	D	D-033-N-T-5	5	502E06	2	26.6	98.6	N	Morning	2	6	11:20:00	0	0	0	0	0	0	0	0	0	0	0	0	0	0	0	0	0	0	0	0	0	0	0	0	0	0	0	0	0	0	0	0	0
DUCKE	Net	-2.92537	-59.9658	2019-11-18	D	D-033-N-T-5	5	502E06	2	26.6	98.6	N	Morning	2	6	11:21:00	0	0	0	0	0	0	0	0	0	0	0	0	0	0	0	0	0	0	0	0	0	0	0	0	0	0	0	0	0	0	0	0	0
DUCKE	Net	-2.92537	-59.9658	2019-11-18	D	D-033-N-T-5	5	502E06	2	26.6	98.6	N	Morning	2	6	11:22:00	0	0	0	0	0	0	0	0	0	0	0	0	0	0	0	0	0	0	0	0	0	0	0	0	0	0	0	0	0	0	0	0	0
DUCKE	Net	-2.92537	-59.9658	2019-11-18	D	D-033-N-T-5	5	502E06	2	26.6	98.6	N	Morning	2	6	11:23:00	0	0	0	0	0	0	0	0	0	0	0	0	0	0	0	0	0	0	0	0	0	0	0	0	0	0	0	0	0	0	0	0	0
DUCKE	Net	-2.92537	-59.9658	2019-11-18	D	D-033-N-T-5	5	502E06	2	26.6	98.6	N	Morning	2	6	11:24:00	0	0	0	0	0	0	0	0	0	0	0	0	0	0	0	0	0	0	0	0	0	0	0	0	0	0	0	0	0	0	0	0	0
DUCKE	Net	-2.92537	-59.9658	2019-11-18	D	D-033-N-T-5	5	502E06	2	26.6	98.6	N	Morning	2	6	11:25:00	0	0	0	0	0	0	0	0	0	0	0	0	0	0	0	0	0	0	0	0	0	0	0	0	0	0	0	0	0	0	0	0	0
DUCKE	Net	-2.92537	-59.9658	2019-11-18	D	D-033-N-T-5	5	502E06	2	26.6	98.6	N	Morning	2	6	11:26:00	0	0	0	0	0	0	0	0	0	0	0	0	0	0	0	0	0	0	0	0	0	0	0	0	0	0	0	0	0	0	0	0	0
DUCKE	Net	-2.92537	-59.9658	2019-11-18	D	D-033-N-T-5	5	502E06	2	26.6	98.6	N	Morning	2	6	11:27:00	0	0	0	0	0	0	0	0	0	0	0	0	0	0	0	0	0	0	0	0	0	0	0	0	0	0	0	0	0	0	0	0	0
DUCKE	Net	-2.92537	-59.9658	2019-11-18	D	D-033-N-T-5	5	502E06	2	26.6	98.6	N	Morning	2	6	11:28:00	0	0	0	0	0	0	0	0	0	0	0	0	0	0	0	0	0	0	0	0	0	0	0	0	0	0	0	0	0	0	0	0	0
DUCKE	Net	-2.92537	-59.9658	2019-11-18	D	D-033-N-T-5	5	502E06	2	26.6	98.6	N	Morning	2	6	11:29:00	0	0	0	0	0	0	0	0	0	0	0	0	0	0	0	0	0	0	0	0	0	0	0	0	0	0	0	0	0	0	0	0	0
DUCKE	Net	-2.92537	-59.9658	2019-11-18	D	D-033-N-T-5	5	502E06	2	26.6	98.6	N	Morning	2	7	11:30:00	0	0	0	0	0	0	0	0	0	0	0	0	0	0	0	0	0	0	0	0	0	0	0	0	0	0	0	0	0	0	0	0	0
DUCKE	Net	-2.92537	-59.9658	2019-11-18	D	D-033-N-T-5	5	502E06	2	26.6	98.6	N	Morning	2	7	11:31:00	0	0	0	0	0	0	0	0	0	0	0	0	0	0	0	0	0	0	0	0	0	0	0	0	0	0	0	0	0	0	0	0	0
DUCKE	Net	-2.92537	-59.9658	2019-11-18	D	D-033-N-T-5	5	502E06	2	26.6	98.6	N	Morning	2	7	11:32:00	1	0	0	0	0	0	0	0	0	1	0	0	0	0	0	0	0	0	0	0	0	0	0	0	0	0	0	0	0	0	0	0	0
DUCKE	Net	-2.92537	-59.9658	2019-11-18	D	D-033-N-T-5	5	502E06	2	26.6	98.6	N	Morning	2	7	11:33:00	0	0	0	0	0	0	0	0	0	0	0	0	0	0	0	0	0	0	0	0	0	0	0	0	0	0	0	0	0	0	0	0	0
DUCKE	Net	-2.92537	-59.9658	2019-11-18	D	D-033-N-T-5	5	502E06	2	26.6	98.6	N	Morning	2	7	11:34:00	0	0	0	0	0	0	0	0	0	0	0	0	0	0	0	0	0	0	0	0	0	0	0	0	0	0	0	0	0	0	0	0	0
DUCKE	Net	-2.92537	-59.9658	2019-11-18	D	D-033-N-T-5	5	502E06	2	26.6	98.6	N	Morning	2	7	11:35:00	0	0	0	0	0	0	0	0	0	0	0	0	0	0	0	0	0	0	0	0	0	0	0	0	0	0	0	0	0	0	0	0	0
DUCKE	Net	-2.92537	-59.9658	2019-11-18	D	D-033-N-T-5	5	502E06	2	26.6	98.6	N	Morning	2	7	11:36:00	0	0	0	0	0	0	0	0	0	0	0	0	0	0	0	0	0	0	0	0	0	0	0	0	0	0	0	0	0	0	0	0	0
DUCKE	Net	-2.92537	-59.9658	2019-11-18	D	D-033-N-T-5	5	502E06	2	26.6	98.6	N	Morning	2	7	11:37:00	0	0	0	0	0	0	0	0	0	0	0	0	0	0	0	0	0	0	0	0	0	0	0	0	0	0	0	0	0	0	0	0	0
DUCKE	Net	-2.92537	-59.9658	2019-11-18	D	D-033-N-T-5	5	502E06	2	26.6	98.6	N	Morning	2	7	11:38:00	0	0	0	0	0	0	0	0	0	0	0	0	0	0	0	0	0	0	0	0	0	0	0	0	0	0	0	0	0	0	0	0	0
DUCKE	Net	-2.92537	-59.9658	2019-11-18	D	D-033-N-T-5	5	502E06	2	26.6	98.6	N	Morning	2	7	11:39:00	1	0	0	0	0	0	0	0	0	1	0	0	0	0	0	0	0	0	0	0	0	0	0	0	0	0	0	0	0	0	0	0	0
DUCKE	Net	-2.92537	-59.9658	2019-11-18	D	D-033-N-T-5	5	502E06	2	26.6	98.6	N	Morning	2	7	11:40:00	0	0	0	0	0	0	0	0	0	0	0	0	0	0	0	0	0	0	0	0	0	0	0	0	0	0	0	0	0	0	0	0	0
DUCKE	Net	-2.92537	-59.9658	2019-11-18	D	D-033-N-T-5	5	502E06	2	26.6	98.6	N	Morning	2	7	11:41:00	0	0	0	0	0	0	0	0	0	0	0	0	0	0	0	0	0	0	0	0	0	0	0	0	0	0	0	0	0	0	0	0	0
DUCKE	Net	-2.92537	-59.9658	2019-11-18	D	D-033-N-T-5	5	502E06	2	26.6	98.6	N	Morning	2	7	11:42:00	0	0	0	0	0	0	0	0	0	0	0	0	0	0	0	0	0	0	0	0	0	0	0	0	0	0	0	0	0	0	0	0	0
DUCKE	Net	-2.92537	-59.9658	2019-11-18	D	D-033-N-T-5	5	502E06	2	26.6	98.6	N	Morning	2	7	11:43:00	0	0	0	0	0	0	0	0	0	0	0	0	0	0	0	0	0	0	0	0	0	0	0	0	0	0	0	0	0	0	0	0	0
DUCKE	Net	-2.92537	-59.9658	2019-11-18	D	D-033-N-T-5	5	502E06	2	26.6	98.6	N	Morning	2	7	11:44:00	0	0	0	0	0	0	0	0	0	0	0	0	0	0	0	0	0	0	0	0	0	0	0	0	0	0	0	0	0	0	0	0	0
DUCKE	Net	-2.92537	-59.9658	2019-11-18	D	D-033-N-T-5	5	502E06	2	26.6	99.1	N	Morning	2	8	11:45:00	0	0	0	0	0	0	0	0	0	0	0	0	0	0	0	0	0	0	0	0	0	0	0	0	0	0	0	0	0	0	0	0	0
DUCKE	Net	-2.92537	-59.9658	2019-11-18	D	D-033-N-T-5	5	502E06	2	26.6	99.1	N	Morning	2	8	11:46:00	0	0	0	0	0	0	0	0	0	0	0	0	0	0	0	0	0	0	0	0	0	0	0	0	0	0	0	0	0	0	0	0	0
DUCKE	Net	-2.92537	-59.9658	2019-11-18	D	D-033-N-T-5	5	502E06	2	26.6	99.1	N	Morning	2	8	11:47:00	0	0	0	0	0	0	0	0	0	0	0	0	0	0	0	0	0	0	0	0	0	0	0	0	0	0	0	0	0	0	0	0	0
DUCKE	Net	-2.92537	-59.9658	2019-11-18	D	D-033-N-T-5	5	502E06	2	26.6	99.1	N	Morning	2	8	11:48:00	0	0	0	0	0	0	0	0	0	0	0	0	0	0	0	0	0	0	0	0	0	0	0	0	0	0	0	0	0	0	0	0	0
DUCKE	Net	-2.92537	-59.9658	2019-11-18	D	D-033-N-T-5	5	502E06	2	26.6	99.1	N	Morning	2	8	11:49:00	0	0	0	0	0	0	0	0	0	0	0	0	0	0	0	0	0	0	0	0	0	0	0	0	0	0	0	0	0	0	0	0	0
DUCKE	Net	-2.92537	-59.9658	2019-11-18	D	D-033-N-T-5	5	502E06	2	26.6	99.1	N	Morning	2	8	11:50:00	0	0	0	0	0	0	0	0	0	0	0	0	0	0	0	0	0	0	0	0	0	0	0	0	0	0	0	0	0	0	0	0	0
DUCKE	Net	-2.92537	-59.9658	2019-11-18	D	D-033-N-T-5	5	502E06	2	26.6	99.1	N	Morning	2	8	11:51:00	0	0	0	0	0	0	0	0	0	0	0	0	0	0	0	0	0	0	0	0	0	0	0	0	0	0	0	0	0	0	0	0	0
DUCKE	Net	-2.92537	-59.9658	2019-11-18	D	D-033-N-T-5	5	502E06	2	26.6	99.1	N	Morning	2	8	11:52:00	0	0	0	0	0	0	0	0	0	0	0	0	0	0	0	0	0	0	0	0	0	0	0	0	0	0	0	0	0	0	0	0	0
DUCKE	Net	-2.92537	-59.9658	2019-11-18	D	D-033-N-T-5	5	502E06	2	26.6	99.1	N	Morning	2	8	11:53:00	0	0	0	0	0	0	0	0	0	0	0	0	0	0	0	0	0	0	0	0	0	0	0	0	0	0	0	0	0	0	0	0	0
DUCKE	Net	-2.92537	-59.9658	2019-11-18	D	D-033-N-T-5	5	502E06	2	26.6	99.1	N	Morning	2	8	11:54:00	0	0	0	0	0	0	0	0	0	0	0	0	0	0	0	0	0	0	0	0	0	0	0	0	0	0	0	0	0	0	0	0	0
DUCKE	Net	-2.92537	-59.9658	2019-11-18	D	D-033-N-T-5	5	502E06	2	26.6	99.1	N	Morning	2	8	11:55:00	0	0	0	0	0	0	0	0	0	0	0	0	0	0	0	0	0	0	0	0	0	0	0	0	0	0	0	0	0	0	0	0	0
DUCKE	Net	-2.92537	-59.9658	2019-11-18	D	D-033-N-T-5	5	502E06	2	26.6	99.1	N	Morning	2	8	11:56:00	0	0	0	0	0	0	0	0	0	0	0	0	0	0	0	0	0	0	0	0	0	0	0	0	0	0	0	0	0	0	0	0	0
DUCKE	Net	-2.92537	-59.9658	2019-11-18	D	D-033-N-T-5	5	502E06	2	26.6	99.1	N	Morning	2	8	11:57:00	0	0	0	0	0	0	0	0	0	0	0	0	0	0	0	0	0	0	0	0	0	0	0	0	0	0	0	0	0	0	0	0	0
DUCKE	Net	-2.92537	-59.9658	2019-11-18	D	D-033-N-T-5	5	502E06	2	26.6	99.1	N	Morning	2	8	11:58:00	0	0	0	0	0	0	0	0	0	0	0	0	0	0	0	0	0	0	0	0	0	0	0	0	0	0	0	0	0	0	0	0	0
DUCKE	Net	-2.92537	-59.9658	2019-11-18	D	D-033-N-T-5	5	502E06	2	26.6	99.1	N	Morning	2	8	11:59:00	0	0	0	0	0	0	0	0	0	0	0	0	0	0	0	0	0	0	0	0	0	0	0	0	0	0	0	0	0	0	0	0	0
DUCKE	Net	-2.92537	-59.9658	2019-11-18	D	D-033-N-T-5	5	502E06	2	26.6	99.1	N	Afternoon	3	9	12:00:00	0	0	0	0	0	0	0	0	0	0	0	0	0	0	0	0	0	0	0	0	0	0	0	0	0	0	0	0	0	0	0	0	0
DUCKE	Net	-2.92537	-59.9658	2019-11-18	D	D-033-N-T-5	5	502E06	2	26.6	99.1	N	Afternoon	3	9	12:01:00	0	0	0	0	0	0	0	0	0	0	0	0	0	0	0	0	0	0	0	0	0	0	0	0	0	0	0	0	0	0	0	0	0
DUCKE	Net	-2.92537	-59.9658	2019-11-18	D	D-033-N-T-5	5	502E06	2	26.6	99.1	N	Afternoon	3	9	12:02:00	0	0	0	0	0	0	0	0	0	0	0	0	0	0	0	0	0	0	0	0	0	0	0	0	0	0	0	0	0	0	0	0	0
DUCKE	Net	-2.92537	-59.9658	2019-11-18	D	D-033-N-T-5	5	502E06	2	26.6	99.1	N	Afternoon	3	9	12:03:00	0	0	0	0	0	0	0	0	0	0	0	0	0	0	0	0	0	0	0	0	0	0	0	0	0	0	0	0	0	0	0	0	0
DUCKE	Net	-2.92537	-59.9658	2019-11-18	D	D-033-N-T-5	5	502E06	2	26.6	99.1	N	Afternoon	3	9	12:04:00	0	0	0	0	0	0	0	0	0	0	0	0	0	0	0	0	0	0	0	0	0	0	0	0	0	0	0	0	0	0	0	0	0
DUCKE	Net	-2.92537	-59.9658	2019-11-18	D	D-033-N-T-5	5	502E06	2	26.6	99.1	N	Afternoon	3	9	12:05:00	0	0	0	0	0	0	0	0	0	0	0	0	0	0	0	0	0	0	0	0	0	0	0	0	0	0	0	0	0	0	0	0	0
DUCKE	Net	-2.92537	-59.9658	2019-11-18	D	D-033-N-T-5	5	502E06	2	26.6	99.1	N	Afternoon	3	9	12:06:00	0	0	0	0	0	0	0	0	0	0	0	0	0	0	0	0	0	0	0	0	0	0	0	0	0	0	0	0	0	0	0	0	0
DUCKE	Net	-2.92537	-59.9658	2019-11-18	D	D-033-N-T-5	5	502E06	2	26.6	99.1	N	Afternoon	3	9	12:07:00	0	0	0	0	0	0	0	0	0	0	0	0	0	0	0	0	0	0	0	0	0	0	0	0	0	0	0	0	0	0	0	0	0
DUCKE	Net	-2.92537	-59.9658	2019-11-18	D	D-033-N-T-5	5	502E06	2	26.6	99.1	N	Afternoon	3	9	12:08:00	0	0	0	0	0	0	0	0	0	0	0	0	0	0	0	0	0	0	0	0	0	0	0	0	0	0	0	0	0	0	0	0	0
DUCKE	Net	-2.92537	-59.9658	2019-11-18	D	D-033-N-T-5	5	502E06	2	26.6	99.1	N	Afternoon	3	9	12:09:00	0	0	0	0	0	0	0	0	0	0	0	0	0	0	0	0	0	0	0	0	0	0	0	0	0	0	0	0	0	0	0	0	0
DUCKE	Net	-2.92537	-59.9658	2019-11-18	D	D-033-N-T-5	5	502E06	2	26.6	99.1	N	Afternoon	3	9	12:10:00	0	0	0	0	0	0	0	0	0	0	0	0	0	0	0	0	0	0	0	0	0	0	0	0	0	0	0	0	0	0	0	0	0
DUCKE	Net	-2.92537	-59.9658	2019-11-18	D	D-033-N-T-5	5	502E06	2	26.6	99.1	N	Afternoon	3	9	12:11:00	0	0	0	0	0	0	0	0	0	0	0	0	0	0	0	0	0	0	0	0	0	0	0	0	0	0	0	0	0	0	0	0	0
DUCKE	Net	-2.92537	-59.9658	2019-11-18	D	D-033-N-T-5	5	502E06	2	26.6	99.1	N	Afternoon	3	9	12:12:00	0	0	0	0	0	0	0	0	0	0	0	0	0	0	0	0	0	0	0	0	0	0	0	0	0	0	0	0	0	0	0	0	0
DUCKE	Net	-2.92537	-59.9658	2019-11-18	D	D-033-N-T-5	5	502E06	2	26.6	99.1	N	Afternoon	3	9	12:13:00	0	0	0	0	0	0	0	0	0	0	0	0	0	0	0	0	0	0	0	0	0	0	0	0	0	0	0	0	0	0	0	0	0
DUCKE	Net	-2.92537	-59.9658	2019-11-18	D	D-033-N-T-5	5	502E06	2	26.6	99.1	N	Afternoon	3	9	12:14:00	0	0	0	0	0	0	0	0	0	0	0	0	0	0	0	0	0	0	0	0	0	0	0	0	0	0	0	0	0	0	0	0	0
DUCKE	Net	-2.92537	-59.9658	2019-11-18	D	D-033-N-T-5	5	502E06	2	26.6	98.1	N	Afternoon	3	10	12:15:00	0	0	0	0	0	0	0	0	0	0	0	0	0	0	0	0	0	0	0	0	0	0	0	0	0	0	0	0	0	0	0	0	0
DUCKE	Net	-2.92537	-59.9658	2019-11-18	D	D-033-N-T-5	5	502E06	2	26.6	98.1	N	Afternoon	3	10	12:16:00	0	0	0	0	0	0	0	0	0	0	0	0	0	0	0	0	0	0	0	0	0	0	0	0	0	0	0	0	0	0	0	0	0
DUCKE	Net	-2.92537	-59.9658	2019-11-18	D	D-033-N-T-5	5	502E06	2	26.6	98.1	N	Afternoon	3	10	12:17:00	0	0	0	0	0	0	0	0	0	0	0	0	0	0	0	0	0	0	0	0	0	0	0	0	0	0	0	0	0	0	0	0	0
DUCKE	Net	-2.92537	-59.9658	2019-11-18	D	D-033-N-T-5	5	502E06	2	26.6	98.1	N	Afternoon	3	10	12:18:00	0	0	0	0	0	0	0	0	0	0	0	0	0	0	0	0	0	0	0	0	0	0	0	0	0	0	0	0	0	0	0	0	0
DUCKE	Net	-2.92537	-59.9658	2019-11-18	D	D-033-N-T-5	5	502E06	2	26.6	98.1	N	Afternoon	3	10	12:19:00	0	0	0	0	0	0	0	0	0	0	0	0	0	0	0	0	0	0	0	0	0	0	0	0	0	0	0	0	0	0	0	0	0
DUCKE	Net	-2.92537	-59.9658	2019-11-18	D	D-033-N-T-5	5	502E06	2	26.6	98.1	N	Afternoon	3	10	12:20:00	0	0	0	0	0	0	0	0	0	0	0	0	0	0	0	0	0	0	0	0	0	0	0	0	0	0	0	0	0	0	0	0	0
DUCKE	Net	-2.92537	-59.9658	2019-11-18	D	D-033-N-T-5	5	502E06	2	26.6	98.1	N	Afternoon	3	10	12:21:00	0	0	0	0	0	0	0	0	0	0	0	0	0	0	0	0	0	0	0	0	0	0	0	0	0	0	0	0	0	0	0	0	0
DUCKE	Net	-2.92537	-59.9658	2019-11-18	D	D-033-N-T-5	5	502E06	2	26.6	98.1	N	Afternoon	3	10	12:22:00	0	0	0	0	0	0	0	0	0	0	0	0	0	0	0	0	0	0	0	0	0	0	0	0	0	0	0	0	0	0	0	0	0
DUCKE	Net	-2.92537	-59.9658	2019-11-18	D	D-033-N-T-5	5	502E06	2	26.6	98.1	N	Afternoon	3	10	12:23:00	1	0	0	0	0	0	0	0	0	1	0	0	0	0	0	0	0	0	0	0	0	0	0	0	0	0	0	0	0	0	0	0	0
DUCKE	Net	-2.92537	-59.9658	2019-11-18	D	D-033-N-T-5	5	502E06	2	26.6	98.1	N	Afternoon	3	10	12:24:00	0	0	0	0	0	0	0	0	0	0	0	0	0	0	0	0	0	0	0	0	0	0	0	0	0	0	0	0	0	0	0	0	0
DUCKE	Net	-2.92537	-59.9658	2019-11-18	D	D-033-N-T-5	5	502E06	2	26.6	98.1	N	Afternoon	3	10	12:25:00	0	0	0	0	0	0	0	0	0	0	0	0	0	0	0	0	0	0	0	0	0	0	0	0	0	0	0	0	0	0	0	0	0
DUCKE	Net	-2.92537	-59.9658	2019-11-18	D	D-033-N-T-5	5	502E06	2	26.6	98.1	N	Afternoon	3	10	12:26:00	0	0	0	0	0	0	0	0	0	0	0	0	0	0	0	0	0	0	0	0	0	0	0	0	0	0	0	0	0	0	0	0	0
DUCKE	Net	-2.92537	-59.9658	2019-11-18	D	D-033-N-T-5	5	502E06	2	26.6	98.1	N	Afternoon	3	10	12:27:00	0	0	0	0	0	0	0	0	0	0	0	0	0	0	0	0	0	0	0	0	0	0	0	0	0	0	0	0	0	0	0	0	0
DUCKE	Net	-2.92537	-59.9658	2019-11-18	D	D-033-N-T-5	5	502E06	2	26.6	98.1	N	Afternoon	3	10	12:28:00	0	0	0	0	0	0	0	0	0	0	0	0	0	0	0	0	0	0	0	0	0	0	0	0	0	0	0	0	0	0	0	0	0
DUCKE	Net	-2.92537	-59.9658	2019-11-18	D	D-033-N-T-5	5	502E06	2	26.6	98.1	N	Afternoon	3	10	12:29:00	0	0	0	0	0	0	0	0	0	0	0	0	0	0	0	0	0	0	0	0	0	0	0	0	0	0	0	0	0	0	0	0	0
DUCKE	Net	-2.92537	-59.9658	2019-11-18	D	D-033-N-T-5	5	502E06	2	26.6	98.1	N	Afternoon	3	11	12:30:00	1	0	0	0	0	0	0	0	0	1	0	0	0	0	0	0	0	0	0	0	0	0	0	0	0	0	0	0	0	0	0	0	0
DUCKE	Net	-2.92537	-59.9658	2019-11-18	D	D-033-N-T-5	5	502E06	2	26.6	98.1	N	Afternoon	3	11	12:31:00	0	0	0	0	0	0	0	0	0	0	0	0	0	0	0	0	0	0	0	0	0	0	0	0	0	0	0	0	0	0	0	0	0
DUCKE	Net	-2.92537	-59.9658	2019-11-18	D	D-033-N-T-5	5	502E06	2	26.6	98.1	N	Afternoon	3	11	12:32:00	0	0	0	0	0	0	0	0	0	0	0	0	0	0	0	0	0	0	0	0	0	0	0	0	0	0	0	0	0	0	0	0	0
DUCKE	Net	-2.92537	-59.9658	2019-11-18	D	D-033-N-T-5	5	502E06	2	26.6	98.1	N	Afternoon	3	11	12:33:00	0	0	0	0	0	0	0	0	0	0	0	0	0	0	0	0	0	0	0	0	0	0	0	0	0	0	0	0	0	0	0	0	0
DUCKE	Net	-2.92537	-59.9658	2019-11-18	D	D-033-N-T-5	5	502E06	2	26.6	98.1	N	Afternoon	3	11	12:34:00	0	0	0	0	0	0	0	0	0	0	0	0	0	0	0	0	0	0	0	0	0	0	0	0	0	0	0	0	0	0	0	0	0
DUCKE	Net	-2.92537	-59.9658	2019-11-18	D	D-033-N-T-5	5	502E06	2	26.6	98.1	N	Afternoon	3	11	12:35:00	0	0	0	0	0	0	0	0	0	0	0	0	0	0	0	0	0	0	0	0	0	0	0	0	0	0	0	0	0	0	0	0	0
DUCKE	Net	-2.92537	-59.9658	2019-11-18	D	D-033-N-T-5	5	502E06	2	26.6	98.1	N	Afternoon	3	11	12:36:00	0	0	0	0	0	0	0	0	0	0	0	0	0	0	0	0	0	0	0	0	0	0	0	0	0	0	0	0	0	0	0	0	0
DUCKE	Net	-2.92537	-59.9658	2019-11-18	D	D-033-N-T-5	5	502E06	2	26.6	98.1	N	Afternoon	3	11	12:37:00	0	0	0	0	0	0	0	0	0	0	0	0	0	0	0	0	0	0	0	0	0	0	0	0	0	0	0	0	0	0	0	0	0
DUCKE	Net	-2.92537	-59.9658	2019-11-18	D	D-033-N-T-5	5	502E06	2	26.6	98.1	N	Afternoon	3	11	12:38:00	0	0	0	0	0	0	0	0	0	0	0	0	0	0	0	0	0	0	0	0	0	0	0	0	0	0	0	0	0	0	0	0	0
DUCKE	Net	-2.92537	-59.9658	2019-11-18	D	D-033-N-T-5	5	502E06	2	26.6	98.1	N	Afternoon	3	11	12:39:00	0	0	0	0	0	0	0	0	0	0	0	0	0	0	0	0	0	0	0	0	0	0	0	0	0	0	0	0	0	0	0	0	0
DUCKE	Net	-2.92537	-59.9658	2019-11-18	D	D-033-N-T-5	5	502E06	2	26.6	98.1	N	Afternoon	3	11	12:40:00	0	0	0	0	0	0	0	0	0	0	0	0	0	0	0	0	0	0	0	0	0	0	0	0	0	0	0	0	0	0	0	0	0
DUCKE	Net	-2.92537	-59.9658	2019-11-18	D	D-033-N-T-5	5	502E06	2	26.6	98.1	N	Afternoon	3	11	12:41:00	0	0	0	0	0	0	0	0	0	0	0	0	0	0	0	0	0	0	0	0	0	0	0	0	0	0	0	0	0	0	0	0	0
DUCKE	Net	-2.92537	-59.9658	2019-11-18	D	D-033-N-T-5	5	502E06	2	26.6	98.1	N	Afternoon	3	11	12:42:00	1	0	0	0	0	0	0	0	0	1	0	0	0	0	0	0	0	0	0	0	0	0	0	0	0	0	0	0	0	0	0	0	0
DUCKE	Net	-2.92537	-59.9658	2019-11-18	D	D-033-N-T-5	5	502E06	2	26.6	98.1	N	Afternoon	3	11	12:43:00	0	0	0	0	0	0	0	0	0	0	0	0	0	0	0	0	0	0	0	0	0	0	0	0	0	0	0	0	0	0	0	0	0
DUCKE	Net	-2.92537	-59.9658	2019-11-18	D	D-033-N-T-5	5	502E06	2	26.6	98.1	N	Afternoon	3	11	12:44:00	0	0	0	0	0	0	0	0	0	0	0	0	0	0	0	0	0	0	0	0	0	0	0	0	0	0	0	0	0	0	0	0	0
DUCKE	Net	-2.92537	-59.9658	2019-11-18	D	D-033-N-T-5	5	502E06	2	27.1	98.7	N	Afternoon	3	12	12:45:00	0	0	0	0	0	0	0	0	0	0	0	0	0	0	0	0	0	0	0	0	0	0	0	0	0	0	0	0	0	0	0	0	0
DUCKE	Net	-2.92537	-59.9658	2019-11-18	D	D-033-N-T-5	5	502E06	2	27.1	98.7	N	Afternoon	3	12	12:46:00	0	0	0	0	0	0	0	0	0	0	0	0	0	0	0	0	0	0	0	0	0	0	0	0	0	0	0	0	0	0	0	0	0
DUCKE	Net	-2.92537	-59.9658	2019-11-18	D	D-033-N-T-5	5	502E06	2	27.1	98.7	N	Afternoon	3	12	12:47:00	0	0	0	0	0	0	0	0	0	0	0	0	0	0	0	0	0	0	0	0	0	0	0	0	0	0	0	0	0	0	0	0	0
DUCKE	Net	-2.92537	-59.9658	2019-11-18	D	D-033-N-T-5	5	502E06	2	27.1	98.7	N	Afternoon	3	12	12:48:00	0	0	0	0	0	0	0	0	0	0	0	0	0	0	0	0	0	0	0	0	0	0	0	0	0	0	0	0	0	0	0	0	0
DUCKE	Net	-2.92537	-59.9658	2019-11-18	D	D-033-N-T-5	5	502E06	2	27.1	98.7	N	Afternoon	3	12	12:49:00	0	0	0	0	0	0	0	0	0	0	0	0	0	0	0	0	0	0	0	0	0	0	0	0	0	0	0	0	0	0	0	0	0
DUCKE	Net	-2.92537	-59.9658	2019-11-18	D	D-033-N-T-5	5	502E06	2	27.1	98.7	N	Afternoon	3	12	12:50:00	0	0	0	0	0	0	0	0	0	0	0	0	0	0	0	0	0	0	0	0	0	0	0	0	0	0	0	0	0	0	0	0	0
DUCKE	Net	-2.92537	-59.9658	2019-11-18	D	D-033-N-T-5	5	502E06	2	27.1	98.7	N	Afternoon	3	12	12:51:00	0	0	0	0	0	0	0	0	0	0	0	0	0	0	0	0	0	0	0	0	0	0	0	0	0	0	0	0	0	0	0	0	0
DUCKE	Net	-2.92537	-59.9658	2019-11-18	D	D-033-N-T-5	5	502E06	2	27.1	98.7	N	Afternoon	3	12	12:52:00	0	0	0	0	0	0	0	0	0	0	0	0	0	0	0	0	0	0	0	0	0	0	0	0	0	0	0	0	0	0	0	0	0
DUCKE	Net	-2.92537	-59.9658	2019-11-18	D	D-033-N-T-5	5	502E06	2	27.1	98.7	N	Afternoon	3	12	12:53:00	0	0	0	0	0	0	0	0	0	0	0	0	0	0	0	0	0	0	0	0	0	0	0	0	0	0	0	0	0	0	0	0	0
DUCKE	Net	-2.92537	-59.9658	2019-11-18	D	D-033-N-T-5	5	502E06	2	27.1	98.7	N	Afternoon	3	12	12:54:00	0	0	0	0	0	0	0	0	0	0	0	0	0	0	0	0	0	0	0	0	0	0	0	0	0	0	0	0	0	0	0	0	0
DUCKE	Net	-2.92537	-59.9658	2019-11-18	D	D-033-N-T-5	5	502E06	2	27.1	98.7	N	Afternoon	3	12	12:55:00	0	0	0	0	0	0	0	0	0	0	0	0	0	0	0	0	0	0	0	0	0	0	0	0	0	0	0	0	0	0	0	0	0
DUCKE	Net	-2.92537	-59.9658	2019-11-18	D	D-033-N-T-5	5	502E06	2	27.1	98.7	N	Afternoon	3	12	12:56:00	0	0	0	0	0	0	0	0	0	0	0	0	0	0	0	0	0	0	0	0	0	0	0	0	0	0	0	0	0	0	0	0	0
DUCKE	Net	-2.92537	-59.9658	2019-11-18	D	D-033-N-T-5	5	502E06	2	27.1	98.7	N	Afternoon	3	12	12:57:00	0	0	0	0	0	0	0	0	0	0	0	0	0	0	0	0	0	0	0	0	0	0	0	0	0	0	0	0	0	0	0	0	0
DUCKE	Net	-2.92537	-59.9658	2019-11-18	D	D-033-N-T-5	5	502E06	2	27.1	98.7	N	Afternoon	3	12	12:58:00	0	0	0	0	0	0	0	0	0	0	0	0	0	0	0	0	0	0	0	0	0	0	0	0	0	0	0	0	0	0	0	0	0
DUCKE	Net	-2.92537	-59.9658	2019-11-18	D	D-033-N-T-5	5	502E06	2	27.1	98.7	N	Afternoon	3	12	12:59:00	0	0	0	0	0	0	0	0	0	0	0	0	0	0	0	0	0	0	0	0	0	0	0	0	0	0	0	0	0	0	0	0	0
DUCKE	Net	-2.92537	-59.9658	2019-11-18	D	D-033-N-T-5	5	502E06	2	27.1	98.7	N	Afternoon	4	13	13:00:00	0	0	0	0	0	0	0	0	0	0	0	0	0	0	0	0	0	0	0	0	0	0	0	0	0	0	0	0	0	0	0	0	0
DUCKE	Net	-2.92537	-59.9658	2019-11-18	D	D-033-N-T-5	5	502E06	2	27.1	98.7	N	Afternoon	4	13	13:01:00	0	0	0	0	0	0	0	0	0	0	0	0	0	0	0	0	0	0	0	0	0	0	0	0	0	0	0	0	0	0	0	0	0
DUCKE	Net	-2.92537	-59.9658	2019-11-18	D	D-033-N-T-5	5	502E06	2	27.1	98.7	N	Afternoon	4	13	13:02:00	0	0	0	0	0	0	0	0	0	0	0	0	0	0	0	0	0	0	0	0	0	0	0	0	0	0	0	0	0	0	0	0	0
DUCKE	Net	-2.92537	-59.9658	2019-11-18	D	D-033-N-T-5	5	502E06	2	27.1	98.7	N	Afternoon	4	13	13:03:00	0	0	0	0	0	0	0	0	0	0	0	0	0	0	0	0	0	0	0	0	0	0	0	0	0	0	0	0	0	0	0	0	0
DUCKE	Net	-2.92537	-59.9658	2019-11-18	D	D-033-N-T-5	5	502E06	2	27.1	98.7	N	Afternoon	4	13	13:04:00	1	0	0	0	0	0	0	0	0	1	0	0	0	0	0	0	0	0	0	0	0	0	0	0	0	0	0	0	0	0	0	0	0
DUCKE	Net	-2.92537	-59.9658	2019-11-18	D	D-033-N-T-5	5	502E06	2	27.1	98.7	N	Afternoon	4	13	13:05:00	0	0	0	0	0	0	0	0	0	0	0	0	0	0	0	0	0	0	0	0	0	0	0	0	0	0	0	0	0	0	0	0	0
DUCKE	Net	-2.92537	-59.9658	2019-11-18	D	D-033-N-T-5	5	502E06	2	27.1	98.7	N	Afternoon	4	13	13:06:00	0	0	0	0	0	0	0	0	0	0	0	0	0	0	0	0	0	0	0	0	0	0	0	0	0	0	0	0	0	0	0	0	0
DUCKE	Net	-2.92537	-59.9658	2019-11-18	D	D-033-N-T-5	5	502E06	2	27.1	98.7	N	Afternoon	4	13	13:07:00	0	0	0	0	0	0	0	0	0	0	0	0	0	0	0	0	0	0	0	0	0	0	0	0	0	0	0	0	0	0	0	0	0
DUCKE	Net	-2.92537	-59.9658	2019-11-18	D	D-033-N-T-5	5	502E06	2	27.1	98.7	N	Afternoon	4	13	13:08:00	0	0	0	0	0	0	0	0	0	0	0	0	0	0	0	0	0	0	0	0	0	0	0	0	0	0	0	0	0	0	0	0	0
DUCKE	Net	-2.92537	-59.9658	2019-11-18	D	D-033-N-T-5	5	502E06	2	27.1	98.7	N	Afternoon	4	13	13:09:00	0	0	0	0	0	0	0	0	0	0	0	0	0	0	0	0	0	0	0	0	0	0	0	0	0	0	0	0	0	0	0	0	0
DUCKE	Net	-2.92537	-59.9658	2019-11-18	D	D-033-N-T-5	5	502E06	2	27.1	98.7	N	Afternoon	4	13	13:10:00	0	0	0	0	0	0	0	0	0	0	0	0	0	0	0	0	0	0	0	0	0	0	0	0	0	0	0	0	0	0	0	0	0
DUCKE	Net	-2.92537	-59.9658	2019-11-18	D	D-033-N-T-5	5	502E06	2	27.1	98.7	N	Afternoon	4	13	13:11:00	0	0	0	0	0	0	0	0	0	0	0	0	0	0	0	0	0	0	0	0	0	0	0	0	0	0	0	0	0	0	0	0	0
DUCKE	Net	-2.92537	-59.9658	2019-11-18	D	D-033-N-T-5	5	502E06	2	27.1	98.7	N	Afternoon	4	13	13:12:00	0	0	0	0	0	0	0	0	0	0	0	0	0	0	0	0	0	0	0	0	0	0	0	0	0	0	0	0	0	0	0	0	0
DUCKE	Net	-2.92537	-59.9658	2019-11-18	D	D-033-N-T-5	5	502E06	2	27.1	98.7	N	Afternoon	4	13	13:13:00	0	0	0	0	0	0	0	0	0	0	0	0	0	0	0	0	0	0	0	0	0	0	0	0	0	0	0	0	0	0	0	0	0
DUCKE	Net	-2.92537	-59.9658	2019-11-18	D	D-033-N-T-5	5	502E06	2	27.1	98.7	N	Afternoon	4	13	13:14:00	0	0	0	0	0	0	0	0	0	0	0	0	0	0	0	0	0	0	0	0	0	0	0	0	0	0	0	0	0	0	0	0	0
DUCKE	Net	-2.92537	-59.9658	2019-11-18	D	D-033-N-T-5	5	502E06	2	29.1	86.7	N	Afternoon	4	14	13:15:00	0	0	0	0	0	0	0	0	0	0	0	0	0	0	0	0	0	0	0	0	0	0	0	0	0	0	0	0	0	0	0	0	0
DUCKE	Net	-2.92537	-59.9658	2019-11-18	D	D-033-N-T-5	5	502E06	2	29.1	86.7	N	Afternoon	4	14	13:16:00	0	0	0	0	0	0	0	0	0	0	0	0	0	0	0	0	0	0	0	0	0	0	0	0	0	0	0	0	0	0	0	0	0
DUCKE	Net	-2.92537	-59.9658	2019-11-18	D	D-033-N-T-5	5	502E06	2	29.1	86.7	N	Afternoon	4	14	13:17:00	0	0	0	0	0	0	0	0	0	0	0	0	0	0	0	0	0	0	0	0	0	0	0	0	0	0	0	0	0	0	0	0	0
DUCKE	Net	-2.92537	-59.9658	2019-11-18	D	D-033-N-T-5	5	502E06	2	29.1	86.7	N	Afternoon	4	14	13:18:00	0	0	0	0	0	0	0	0	0	0	0	0	0	0	0	0	0	0	0	0	0	0	0	0	0	0	0	0	0	0	0	0	0
DUCKE	Net	-2.92537	-59.9658	2019-11-18	D	D-033-N-T-5	5	502E06	2	29.1	86.7	N	Afternoon	4	14	13:19:00	0	0	0	0	0	0	0	0	0	0	0	0	0	0	0	0	0	0	0	0	0	0	0	0	0	0	0	0	0	0	0	0	0
DUCKE	Net	-2.92537	-59.9658	2019-11-18	D	D-033-N-T-5	5	502E06	2	29.1	86.7	N	Afternoon	4	14	13:20:00	0	0	0	0	0	0	0	0	0	0	0	0	0	0	0	0	0	0	0	0	0	0	0	0	0	0	0	0	0	0	0	0	0
DUCKE	Net	-2.92537	-59.9658	2019-11-18	D	D-033-N-T-5	5	502E06	2	29.1	86.7	N	Afternoon	4	14	13:21:00	0	0	0	0	0	0	0	0	0	0	0	0	0	0	0	0	0	0	0	0	0	0	0	0	0	0	0	0	0	0	0	0	0
DUCKE	Net	-2.92537	-59.9658	2019-11-18	D	D-033-N-T-5	5	502E06	2	29.1	86.7	N	Afternoon	4	14	13:22:00	0	0	0	0	0	0	0	0	0	0	0	0	0	0	0	0	0	0	0	0	0	0	0	0	0	0	0	0	0	0	0	0	0
DUCKE	Net	-2.92537	-59.9658	2019-11-18	D	D-033-N-T-5	5	502E06	2	29.1	86.7	N	Afternoon	4	14	13:23:00	0	0	0	0	0	0	0	0	0	0	0	0	0	0	0	0	0	0	0	0	0	0	0	0	0	0	0	0	0	0	0	0	0
DUCKE	Net	-2.92537	-59.9658	2019-11-18	D	D-033-N-T-5	5	502E06	2	29.1	86.7	N	Afternoon	4	14	13:24:00	0	0	0	0	0	0	0	0	0	0	0	0	0	0	0	0	0	0	0	0	0	0	0	0	0	0	0	0	0	0	0	0	0
DUCKE	Net	-2.92537	-59.9658	2019-11-18	D	D-033-N-T-5	5	502E06	2	29.1	86.7	N	Afternoon	4	14	13:25:00	0	0	0	0	0	0	0	0	0	0	0	0	0	0	0	0	0	0	0	0	0	0	0	0	0	0	0	0	0	0	0	0	0
DUCKE	Net	-2.92537	-59.9658	2019-11-18	D	D-033-N-T-5	5	502E06	2	29.1	86.7	N	Afternoon	4	14	13:26:00	0	0	0	0	0	0	0	0	0	0	0	0	0	0	0	0	0	0	0	0	0	0	0	0	0	0	0	0	0	0	0	0	0
DUCKE	Net	-2.92537	-59.9658	2019-11-18	D	D-033-N-T-5	5	502E06	2	29.1	86.7	N	Afternoon	4	14	13:27:00	0	0	0	0	0	0	0	0	0	0	0	0	0	0	0	0	0	0	0	0	0	0	0	0	0	0	0	0	0	0	0	0	0
DUCKE	Net	-2.92537	-59.9658	2019-11-18	D	D-033-N-T-5	5	502E06	2	29.1	86.7	N	Afternoon	4	14	13:28:00	0	0	0	0	0	0	0	0	0	0	0	0	0	0	0	0	0	0	0	0	0	0	0	0	0	0	0	0	0	0	0	0	0
DUCKE	Net	-2.92537	-59.9658	2019-11-18	D	D-033-N-T-5	5	502E06	2	29.1	86.7	N	Afternoon	4	14	13:29:00	0	0	0	0	0	0	0	0	0	0	0	0	0	0	0	0	0	0	0	0	0	0	0	0	0	0	0	0	0	0	0	0	0
DUCKE	Net	-2.92537	-59.9658	2019-11-18	D	D-033-N-T-5	5	502E06	2	29.1	86.7	N	Afternoon	4	15	13:30:00	0	0	0	0	0	0	0	0	0	0	0	0	0	0	0	0	0	0	0	0	0	0	0	0	0	0	0	0	0	0	0	0	0
DUCKE	Net	-2.92537	-59.9658	2019-11-18	D	D-033-N-T-5	5	502E06	2	29.1	86.7	N	Afternoon	4	15	13:31:00	0	0	0	0	0	0	0	0	0	0	0	0	0	0	0	0	0	0	0	0	0	0	0	0	0	0	0	0	0	0	0	0	0
DUCKE	Net	-2.92537	-59.9658	2019-11-18	D	D-033-N-T-5	5	502E06	2	29.1	86.7	N	Afternoon	4	15	13:32:00	0	0	0	0	0	0	0	0	0	0	0	0	0	0	0	0	0	0	0	0	0	0	0	0	0	0	0	0	0	0	0	0	0
DUCKE	Net	-2.92537	-59.9658	2019-11-18	D	D-033-N-T-5	5	502E06	2	29.1	86.7	N	Afternoon	4	15	13:33:00	0	0	0	0	0	0	0	0	0	0	0	0	0	0	0	0	0	0	0	0	0	0	0	0	0	0	0	0	0	0	0	0	0
DUCKE	Net	-2.92537	-59.9658	2019-11-18	D	D-033-N-T-5	5	502E06	2	29.1	86.7	N	Afternoon	4	15	13:34:00	0	0	0	0	0	0	0	0	0	0	0	0	0	0	0	0	0	0	0	0	0	0	0	0	0	0	0	0	0	0	0	0	0
DUCKE	Net	-2.92537	-59.9658	2019-11-18	D	D-033-N-T-5	5	502E06	2	29.1	86.7	N	Afternoon	4	15	13:35:00	0	0	0	0	0	0	0	0	0	0	0	0	0	0	0	0	0	0	0	0	0	0	0	0	0	0	0	0	0	0	0	0	0
DUCKE	Net	-2.92537	-59.9658	2019-11-18	D	D-033-N-T-5	5	502E06	2	29.1	86.7	N	Afternoon	4	15	13:36:00	0	0	0	0	0	0	0	0	0	0	0	0	0	0	0	0	0	0	0	0	0	0	0	0	0	0	0	0	0	0	0	0	0
DUCKE	Net	-2.92537	-59.9658	2019-11-18	D	D-033-N-T-5	5	502E06	2	29.1	86.7	N	Afternoon	4	15	13:37:00	0	0	0	0	0	0	0	0	0	0	0	0	0	0	0	0	0	0	0	0	0	0	0	0	0	0	0	0	0	0	0	0	0
DUCKE	Net	-2.92537	-59.9658	2019-11-18	D	D-033-N-T-5	5	502E06	2	29.1	86.7	N	Afternoon	4	15	13:38:00	0	0	0	0	0	0	0	0	0	0	0	0	0	0	0	0	0	0	0	0	0	0	0	0	0	0	0	0	0	0	0	0	0
DUCKE	Net	-2.92537	-59.9658	2019-11-18	D	D-033-N-T-5	5	502E06	2	29.1	86.7	N	Afternoon	4	15	13:39:00	0	0	0	0	0	0	0	0	0	0	0	0	0	0	0	0	0	0	0	0	0	0	0	0	0	0	0	0	0	0	0	0	0
DUCKE	Net	-2.92537	-59.9658	2019-11-18	D	D-033-N-T-5	5	502E06	2	29.1	86.7	N	Afternoon	4	15	13:40:00	0	0	0	0	0	0	0	0	0	0	0	0	0	0	0	0	0	0	0	0	0	0	0	0	0	0	0	0	0	0	0	0	0
DUCKE	Net	-2.92537	-59.9658	2019-11-18	D	D-033-N-T-5	5	502E06	2	29.1	86.7	N	Afternoon	4	15	13:41:00	0	0	0	0	0	0	0	0	0	0	0	0	0	0	0	0	0	0	0	0	0	0	0	0	0	0	0	0	0	0	0	0	0
DUCKE	Net	-2.92537	-59.9658	2019-11-18	D	D-033-N-T-5	5	502E06	2	29.1	86.7	N	Afternoon	4	15	13:42:00	0	0	0	0	0	0	0	0	0	0	0	0	0	0	0	0	0	0	0	0	0	0	0	0	0	0	0	0	0	0	0	0	0
DUCKE	Net	-2.92537	-59.9658	2019-11-18	D	D-033-N-T-5	5	502E06	2	29.1	86.7	N	Afternoon	4	15	13:43:00	0	0	0	0	0	0	0	0	0	0	0	0	0	0	0	0	0	0	0	0	0	0	0	0	0	0	0	0	0	0	0	0	0
DUCKE	Net	-2.92537	-59.9658	2019-11-18	D	D-033-N-T-5	5	502E06	2	29.1	86.7	N	Afternoon	4	15	13:44:00	0	0	0	0	0	0	0	0	0	0	0	0	0	0	0	0	0	0	0	0	0	0	0	0	0	0	0	0	0	0	0	0	0
DUCKE	Net	-2.92537	-59.9658	2019-11-18	D	D-033-N-T-5	5	502E06	2	28.6	86.1	N	Afternoon	4	16	13:45:00	0	0	0	0	0	0	0	0	0	0	0	0	0	0	0	0	0	0	0	0	0	0	0	0	0	0	0	0	0	0	0	0	0
DUCKE	Net	-2.92537	-59.9658	2019-11-18	D	D-033-N-T-5	5	502E06	2	28.6	86.1	N	Afternoon	4	16	13:46:00	0	0	0	0	0	0	0	0	0	0	0	0	0	0	0	0	0	0	0	0	0	0	0	0	0	0	0	0	0	0	0	0	0
DUCKE	Net	-2.92537	-59.9658	2019-11-18	D	D-033-N-T-5	5	502E06	2	28.6	86.1	N	Afternoon	4	16	13:47:00	0	0	0	0	0	0	0	0	0	0	0	0	0	0	0	0	0	0	0	0	0	0	0	0	0	0	0	0	0	0	0	0	0
DUCKE	Net	-2.92537	-59.9658	2019-11-18	D	D-033-N-T-5	5	502E06	2	28.6	86.1	N	Afternoon	4	16	13:48:00	0	0	0	0	0	0	0	0	0	0	0	0	0	0	0	0	0	0	0	0	0	0	0	0	0	0	0	0	0	0	0	0	0
DUCKE	Net	-2.92537	-59.9658	2019-11-18	D	D-033-N-T-5	5	502E06	2	28.6	86.1	N	Afternoon	4	16	13:49:00	0	0	0	0	0	0	0	0	0	0	0	0	0	0	0	0	0	0	0	0	0	0	0	0	0	0	0	0	0	0	0	0	0
DUCKE	Net	-2.92537	-59.9658	2019-11-18	D	D-033-N-T-5	5	502E06	2	28.6	86.1	N	Afternoon	4	16	13:50:00	0	0	0	0	0	0	0	0	0	0	0	0	0	0	0	0	0	0	0	0	0	0	0	0	0	0	0	0	0	0	0	0	0
DUCKE	Net	-2.92537	-59.9658	2019-11-18	D	D-033-N-T-5	5	502E06	2	28.6	86.1	N	Afternoon	4	16	13:51:00	0	0	0	0	0	0	0	0	0	0	0	0	0	0	0	0	0	0	0	0	0	0	0	0	0	0	0	0	0	0	0	0	0
DUCKE	Net	-2.92537	-59.9658	2019-11-18	D	D-033-N-T-5	5	502E06	2	28.6	86.1	N	Afternoon	4	16	13:52:00	0	0	0	0	0	0	0	0	0	0	0	0	0	0	0	0	0	0	0	0	0	0	0	0	0	0	0	0	0	0	0	0	0
DUCKE	Net	-2.92537	-59.9658	2019-11-18	D	D-033-N-T-5	5	502E06	2	28.6	86.1	N	Afternoon	4	16	13:53:00	0	0	0	0	0	0	0	0	0	0	0	0	0	0	0	0	0	0	0	0	0	0	0	0	0	0	0	0	0	0	0	0	0
DUCKE	Net	-2.92537	-59.9658	2019-11-18	D	D-033-N-T-5	5	502E06	2	28.6	86.1	N	Afternoon	4	16	13:54:00	0	0	0	0	0	0	0	0	0	0	0	0	0	0	0	0	0	0	0	0	0	0	0	0	0	0	0	0	0	0	0	0	0
DUCKE	Net	-2.92537	-59.9658	2019-11-18	D	D-033-N-T-5	5	502E06	2	28.6	86.1	N	Afternoon	4	16	13:55:00	0	0	0	0	0	0	0	0	0	0	0	0	0	0	0	0	0	0	0	0	0	0	0	0	0	0	0	0	0	0	0	0	0
DUCKE	Net	-2.92537	-59.9658	2019-11-18	D	D-033-N-T-5	5	502E06	2	28.6	86.1	N	Afternoon	4	16	13:56:00	0	0	0	0	0	0	0	0	0	0	0	0	0	0	0	0	0	0	0	0	0	0	0	0	0	0	0	0	0	0	0	0	0
DUCKE	Net	-2.92537	-59.9658	2019-11-18	D	D-033-N-T-5	5	502E06	2	28.6	86.1	N	Afternoon	4	16	13:57:00	0	0	0	0	0	0	0	0	0	0	0	0	0	0	0	0	0	0	0	0	0	0	0	0	0	0	0	0	0	0	0	0	0
DUCKE	Net	-2.92537	-59.9658	2019-11-18	D	D-033-N-T-5	5	502E06	2	28.6	86.1	N	Afternoon	4	16	13:58:00	0	0	0	0	0	0	0	0	0	0	0	0	0	0	0	0	0	0	0	0	0	0	0	0	0	0	0	0	0	0	0	0	0
DUCKE	Net	-2.92537	-59.9658	2019-11-18	D	D-033-N-T-5	5	502E06	2	28.6	86.1	N	Afternoon	4	16	13:59:00	0	0	0	0	0	0	0	0	0	0	0	0	0	0	0	0	0	0	0	0	0	0	0	0	0	0	0	0	0	0	0	0	0
DUCKE	Net	-2.92537	-59.9658	2019-11-18	D	D-033-N-T-5	5	502E06	2	28.6	86.1	N	Afternoon	5	17	14:00:00	0	0	0	0	0	0	0	0	0	0	0	0	0	0	0	0	0	0	0	0	0	0	0	0	0	0	0	0	0	0	0	0	0
DUCKE	Net	-2.92537	-59.9658	2019-11-18	D	D-033-N-T-5	5	502E06	2	28.6	86.1	N	Afternoon	5	17	14:01:00	0	0	0	0	0	0	0	0	0	0	0	0	0	0	0	0	0	0	0	0	0	0	0	0	0	0	0	0	0	0	0	0	0
DUCKE	Net	-2.92537	-59.9658	2019-11-18	D	D-033-N-T-5	5	502E06	2	28.6	86.1	N	Afternoon	5	17	14:02:00	0	0	0	0	0	0	0	0	0	0	0	0	0	0	0	0	0	0	0	0	0	0	0	0	0	0	0	0	0	0	0	0	0
DUCKE	Net	-2.92537	-59.9658	2019-11-18	D	D-033-N-T-5	5	502E06	2	28.6	86.1	N	Afternoon	5	17	14:03:00	0	0	0	0	0	0	0	0	0	0	0	0	0	0	0	0	0	0	0	0	0	0	0	0	0	0	0	0	0	0	0	0	0
DUCKE	Net	-2.92537	-59.9658	2019-11-18	D	D-033-N-T-5	5	502E06	2	28.6	86.1	N	Afternoon	5	17	14:04:00	0	0	0	0	0	0	0	0	0	0	0	0	0	0	0	0	0	0	0	0	0	0	0	0	0	0	0	0	0	0	0	0	0
DUCKE	Net	-2.92537	-59.9658	2019-11-18	D	D-033-N-T-5	5	502E06	2	28.6	86.1	N	Afternoon	5	17	14:05:00	0	0	0	0	0	0	0	0	0	0	0	0	0	0	0	0	0	0	0	0	0	0	0	0	0	0	0	0	0	0	0	0	0
DUCKE	Net	-2.92537	-59.9658	2019-11-18	D	D-033-N-T-5	5	502E06	2	28.6	86.1	N	Afternoon	5	17	14:06:00	0	0	0	0	0	0	0	0	0	0	0	0	0	0	0	0	0	0	0	0	0	0	0	0	0	0	0	0	0	0	0	0	0
DUCKE	Net	-2.92537	-59.9658	2019-11-18	D	D-033-N-T-5	5	502E06	2	28.6	86.1	N	Afternoon	5	17	14:07:00	0	0	0	0	0	0	0	0	0	0	0	0	0	0	0	0	0	0	0	0	0	0	0	0	0	0	0	0	0	0	0	0	0
DUCKE	Net	-2.92537	-59.9658	2019-11-18	D	D-033-N-T-5	5	502E06	2	28.6	86.1	N	Afternoon	5	17	14:08:00	0	0	0	0	0	0	0	0	0	0	0	0	0	0	0	0	0	0	0	0	0	0	0	0	0	0	0	0	0	0	0	0	0
DUCKE	Net	-2.92537	-59.9658	2019-11-18	D	D-033-N-T-5	5	502E06	2	28.6	86.1	N	Afternoon	5	17	14:09:00	0	0	0	0	0	0	0	0	0	0	0	0	0	0	0	0	0	0	0	0	0	0	0	0	0	0	0	0	0	0	0	0	0
DUCKE	Net	-2.92537	-59.9658	2019-11-18	D	D-033-N-T-5	5	502E06	2	28.6	86.1	N	Afternoon	5	17	14:10:00	0	0	0	0	0	0	0	0	0	0	0	0	0	0	0	0	0	0	0	0	0	0	0	0	0	0	0	0	0	0	0	0	0
DUCKE	Net	-2.92537	-59.9658	2019-11-18	D	D-033-N-T-5	5	502E06	2	28.6	86.1	N	Afternoon	5	17	14:11:00	0	0	0	0	0	0	0	0	0	0	0	0	0	0	0	0	0	0	0	0	0	0	0	0	0	0	0	0	0	0	0	0	0
DUCKE	Net	-2.92537	-59.9658	2019-11-18	D	D-033-N-T-5	5	502E06	2	28.6	86.1	N	Afternoon	5	17	14:12:00	0	0	0	0	0	0	0	0	0	0	0	0	0	0	0	0	0	0	0	0	0	0	0	0	0	0	0	0	0	0	0	0	0
DUCKE	Net	-2.92537	-59.9658	2019-11-18	D	D-033-N-T-5	5	502E06	2	28.6	86.1	N	Afternoon	5	17	14:13:00	0	0	0	0	0	0	0	0	0	0	0	0	0	0	0	0	0	0	0	0	0	0	0	0	0	0	0	0	0	0	0	0	0
DUCKE	Net	-2.92537	-59.9658	2019-11-18	D	D-033-N-T-5	5	502E06	2	28.6	86.1	N	Afternoon	5	17	14:14:00	0	0	0	0	0	0	0	0	0	0	0	0	0	0	0	0	0	0	0	0	0	0	0	0	0	0	0	0	0	0	0	0	0
DUCKE	Net	-2.92537	-59.9658	2019-11-18	D	D-033-N-T-5	5	502E06	2	28.6	86.1	N	Afternoon	5	18	14:15:00	0	0	0	0	0	0	0	0	0	0	0	0	0	0	0	0	0	0	0	0	0	0	0	0	0	0	0	0	0	0	0	0	0
DUCKE	Net	-2.92537	-59.9658	2019-11-18	D	D-033-N-T-5	5	502E06	2	28.6	86.1	N	Afternoon	5	18	14:16:00	0	0	0	0	0	0	0	0	0	0	0	0	0	0	0	0	0	0	0	0	0	0	0	0	0	0	0	0	0	0	0	0	0
DUCKE	Net	-2.92537	-59.9658	2019-11-18	D	D-033-N-T-5	5	502E06	2	28.6	86.1	N	Afternoon	5	18	14:17:00	0	0	0	0	0	0	0	0	0	0	0	0	0	0	0	0	0	0	0	0	0	0	0	0	0	0	0	0	0	0	0	0	0
DUCKE	Net	-2.92537	-59.9658	2019-11-18	D	D-033-N-T-5	5	502E06	2	28.6	86.1	N	Afternoon	5	18	14:18:00	0	0	0	0	0	0	0	0	0	0	0	0	0	0	0	0	0	0	0	0	0	0	0	0	0	0	0	0	0	0	0	0	0
DUCKE	Net	-2.92537	-59.9658	2019-11-18	D	D-033-N-T-5	5	502E06	2	28.6	86.1	N	Afternoon	5	18	14:19:00	0	0	0	0	0	0	0	0	0	0	0	0	0	0	0	0	0	0	0	0	0	0	0	0	0	0	0	0	0	0	0	0	0
DUCKE	Net	-2.92537	-59.9658	2019-11-18	D	D-033-N-T-5	5	502E06	2	28.6	86.1	N	Afternoon	5	18	14:20:00	1	0	0	0	0	0	0	0	0	1	0	0	0	0	0	0	0	0	0	0	0	0	0	0	0	0	0	0	0	0	0	0	0
DUCKE	Net	-2.92537	-59.9658	2019-11-18	D	D-033-N-T-5	5	502E06	2	28.6	86.1	N	Afternoon	5	18	14:21:00	0	0	0	0	0	0	0	0	0	0	0	0	0	0	0	0	0	0	0	0	0	0	0	0	0	0	0	0	0	0	0	0	0
DUCKE	Net	-2.92537	-59.9658	2019-11-18	D	D-033-N-T-5	5	502E06	2	28.6	86.1	N	Afternoon	5	18	14:22:00	0	0	0	0	0	0	0	0	0	0	0	0	0	0	0	0	0	0	0	0	0	0	0	0	0	0	0	0	0	0	0	0	0
DUCKE	Net	-2.92537	-59.9658	2019-11-18	D	D-033-N-T-5	5	502E06	2	28.6	86.1	N	Afternoon	5	18	14:23:00	0	0	0	0	0	0	0	0	0	0	0	0	0	0	0	0	0	0	0	0	0	0	0	0	0	0	0	0	0	0	0	0	0
DUCKE	Net	-2.92537	-59.9658	2019-11-18	D	D-033-N-T-5	5	502E06	2	28.6	86.1	N	Afternoon	5	18	14:24:00	0	0	0	0	0	0	0	0	0	0	0	0	0	0	0	0	0	0	0	0	0	0	0	0	0	0	0	0	0	0	0	0	0
DUCKE	Net	-2.92537	-59.9658	2019-11-18	D	D-033-N-T-5	5	502E06	2	28.6	86.1	N	Afternoon	5	18	14:25:00	0	0	0	0	0	0	0	0	0	0	0	0	0	0	0	0	0	0	0	0	0	0	0	0	0	0	0	0	0	0	0	0	0
DUCKE	Net	-2.92537	-59.9658	2019-11-18	D	D-033-N-T-5	5	502E06	2	28.6	86.1	N	Afternoon	5	18	14:26:00	0	0	0	0	0	0	0	0	0	0	0	0	0	0	0	0	0	0	0	0	0	0	0	0	0	0	0	0	0	0	0	0	0
DUCKE	Net	-2.92537	-59.9658	2019-11-18	D	D-033-N-T-5	5	502E06	2	28.6	86.1	N	Afternoon	5	18	14:27:00	0	0	0	0	0	0	0	0	0	0	0	0	0	0	0	0	0	0	0	0	0	0	0	0	0	0	0	0	0	0	0	0	0
DUCKE	Net	-2.92537	-59.9658	2019-11-18	D	D-033-N-T-5	5	502E06	2	28.6	86.1	N	Afternoon	5	18	14:28:00	0	0	0	0	0	0	0	0	0	0	0	0	0	0	0	0	0	0	0	0	0	0	0	0	0	0	0	0	0	0	0	0	0
DUCKE	Net	-2.92537	-59.9658	2019-11-18	D	D-033-N-T-5	5	502E06	2	28.6	86.1	N	Afternoon	5	18	14:29:00	0	0	0	0	0	0	0	0	0	0	0	0	0	0	0	0	0	0	0	0	0	0	0	0	0	0	0	0	0	0	0	0	0
DUCKE	Net	-2.92537	-59.9658	2019-11-18	D	D-033-N-T-5	5	502E06	2	28.6	86.1	N	Afternoon	5	19	14:30:00	0	0	0	0	0	0	0	0	0	0	0	0	0	0	0	0	0	0	0	0	0	0	0	0	0	0	0	0	0	0	0	0	0
DUCKE	Net	-2.92537	-59.9658	2019-11-18	D	D-033-N-T-5	5	502E06	2	28.6	86.1	N	Afternoon	5	19	14:31:00	0	0	0	0	0	0	0	0	0	0	0	0	0	0	0	0	0	0	0	0	0	0	0	0	0	0	0	0	0	0	0	0	0
DUCKE	Net	-2.92537	-59.9658	2019-11-18	D	D-033-N-T-5	5	502E06	2	28.6	86.1	N	Afternoon	5	19	14:32:00	0	0	0	0	0	0	0	0	0	0	0	0	0	0	0	0	0	0	0	0	0	0	0	0	0	0	0	0	0	0	0	0	0
DUCKE	Net	-2.92537	-59.9658	2019-11-18	D	D-033-N-T-5	5	502E06	2	28.6	86.1	N	Afternoon	5	19	14:33:00	0	0	0	0	0	0	0	0	0	0	0	0	0	0	0	0	0	0	0	0	0	0	0	0	0	0	0	0	0	0	0	0	0
DUCKE	Net	-2.92537	-59.9658	2019-11-18	D	D-033-N-T-5	5	502E06	2	28.6	86.1	N	Afternoon	5	19	14:34:00	0	0	0	0	0	0	0	0	0	0	0	0	0	0	0	0	0	0	0	0	0	0	0	0	0	0	0	0	0	0	0	0	0
DUCKE	Net	-2.92537	-59.9658	2019-11-18	D	D-033-N-T-5	5	502E06	2	28.6	86.1	N	Afternoon	5	19	14:35:00	0	0	0	0	0	0	0	0	0	0	0	0	0	0	0	0	0	0	0	0	0	0	0	0	0	0	0	0	0	0	0	0	0
DUCKE	Net	-2.92537	-59.9658	2019-11-18	D	D-033-N-T-5	5	502E06	2	28.6	86.1	N	Afternoon	5	19	14:36:00	0	0	0	0	0	0	0	0	0	0	0	0	0	0	0	0	0	0	0	0	0	0	0	0	0	0	0	0	0	0	0	0	0
DUCKE	Net	-2.92537	-59.9658	2019-11-18	D	D-033-N-T-5	5	502E06	2	28.6	86.1	N	Afternoon	5	19	14:37:00	0	0	0	0	0	0	0	0	0	0	0	0	0	0	0	0	0	0	0	0	0	0	0	0	0	0	0	0	0	0	0	0	0
DUCKE	Net	-2.92537	-59.9658	2019-11-18	D	D-033-N-T-5	5	502E06	2	28.6	86.1	N	Afternoon	5	19	14:38:00	0	0	0	0	0	0	0	0	0	0	0	0	0	0	0	0	0	0	0	0	0	0	0	0	0	0	0	0	0	0	0	0	0
DUCKE	Net	-2.92537	-59.9658	2019-11-18	D	D-033-N-T-5	5	502E06	2	28.6	86.1	N	Afternoon	5	19	14:39:00	0	0	0	0	0	0	0	0	0	0	0	0	0	0	0	0	0	0	0	0	0	0	0	0	0	0	0	0	0	0	0	0	0
DUCKE	Net	-2.92537	-59.9658	2019-11-18	D	D-033-N-T-5	5	502E06	2	28.6	86.1	N	Afternoon	5	19	14:40:00	0	0	0	0	0	0	0	0	0	0	0	0	0	0	0	0	0	0	0	0	0	0	0	0	0	0	0	0	0	0	0	0	0
DUCKE	Net	-2.92537	-59.9658	2019-11-18	D	D-033-N-T-5	5	502E06	2	28.6	86.1	N	Afternoon	5	19	14:41:00	0	0	0	0	0	0	0	0	0	0	0	0	0	0	0	0	0	0	0	0	0	0	0	0	0	0	0	0	0	0	0	0	0
DUCKE	Net	-2.92537	-59.9658	2019-11-18	D	D-033-N-T-5	5	502E06	2	28.6	86.1	N	Afternoon	5	19	14:42:00	0	0	0	0	0	0	0	0	0	0	0	0	0	0	0	0	0	0	0	0	0	0	0	0	0	0	0	0	0	0	0	0	0
DUCKE	Net	-2.92537	-59.9658	2019-11-18	D	D-033-N-T-5	5	502E06	2	28.6	86.1	N	Afternoon	5	19	14:43:00	0	0	0	0	0	0	0	0	0	0	0	0	0	0	0	0	0	0	0	0	0	0	0	0	0	0	0	0	0	0	0	0	0
DUCKE	Net	-2.92537	-59.9658	2019-11-18	D	D-033-N-T-5	5	502E06	2	28.6	86.1	N	Afternoon	5	19	14:44:00	0	0	0	0	0	0	0	0	0	0	0	0	0	0	0	0	0	0	0	0	0	0	0	0	0	0	0	0	0	0	0	0	0
DUCKE	Net	-2.92537	-59.9658	2019-11-18	D	D-033-N-T-5	5	502E06	2	28.1	91.3	N	Afternoon	5	20	14:45:00	0	0	0	0	0	0	0	0	0	0	0	0	0	0	0	0	0	0	0	0	0	0	0	0	0	0	0	0	0	0	0	0	0
DUCKE	Net	-2.92537	-59.9658	2019-11-18	D	D-033-N-T-5	5	502E06	2	28.1	91.3	N	Afternoon	5	20	14:46:00	0	0	0	0	0	0	0	0	0	0	0	0	0	0	0	0	0	0	0	0	0	0	0	0	0	0	0	0	0	0	0	0	0
DUCKE	Net	-2.92537	-59.9658	2019-11-18	D	D-033-N-T-5	5	502E06	2	28.1	91.3	N	Afternoon	5	20	14:47:00	0	0	0	0	0	0	0	0	0	0	0	0	0	0	0	0	0	0	0	0	0	0	0	0	0	0	0	0	0	0	0	0	0
DUCKE	Net	-2.92537	-59.9658	2019-11-18	D	D-033-N-T-5	5	502E06	2	28.1	91.3	N	Afternoon	5	20	14:48:00	0	0	0	0	0	0	0	0	0	0	0	0	0	0	0	0	0	0	0	0	0	0	0	0	0	0	0	0	0	0	0	0	0
DUCKE	Net	-2.92537	-59.9658	2019-11-18	D	D-033-N-T-5	5	502E06	2	28.1	91.3	N	Afternoon	5	20	14:49:00	0	0	0	0	0	0	0	0	0	0	0	0	0	0	0	0	0	0	0	0	0	0	0	0	0	0	0	0	0	0	0	0	0
DUCKE	Net	-2.92537	-59.9658	2019-11-18	D	D-033-N-T-5	5	502E06	2	28.1	91.3	N	Afternoon	5	20	14:50:00	0	0	0	0	0	0	0	0	0	0	0	0	0	0	0	0	0	0	0	0	0	0	0	0	0	0	0	0	0	0	0	0	0
DUCKE	Net	-2.92537	-59.9658	2019-11-18	D	D-033-N-T-5	5	502E06	2	28.1	91.3	N	Afternoon	5	20	14:51:00	0	0	0	0	0	0	0	0	0	0	0	0	0	0	0	0	0	0	0	0	0	0	0	0	0	0	0	0	0	0	0	0	0
DUCKE	Net	-2.92537	-59.9658	2019-11-18	D	D-033-N-T-5	5	502E06	2	28.1	91.3	N	Afternoon	5	20	14:52:00	0	0	0	0	0	0	0	0	0	0	0	0	0	0	0	0	0	0	0	0	0	0	0	0	0	0	0	0	0	0	0	0	0
DUCKE	Net	-2.92537	-59.9658	2019-11-18	D	D-033-N-T-5	5	502E06	2	28.1	91.3	N	Afternoon	5	20	14:53:00	0	0	0	0	0	0	0	0	0	0	0	0	0	0	0	0	0	0	0	0	0	0	0	0	0	0	0	0	0	0	0	0	0
DUCKE	Net	-2.92537	-59.9658	2019-11-18	D	D-033-N-T-5	5	502E06	2	28.1	91.3	N	Afternoon	5	20	14:54:00	0	0	0	0	0	0	0	0	0	0	0	0	0	0	0	0	0	0	0	0	0	0	0	0	0	0	0	0	0	0	0	0	0
DUCKE	Net	-2.92537	-59.9658	2019-11-18	D	D-033-N-T-5	5	502E06	2	28.1	91.3	N	Afternoon	5	20	14:55:00	0	0	0	0	0	0	0	0	0	0	0	0	0	0	0	0	0	0	0	0	0	0	0	0	0	0	0	0	0	0	0	0	0
DUCKE	Net	-2.92537	-59.9658	2019-11-18	D	D-033-N-T-5	5	502E06	2	28.1	91.3	N	Afternoon	5	20	14:56:00	0	0	0	0	0	0	0	0	0	0	0	0	0	0	0	0	0	0	0	0	0	0	0	0	0	0	0	0	0	0	0	0	0
DUCKE	Net	-2.92537	-59.9658	2019-11-18	D	D-033-N-T-5	5	502E06	2	28.1	91.3	N	Afternoon	5	20	14:57:00	0	0	0	0	0	0	0	0	0	0	0	0	0	0	0	0	0	0	0	0	0	0	0	0	0	0	0	0	0	0	0	0	0
DUCKE	Net	-2.92537	-59.9658	2019-11-18	D	D-033-N-T-5	5	502E06	2	28.1	91.3	N	Afternoon	5	20	14:58:00	0	0	0	0	0	0	0	0	0	0	0	0	0	0	0	0	0	0	0	0	0	0	0	0	0	0	0	0	0	0	0	0	0
DUCKE	Net	-2.92537	-59.9658	2019-11-18	D	D-033-N-T-5	5	502E06	2	28.1	91.3	N	Afternoon	5	20	14:59:00	0	0	0	0	0	0	0	0	0	0	0	0	0	0	0	0	0	0	0	0	0	0	0	0	0	0	0	0	0	0	0	0	0
DUCKE	Net	-2.92537	-59.9658	2019-11-18	C	D-033-N-T-10	9	502DE9	1	25.6	99.8	N	Morning	1	1	10:00:00	0	0	0	0	0	0	0	0	0	0	0	0	0	0	0	0	0	0	0	0	0	0	0	0	0	0	0	0	0	0	0	0	0
DUCKE	Net	-2.92537	-59.9658	2019-11-18	C	D-033-N-T-10	9	502DE9	1	25.6	99.8	N	Morning	1	1	10:01:00	0	0	0	0	0	0	0	0	0	0	0	0	0	0	0	0	0	0	0	0	0	0	0	0	0	0	0	0	0	0	0	0	0
DUCKE	Net	-2.92537	-59.9658	2019-11-18	C	D-033-N-T-10	9	502DE9	1	25.6	99.8	N	Morning	1	1	10:02:00	0	0	0	0	0	0	0	0	0	0	0	0	0	0	0	0	0	0	0	0	0	0	0	0	0	0	0	0	0	0	0	0	0
DUCKE	Net	-2.92537	-59.9658	2019-11-18	C	D-033-N-T-10	9	502DE9	1	25.6	99.8	N	Morning	1	1	10:03:00	0	0	0	0	0	0	0	0	0	0	0	0	0	0	0	0	0	0	0	0	0	0	0	0	0	0	0	0	0	0	0	0	0
DUCKE	Net	-2.92537	-59.9658	2019-11-18	C	D-033-N-T-10	9	502DE9	1	25.6	99.8	N	Morning	1	1	10:04:00	0	0	0	0	0	0	0	0	0	0	0	0	0	0	0	0	0	0	0	0	0	0	0	0	0	0	0	0	0	0	0	0	0
DUCKE	Net	-2.92537	-59.9658	2019-11-18	C	D-033-N-T-10	9	502DE9	1	25.6	99.8	N	Morning	1	1	10:05:00	0	0	0	0	0	0	0	0	0	0	0	0	0	0	0	0	0	0	0	0	0	0	0	0	0	0	0	0	0	0	0	0	0
DUCKE	Net	-2.92537	-59.9658	2019-11-18	C	D-033-N-T-10	9	502DE9	1	25.6	99.8	N	Morning	1	1	10:06:00	0	0	0	0	0	0	0	0	0	0	0	0	0	0	0	0	0	0	0	0	0	0	0	0	0	0	0	0	0	0	0	0	0
DUCKE	Net	-2.92537	-59.9658	2019-11-18	C	D-033-N-T-10	9	502DE9	1	25.6	99.8	N	Morning	1	1	10:07:00	0	0	0	0	0	0	0	0	0	0	0	0	0	0	0	0	0	0	0	0	0	0	0	0	0	0	0	0	0	0	0	0	0
DUCKE	Net	-2.92537	-59.9658	2019-11-18	C	D-033-N-T-10	9	502DE9	1	25.6	99.8	N	Morning	1	1	10:08:00	0	0	0	0	0	0	0	0	0	0	0	0	0	0	0	0	0	0	0	0	0	0	0	0	0	0	0	0	0	0	0	0	0
DUCKE	Net	-2.92537	-59.9658	2019-11-18	C	D-033-N-T-10	9	502DE9	1	25.6	99.8	N	Morning	1	1	10:09:00	0	0	0	0	0	0	0	0	0	0	0	0	0	0	0	0	0	0	0	0	0	0	0	0	0	0	0	0	0	0	0	0	0
DUCKE	Net	-2.92537	-59.9658	2019-11-18	C	D-033-N-T-10	9	502DE9	1	25.6	99.8	N	Morning	1	1	10:10:00	0	0	0	0	0	0	0	0	0	0	0	0	0	0	0	0	0	0	0	0	0	0	0	0	0	0	0	0	0	0	0	0	0
DUCKE	Net	-2.92537	-59.9658	2019-11-18	C	D-033-N-T-10	9	502DE9	1	25.6	99.8	N	Morning	1	1	10:11:00	0	0	0	0	0	0	0	0	0	0	0	0	0	0	0	0	0	0	0	0	0	0	0	0	0	0	0	0	0	0	0	0	0
DUCKE	Net	-2.92537	-59.9658	2019-11-18	C	D-033-N-T-10	9	502DE9	1	25.6	99.8	N	Morning	1	1	10:12:00	0	0	0	0	0	0	0	0	0	0	0	0	0	0	0	0	0	0	0	0	0	0	0	0	0	0	0	0	0	0	0	0	0
DUCKE	Net	-2.92537	-59.9658	2019-11-18	C	D-033-N-T-10	9	502DE9	1	25.6	99.8	N	Morning	1	1	10:13:00	0	0	0	0	0	0	0	0	0	0	0	0	0	0	0	0	0	0	0	0	0	0	0	0	0	0	0	0	0	0	0	0	0
DUCKE	Net	-2.92537	-59.9658	2019-11-18	C	D-033-N-T-10	9	502DE9	1	25.6	99.8	N	Morning	1	1	10:14:00	0	0	0	0	0	0	0	0	0	0	0	0	0	0	0	0	0	0	0	0	0	0	0	0	0	0	0	0	0	0	0	0	0
DUCKE	Net	-2.92537	-59.9658	2019-11-18	C	D-033-N-T-10	9	502DE9	1	25.6	99.3	N	Morning	1	2	10:15:00	0	0	0	0	0	0	0	0	0	0	0	0	0	0	0	0	0	0	0	0	0	0	0	0	0	0	0	0	0	0	0	0	0
DUCKE	Net	-2.92537	-59.9658	2019-11-18	C	D-033-N-T-10	9	502DE9	1	25.6	99.3	N	Morning	1	2	10:16:00	0	0	0	0	0	0	0	0	0	0	0	0	0	0	0	0	0	0	0	0	0	0	0	0	0	0	0	0	0	0	0	0	0
DUCKE	Net	-2.92537	-59.9658	2019-11-18	C	D-033-N-T-10	9	502DE9	1	25.6	99.3	N	Morning	1	2	10:17:00	0	0	0	0	0	0	0	0	0	0	0	0	0	0	0	0	0	0	0	0	0	0	0	0	0	0	0	0	0	0	0	0	0
DUCKE	Net	-2.92537	-59.9658	2019-11-18	C	D-033-N-T-10	9	502DE9	1	25.6	99.3	N	Morning	1	2	10:18:00	0	0	0	0	0	0	0	0	0	0	0	0	0	0	0	0	0	0	0	0	0	0	0	0	0	0	0	0	0	0	0	0	0
DUCKE	Net	-2.92537	-59.9658	2019-11-18	C	D-033-N-T-10	9	502DE9	1	25.6	99.3	N	Morning	1	2	10:19:00	0	0	0	0	0	0	0	0	0	0	0	0	0	0	0	0	0	0	0	0	0	0	0	0	0	0	0	0	0	0	0	0	0
DUCKE	Net	-2.92537	-59.9658	2019-11-18	C	D-033-N-T-10	9	502DE9	1	25.6	99.3	N	Morning	1	2	10:20:00	0	0	0	0	0	0	0	0	0	0	0	0	0	0	0	0	0	0	0	0	0	0	0	0	0	0	0	0	0	0	0	0	0
DUCKE	Net	-2.92537	-59.9658	2019-11-18	C	D-033-N-T-10	9	502DE9	1	25.6	99.3	N	Morning	1	2	10:21:00	0	0	0	0	0	0	0	0	0	0	0	0	0	0	0	0	0	0	0	0	0	0	0	0	0	0	0	0	0	0	0	0	0
DUCKE	Net	-2.92537	-59.9658	2019-11-18	C	D-033-N-T-10	9	502DE9	1	25.6	99.3	N	Morning	1	2	10:22:00	0	0	0	0	0	0	0	0	0	0	0	0	0	0	0	0	0	0	0	0	0	0	0	0	0	0	0	0	0	0	0	0	0
DUCKE	Net	-2.92537	-59.9658	2019-11-18	C	D-033-N-T-10	9	502DE9	1	25.6	99.3	N	Morning	1	2	10:23:00	0	0	0	0	0	0	0	0	0	0	0	0	0	0	0	0	0	0	0	0	0	0	0	0	0	0	0	0	0	0	0	0	0
DUCKE	Net	-2.92537	-59.9658	2019-11-18	C	D-033-N-T-10	9	502DE9	1	25.6	99.3	N	Morning	1	2	10:24:00	0	0	0	0	0	0	0	0	0	0	0	0	0	0	0	0	0	0	0	0	0	0	0	0	0	0	0	0	0	0	0	0	0
DUCKE	Net	-2.92537	-59.9658	2019-11-18	C	D-033-N-T-10	9	502DE9	1	25.6	99.3	N	Morning	1	2	10:25:00	0	0	0	0	0	0	0	0	0	0	0	0	0	0	0	0	0	0	0	0	0	0	0	0	0	0	0	0	0	0	0	0	0
DUCKE	Net	-2.92537	-59.9658	2019-11-18	C	D-033-N-T-10	9	502DE9	1	25.6	99.3	N	Morning	1	2	10:26:00	0	0	0	0	0	0	0	0	0	0	0	0	0	0	0	0	0	0	0	0	0	0	0	0	0	0	0	0	0	0	0	0	0
DUCKE	Net	-2.92537	-59.9658	2019-11-18	C	D-033-N-T-10	9	502DE9	1	25.6	99.3	N	Morning	1	2	10:27:00	0	0	0	0	0	0	0	0	0	0	0	0	0	0	0	0	0	0	0	0	0	0	0	0	0	0	0	0	0	0	0	0	0
DUCKE	Net	-2.92537	-59.9658	2019-11-18	C	D-033-N-T-10	9	502DE9	1	25.6	99.3	N	Morning	1	2	10:28:00	0	0	0	0	0	0	0	0	0	0	0	0	0	0	0	0	0	0	0	0	0	0	0	0	0	0	0	0	0	0	0	0	0
DUCKE	Net	-2.92537	-59.9658	2019-11-18	C	D-033-N-T-10	9	502DE9	1	25.6	99.3	N	Morning	1	2	10:29:00	0	0	0	0	0	0	0	0	0	0	0	0	0	0	0	0	0	0	0	0	0	0	0	0	0	0	0	0	0	0	0	0	0
DUCKE	Net	-2.92537	-59.9658	2019-11-18	C	D-033-N-T-10	9	502DE9	1	25.6	99.3	N	Morning	1	3	10:30:00	0	0	0	0	0	0	0	0	0	0	0	0	0	0	0	0	0	0	0	0	0	0	0	0	0	0	0	0	0	0	0	0	0
DUCKE	Net	-2.92537	-59.9658	2019-11-18	C	D-033-N-T-10	9	502DE9	1	25.6	99.3	N	Morning	1	3	10:31:00	0	0	0	0	0	0	0	0	0	0	0	0	0	0	0	0	0	0	0	0	0	0	0	0	0	0	0	0	0	0	0	0	0
DUCKE	Net	-2.92537	-59.9658	2019-11-18	C	D-033-N-T-10	9	502DE9	1	25.6	99.3	N	Morning	1	3	10:32:00	0	0	0	0	0	0	0	0	0	0	0	0	0	0	0	0	0	0	0	0	0	0	0	0	0	0	0	0	0	0	0	0	0
DUCKE	Net	-2.92537	-59.9658	2019-11-18	C	D-033-N-T-10	9	502DE9	1	25.6	99.3	N	Morning	1	3	10:33:00	0	0	0	0	0	0	0	0	0	0	0	0	0	0	0	0	0	0	0	0	0	0	0	0	0	0	0	0	0	0	0	0	0
DUCKE	Net	-2.92537	-59.9658	2019-11-18	C	D-033-N-T-10	9	502DE9	1	25.6	99.3	N	Morning	1	3	10:34:00	0	0	0	0	0	0	0	0	0	0	0	0	0	0	0	0	0	0	0	0	0	0	0	0	0	0	0	0	0	0	0	0	0
DUCKE	Net	-2.92537	-59.9658	2019-11-18	C	D-033-N-T-10	9	502DE9	1	25.6	99.3	N	Morning	1	3	10:35:00	0	0	0	0	0	0	0	0	0	0	0	0	0	0	0	0	0	0	0	0	0	0	0	0	0	0	0	0	0	0	0	0	0
DUCKE	Net	-2.92537	-59.9658	2019-11-18	C	D-033-N-T-10	9	502DE9	1	25.6	99.3	N	Morning	1	3	10:36:00	0	0	0	0	0	0	0	0	0	0	0	0	0	0	0	0	0	0	0	0	0	0	0	0	0	0	0	0	0	0	0	0	0
DUCKE	Net	-2.92537	-59.9658	2019-11-18	C	D-033-N-T-10	9	502DE9	1	25.6	99.3	N	Morning	1	3	10:37:00	0	0	0	0	0	0	0	0	0	0	0	0	0	0	0	0	0	0	0	0	0	0	0	0	0	0	0	0	0	0	0	0	0
DUCKE	Net	-2.92537	-59.9658	2019-11-18	C	D-033-N-T-10	9	502DE9	1	25.6	99.3	N	Morning	1	3	10:38:00	0	0	0	0	0	0	0	0	0	0	0	0	0	0	0	0	0	0	0	0	0	0	0	0	0	0	0	0	0	0	0	0	0
DUCKE	Net	-2.92537	-59.9658	2019-11-18	C	D-033-N-T-10	9	502DE9	1	25.6	99.3	N	Morning	1	3	10:39:00	0	0	0	0	0	0	0	0	0	0	0	0	0	0	0	0	0	0	0	0	0	0	0	0	0	0	0	0	0	0	0	0	0
DUCKE	Net	-2.92537	-59.9658	2019-11-18	C	D-033-N-T-10	9	502DE9	1	25.6	99.3	N	Morning	1	3	10:40:00	0	0	0	0	0	0	0	0	0	0	0	0	0	0	0	0	0	0	0	0	0	0	0	0	0	0	0	0	0	0	0	0	0
DUCKE	Net	-2.92537	-59.9658	2019-11-18	C	D-033-N-T-10	9	502DE9	1	25.6	99.3	N	Morning	1	3	10:41:00	0	0	0	0	0	0	0	0	0	0	0	0	0	0	0	0	0	0	0	0	0	0	0	0	0	0	0	0	0	0	0	0	0
DUCKE	Net	-2.92537	-59.9658	2019-11-18	C	D-033-N-T-10	9	502DE9	1	25.6	99.3	N	Morning	1	3	10:42:00	0	0	0	0	0	0	0	0	0	0	0	0	0	0	0	0	0	0	0	0	0	0	0	0	0	0	0	0	0	0	0	0	0
DUCKE	Net	-2.92537	-59.9658	2019-11-18	C	D-033-N-T-10	9	502DE9	1	25.6	99.3	N	Morning	1	3	10:43:00	0	0	0	0	0	0	0	0	0	0	0	0	0	0	0	0	0	0	0	0	0	0	0	0	0	0	0	0	0	0	0	0	0
DUCKE	Net	-2.92537	-59.9658	2019-11-18	C	D-033-N-T-10	9	502DE9	1	25.6	99.3	N	Morning	1	3	10:44:00	0	0	0	0	0	0	0	0	0	0	0	0	0	0	0	0	0	0	0	0	0	0	0	0	0	0	0	0	0	0	0	0	0
DUCKE	Net	-2.92537	-59.9658	2019-11-18	C	D-033-N-T-10	9	502DE9	2	26.6	99.9	N	Morning	1	4	10:45:00	0	0	0	0	0	0	0	0	0	0	0	0	0	0	0	0	0	0	0	0	0	0	0	0	0	0	0	0	0	0	0	0	0
DUCKE	Net	-2.92537	-59.9658	2019-11-18	C	D-033-N-T-10	9	502DE9	2	26.6	99.9	N	Morning	1	4	10:46:00	0	0	0	0	0	0	0	0	0	0	0	0	0	0	0	0	0	0	0	0	0	0	0	0	0	0	0	0	0	0	0	0	0
DUCKE	Net	-2.92537	-59.9658	2019-11-18	C	D-033-N-T-10	9	502DE9	2	26.6	99.9	N	Morning	1	4	10:47:00	0	0	0	0	0	0	0	0	0	0	0	0	0	0	0	0	0	0	0	0	0	0	0	0	0	0	0	0	0	0	0	0	0
DUCKE	Net	-2.92537	-59.9658	2019-11-18	C	D-033-N-T-10	9	502DE9	2	26.6	99.9	N	Morning	1	4	10:48:00	0	0	0	0	0	0	0	0	0	0	0	0	0	0	0	0	0	0	0	0	0	0	0	0	0	0	0	0	0	0	0	0	0
DUCKE	Net	-2.92537	-59.9658	2019-11-18	C	D-033-N-T-10	9	502DE9	2	26.6	99.9	N	Morning	1	4	10:49:00	0	0	0	0	0	0	0	0	0	0	0	0	0	0	0	0	0	0	0	0	0	0	0	0	0	0	0	0	0	0	0	0	0
DUCKE	Net	-2.92537	-59.9658	2019-11-18	C	D-033-N-T-10	9	502DE9	2	26.6	99.9	N	Morning	1	4	10:50:00	0	0	0	0	0	0	0	0	0	0	0	0	0	0	0	0	0	0	0	0	0	0	0	0	0	0	0	0	0	0	0	0	0
DUCKE	Net	-2.92537	-59.9658	2019-11-18	C	D-033-N-T-10	9	502DE9	2	26.6	99.9	N	Morning	1	4	10:51:00	0	0	0	0	0	0	0	0	0	0	0	0	0	0	0	0	0	0	0	0	0	0	0	0	0	0	0	0	0	0	0	0	0
DUCKE	Net	-2.92537	-59.9658	2019-11-18	C	D-033-N-T-10	9	502DE9	2	26.6	99.9	N	Morning	1	4	10:52:00	0	0	0	0	0	0	0	0	0	0	0	0	0	0	0	0	0	0	0	0	0	0	0	0	0	0	0	0	0	0	0	0	0
DUCKE	Net	-2.92537	-59.9658	2019-11-18	C	D-033-N-T-10	9	502DE9	2	26.6	99.9	N	Morning	1	4	10:53:00	0	0	0	0	0	0	0	0	0	0	0	0	0	0	0	0	0	0	0	0	0	0	0	0	0	0	0	0	0	0	0	0	0
DUCKE	Net	-2.92537	-59.9658	2019-11-18	C	D-033-N-T-10	9	502DE9	2	26.6	99.9	N	Morning	1	4	10:54:00	0	0	0	0	0	0	0	0	0	0	0	0	0	0	0	0	0	0	0	0	0	0	0	0	0	0	0	0	0	0	0	0	0
DUCKE	Net	-2.92537	-59.9658	2019-11-18	C	D-033-N-T-10	9	502DE9	2	26.6	99.9	N	Morning	1	4	10:55:00	0	0	0	0	0	0	0	0	0	0	0	0	0	0	0	0	0	0	0	0	0	0	0	0	0	0	0	0	0	0	0	0	0
DUCKE	Net	-2.92537	-59.9658	2019-11-18	C	D-033-N-T-10	9	502DE9	2	26.6	99.9	N	Morning	1	4	10:56:00	0	0	0	0	0	0	0	0	0	0	0	0	0	0	0	0	0	0	0	0	0	0	0	0	0	0	0	0	0	0	0	0	0
DUCKE	Net	-2.92537	-59.9658	2019-11-18	C	D-033-N-T-10	9	502DE9	2	26.6	99.9	N	Morning	1	4	10:57:00	0	0	0	0	0	0	0	0	0	0	0	0	0	0	0	0	0	0	0	0	0	0	0	0	0	0	0	0	0	0	0	0	0
DUCKE	Net	-2.92537	-59.9658	2019-11-18	C	D-033-N-T-10	9	502DE9	2	26.6	99.9	N	Morning	1	4	10:58:00	0	0	0	0	0	0	0	0	0	0	0	0	0	0	0	0	0	0	0	0	0	0	0	0	0	0	0	0	0	0	0	0	0
DUCKE	Net	-2.92537	-59.9658	2019-11-18	C	D-033-N-T-10	9	502DE9	2	26.6	99.9	N	Morning	1	4	10:59:00	0	0	0	0	0	0	0	0	0	0	0	0	0	0	0	0	0	0	0	0	0	0	0	0	0	0	0	0	0	0	0	0	0
DUCKE	Net	-2.92537	-59.9658	2019-11-18	C	D-033-N-T-10	9	502DE9	2	26.6	99.9	N	Morning	2	5	11:00:00	0	0	0	0	0	0	0	0	0	0	0	0	0	0	0	0	0	0	0	0	0	0	0	0	0	0	0	0	0	0	0	0	0
DUCKE	Net	-2.92537	-59.9658	2019-11-18	C	D-033-N-T-10	9	502DE9	2	26.6	99.9	N	Morning	2	5	11:01:00	0	0	0	0	0	0	0	0	0	0	0	0	0	0	0	0	0	0	0	0	0	0	0	0	0	0	0	0	0	0	0	0	0
DUCKE	Net	-2.92537	-59.9658	2019-11-18	C	D-033-N-T-10	9	502DE9	2	26.6	99.9	N	Morning	2	5	11:02:00	0	0	0	0	0	0	0	0	0	0	0	0	0	0	0	0	0	0	0	0	0	0	0	0	0	0	0	0	0	0	0	0	0
DUCKE	Net	-2.92537	-59.9658	2019-11-18	C	D-033-N-T-10	9	502DE9	2	26.6	99.9	N	Morning	2	5	11:03:00	0	0	0	0	0	0	0	0	0	0	0	0	0	0	0	0	0	0	0	0	0	0	0	0	0	0	0	0	0	0	0	0	0
DUCKE	Net	-2.92537	-59.9658	2019-11-18	C	D-033-N-T-10	9	502DE9	2	26.6	99.9	N	Morning	2	5	11:04:00	0	0	0	0	0	0	0	0	0	0	0	0	0	0	0	0	0	0	0	0	0	0	0	0	0	0	0	0	0	0	0	0	0
DUCKE	Net	-2.92537	-59.9658	2019-11-18	C	D-033-N-T-10	9	502DE9	2	26.6	99.9	N	Morning	2	5	11:05:00	0	0	0	0	0	0	0	0	0	0	0	0	0	0	0	0	0	0	0	0	0	0	0	0	0	0	0	0	0	0	0	0	0
DUCKE	Net	-2.92537	-59.9658	2019-11-18	C	D-033-N-T-10	9	502DE9	2	26.6	99.9	N	Morning	2	5	11:06:00	0	0	0	0	0	0	0	0	0	0	0	0	0	0	0	0	0	0	0	0	0	0	0	0	0	0	0	0	0	0	0	0	0
DUCKE	Net	-2.92537	-59.9658	2019-11-18	C	D-033-N-T-10	9	502DE9	2	26.6	99.9	N	Morning	2	5	11:07:00	0	0	0	0	0	0	0	0	0	0	0	0	0	0	0	0	0	0	0	0	0	0	0	0	0	0	0	0	0	0	0	0	0
DUCKE	Net	-2.92537	-59.9658	2019-11-18	C	D-033-N-T-10	9	502DE9	2	26.6	99.9	N	Morning	2	5	11:08:00	0	0	0	0	0	0	0	0	0	0	0	0	0	0	0	0	0	0	0	0	0	0	0	0	0	0	0	0	0	0	0	0	0
DUCKE	Net	-2.92537	-59.9658	2019-11-18	C	D-033-N-T-10	9	502DE9	2	26.6	99.9	N	Morning	2	5	11:09:00	0	0	0	0	0	0	0	0	0	0	0	0	0	0	0	0	0	0	0	0	0	0	0	0	0	0	0	0	0	0	0	0	0
DUCKE	Net	-2.92537	-59.9658	2019-11-18	C	D-033-N-T-10	9	502DE9	2	26.6	99.9	N	Morning	2	5	11:10:00	0	0	0	0	0	0	0	0	0	0	0	0	0	0	0	0	0	0	0	0	0	0	0	0	0	0	0	0	0	0	0	0	0
DUCKE	Net	-2.92537	-59.9658	2019-11-18	C	D-033-N-T-10	9	502DE9	2	26.6	99.9	N	Morning	2	5	11:11:00	0	0	0	0	0	0	0	0	0	0	0	0	0	0	0	0	0	0	0	0	0	0	0	0	0	0	0	0	0	0	0	0	0
DUCKE	Net	-2.92537	-59.9658	2019-11-18	C	D-033-N-T-10	9	502DE9	2	26.6	99.9	N	Morning	2	5	11:12:00	1	0	0	0	0	0	0	0	0	1	0	0	0	0	0	0	0	0	0	0	0	0	0	0	0	0	0	0	0	0	0	0	0
DUCKE	Net	-2.92537	-59.9658	2019-11-18	C	D-033-N-T-10	9	502DE9	2	26.6	99.9	N	Morning	2	5	11:13:00	0	0	0	0	0	0	0	0	0	0	0	0	0	0	0	0	0	0	0	0	0	0	0	0	0	0	0	0	0	0	0	0	0
DUCKE	Net	-2.92537	-59.9658	2019-11-18	C	D-033-N-T-10	9	502DE9	2	26.6	99.9	N	Morning	2	5	11:14:00	0	0	0	0	0	0	0	0	0	0	0	0	0	0	0	0	0	0	0	0	0	0	0	0	0	0	0	0	0	0	0	0	0
DUCKE	Net	-2.92537	-59.9658	2019-11-18	C	D-033-N-T-10	9	502DE9	2	27.1	99.4	N	Morning	2	6	11:15:00	0	0	0	0	0	0	0	0	0	0	0	0	0	0	0	0	0	0	0	0	0	0	0	0	0	0	0	0	0	0	0	0	0
DUCKE	Net	-2.92537	-59.9658	2019-11-18	C	D-033-N-T-10	9	502DE9	2	27.1	99.4	N	Morning	2	6	11:16:00	0	0	0	0	0	0	0	0	0	0	0	0	0	0	0	0	0	0	0	0	0	0	0	0	0	0	0	0	0	0	0	0	0
DUCKE	Net	-2.92537	-59.9658	2019-11-18	C	D-033-N-T-10	9	502DE9	2	27.1	99.4	N	Morning	2	6	11:17:00	0	0	0	0	0	0	0	0	0	0	0	0	0	0	0	0	0	0	0	0	0	0	0	0	0	0	0	0	0	0	0	0	0
DUCKE	Net	-2.92537	-59.9658	2019-11-18	C	D-033-N-T-10	9	502DE9	2	27.1	99.4	N	Morning	2	6	11:18:00	0	0	0	0	0	0	0	0	0	0	0	0	0	0	0	0	0	0	0	0	0	0	0	0	0	0	0	0	0	0	0	0	0
DUCKE	Net	-2.92537	-59.9658	2019-11-18	C	D-033-N-T-10	9	502DE9	2	27.1	99.4	N	Morning	2	6	11:19:00	0	0	0	0	0	0	0	0	0	0	0	0	0	0	0	0	0	0	0	0	0	0	0	0	0	0	0	0	0	0	0	0	0
DUCKE	Net	-2.92537	-59.9658	2019-11-18	C	D-033-N-T-10	9	502DE9	2	27.1	99.4	N	Morning	2	6	11:20:00	0	0	0	0	0	0	0	0	0	0	0	0	0	0	0	0	0	0	0	0	0	0	0	0	0	0	0	0	0	0	0	0	0
DUCKE	Net	-2.92537	-59.9658	2019-11-18	C	D-033-N-T-10	9	502DE9	2	27.1	99.4	N	Morning	2	6	11:21:00	0	0	0	0	0	0	0	0	0	0	0	0	0	0	0	0	0	0	0	0	0	0	0	0	0	0	0	0	0	0	0	0	0
DUCKE	Net	-2.92537	-59.9658	2019-11-18	C	D-033-N-T-10	9	502DE9	2	27.1	99.4	N	Morning	2	6	11:22:00	0	0	0	0	0	0	0	0	0	0	0	0	0	0	0	0	0	0	0	0	0	0	0	0	0	0	0	0	0	0	0	0	0
DUCKE	Net	-2.92537	-59.9658	2019-11-18	C	D-033-N-T-10	9	502DE9	2	27.1	99.4	N	Morning	2	6	11:23:00	1	0	0	0	0	0	0	0	0	1	0	0	0	0	0	0	0	0	0	0	0	0	0	0	0	0	0	0	0	0	0	0	0
DUCKE	Net	-2.92537	-59.9658	2019-11-18	C	D-033-N-T-10	9	502DE9	2	27.1	99.4	N	Morning	2	6	11:24:00	0	0	0	0	0	0	0	0	0	0	0	0	0	0	0	0	0	0	0	0	0	0	0	0	0	0	0	0	0	0	0	0	0
DUCKE	Net	-2.92537	-59.9658	2019-11-18	C	D-033-N-T-10	9	502DE9	2	27.1	99.4	N	Morning	2	6	11:25:00	1	0	0	0	0	0	0	0	0	1	0	0	0	0	0	0	0	0	0	0	0	0	0	0	0	0	0	0	0	0	0	0	0
DUCKE	Net	-2.92537	-59.9658	2019-11-18	C	D-033-N-T-10	9	502DE9	2	27.1	99.4	N	Morning	2	6	11:26:00	0	0	0	0	0	0	0	0	0	0	0	0	0	0	0	0	0	0	0	0	0	0	0	0	0	0	0	0	0	0	0	0	0
DUCKE	Net	-2.92537	-59.9658	2019-11-18	C	D-033-N-T-10	9	502DE9	2	27.1	99.4	N	Morning	2	6	11:27:00	0	0	0	0	0	0	0	0	0	0	0	0	0	0	0	0	0	0	0	0	0	0	0	0	0	0	0	0	0	0	0	0	0
DUCKE	Net	-2.92537	-59.9658	2019-11-18	C	D-033-N-T-10	9	502DE9	2	27.1	99.4	N	Morning	2	6	11:28:00	0	0	0	0	0	0	0	0	0	0	0	0	0	0	0	0	0	0	0	0	0	0	0	0	0	0	0	0	0	0	0	0	0
DUCKE	Net	-2.92537	-59.9658	2019-11-18	C	D-033-N-T-10	9	502DE9	2	27.1	99.4	N	Morning	2	6	11:29:00	0	0	0	0	0	0	0	0	0	0	0	0	0	0	0	0	0	0	0	0	0	0	0	0	0	0	0	0	0	0	0	0	0
DUCKE	Net	-2.92537	-59.9658	2019-11-18	C	D-033-N-T-10	9	502DE9	2	27.1	99.4	N	Morning	2	7	11:30:00	0	0	0	0	0	0	0	0	0	0	0	0	0	0	0	0	0	0	0	0	0	0	0	0	0	0	0	0	0	0	0	0	0
DUCKE	Net	-2.92537	-59.9658	2019-11-18	C	D-033-N-T-10	9	502DE9	2	27.1	99.4	N	Morning	2	7	11:31:00	0	0	0	0	0	0	0	0	0	0	0	0	0	0	0	0	0	0	0	0	0	0	0	0	0	0	0	0	0	0	0	0	0
DUCKE	Net	-2.92537	-59.9658	2019-11-18	C	D-033-N-T-10	9	502DE9	2	27.1	99.4	N	Morning	2	7	11:32:00	0	0	0	0	0	0	0	0	0	0	0	0	0	0	0	0	0	0	0	0	0	0	0	0	0	0	0	0	0	0	0	0	0
DUCKE	Net	-2.92537	-59.9658	2019-11-18	C	D-033-N-T-10	9	502DE9	2	27.1	99.4	N	Morning	2	7	11:33:00	0	0	0	0	0	0	0	0	0	0	0	0	0	0	0	0	0	0	0	0	0	0	0	0	0	0	0	0	0	0	0	0	0
DUCKE	Net	-2.92537	-59.9658	2019-11-18	C	D-033-N-T-10	9	502DE9	2	27.1	99.4	N	Morning	2	7	11:34:00	0	0	0	0	0	0	0	0	0	0	0	0	0	0	0	0	0	0	0	0	0	0	0	0	0	0	0	0	0	0	0	0	0
DUCKE	Net	-2.92537	-59.9658	2019-11-18	C	D-033-N-T-10	9	502DE9	2	27.1	99.4	N	Morning	2	7	11:35:00	0	0	0	0	0	0	0	0	0	0	0	0	0	0	0	0	0	0	0	0	0	0	0	0	0	0	0	0	0	0	0	0	0
DUCKE	Net	-2.92537	-59.9658	2019-11-18	C	D-033-N-T-10	9	502DE9	2	27.1	99.4	N	Morning	2	7	11:36:00	1	0	0	0	0	0	0	0	0	0	0	0	0	0	0	0	0	0	0	0	0	0	0	0	1	0	0	0	0	0	0	0	0
DUCKE	Net	-2.92537	-59.9658	2019-11-18	C	D-033-N-T-10	9	502DE9	2	27.1	99.4	N	Morning	2	7	11:37:00	0	0	0	0	0	0	0	0	0	0	0	0	0	0	0	0	0	0	0	0	0	0	0	0	0	0	0	0	0	0	0	0	0
DUCKE	Net	-2.92537	-59.9658	2019-11-18	C	D-033-N-T-10	9	502DE9	2	27.1	99.4	N	Morning	2	7	11:38:00	0	0	0	0	0	0	0	0	0	0	0	0	0	0	0	0	0	0	0	0	0	0	0	0	0	0	0	0	0	0	0	0	0
DUCKE	Net	-2.92537	-59.9658	2019-11-18	C	D-033-N-T-10	9	502DE9	2	27.1	99.4	N	Morning	2	7	11:39:00	0	0	0	0	0	0	0	0	0	0	0	0	0	0	0	0	0	0	0	0	0	0	0	0	0	0	0	0	0	0	0	0	0
DUCKE	Net	-2.92537	-59.9658	2019-11-18	C	D-033-N-T-10	9	502DE9	2	27.1	99.4	N	Morning	2	7	11:40:00	0	0	0	0	0	0	0	0	0	0	0	0	0	0	0	0	0	0	0	0	0	0	0	0	0	0	0	0	0	0	0	0	0
DUCKE	Net	-2.92537	-59.9658	2019-11-18	C	D-033-N-T-10	9	502DE9	2	27.1	99.4	N	Morning	2	7	11:41:00	0	0	0	0	0	0	0	0	0	0	0	0	0	0	0	0	0	0	0	0	0	0	0	0	0	0	0	0	0	0	0	0	0
DUCKE	Net	-2.92537	-59.9658	2019-11-18	C	D-033-N-T-10	9	502DE9	2	27.1	99.4	N	Morning	2	7	11:42:00	0	0	0	0	0	0	0	0	0	0	0	0	0	0	0	0	0	0	0	0	0	0	0	0	0	0	0	0	0	0	0	0	0
DUCKE	Net	-2.92537	-59.9658	2019-11-18	C	D-033-N-T-10	9	502DE9	2	27.1	99.4	N	Morning	2	7	11:43:00	0	0	0	0	0	0	0	0	0	0	0	0	0	0	0	0	0	0	0	0	0	0	0	0	0	0	0	0	0	0	0	0	0
DUCKE	Net	-2.92537	-59.9658	2019-11-18	C	D-033-N-T-10	9	502DE9	2	27.1	99.4	N	Morning	2	7	11:44:00	0	0	0	0	0	0	0	0	0	0	0	0	0	0	0	0	0	0	0	0	0	0	0	0	0	0	0	0	0	0	0	0	0
DUCKE	Net	-2.92537	-59.9658	2019-11-18	C	D-033-N-T-10	9	502DE9	2	27.1	98	N	Morning	2	8	11:45:00	0	0	0	0	0	0	0	0	0	0	0	0	0	0	0	0	0	0	0	0	0	0	0	0	0	0	0	0	0	0	0	0	0
DUCKE	Net	-2.92537	-59.9658	2019-11-18	C	D-033-N-T-10	9	502DE9	2	27.1	98	N	Morning	2	8	11:46:00	0	0	0	0	0	0	0	0	0	0	0	0	0	0	0	0	0	0	0	0	0	0	0	0	0	0	0	0	0	0	0	0	0
DUCKE	Net	-2.92537	-59.9658	2019-11-18	C	D-033-N-T-10	9	502DE9	2	27.1	98	N	Morning	2	8	11:47:00	0	0	0	0	0	0	0	0	0	0	0	0	0	0	0	0	0	0	0	0	0	0	0	0	0	0	0	0	0	0	0	0	0
DUCKE	Net	-2.92537	-59.9658	2019-11-18	C	D-033-N-T-10	9	502DE9	2	27.1	98	N	Morning	2	8	11:48:00	0	0	0	0	0	0	0	0	0	0	0	0	0	0	0	0	0	0	0	0	0	0	0	0	0	0	0	0	0	0	0	0	0
DUCKE	Net	-2.92537	-59.9658	2019-11-18	C	D-033-N-T-10	9	502DE9	2	27.1	98	N	Morning	2	8	11:49:00	0	0	0	0	0	0	0	0	0	0	0	0	0	0	0	0	0	0	0	0	0	0	0	0	0	0	0	0	0	0	0	0	0
DUCKE	Net	-2.92537	-59.9658	2019-11-18	C	D-033-N-T-10	9	502DE9	2	27.1	98	N	Morning	2	8	11:50:00	0	0	0	0	0	0	0	0	0	0	0	0	0	0	0	0	0	0	0	0	0	0	0	0	0	0	0	0	0	0	0	0	0
DUCKE	Net	-2.92537	-59.9658	2019-11-18	C	D-033-N-T-10	9	502DE9	2	27.1	98	N	Morning	2	8	11:51:00	0	0	0	0	0	0	0	0	0	0	0	0	0	0	0	0	0	0	0	0	0	0	0	0	0	0	0	0	0	0	0	0	0
DUCKE	Net	-2.92537	-59.9658	2019-11-18	C	D-033-N-T-10	9	502DE9	2	27.1	98	N	Morning	2	8	11:52:00	0	0	0	0	0	0	0	0	0	0	0	0	0	0	0	0	0	0	0	0	0	0	0	0	0	0	0	0	0	0	0	0	0
DUCKE	Net	-2.92537	-59.9658	2019-11-18	C	D-033-N-T-10	9	502DE9	2	27.1	98	N	Morning	2	8	11:53:00	0	0	0	0	0	0	0	0	0	0	0	0	0	0	0	0	0	0	0	0	0	0	0	0	0	0	0	0	0	0	0	0	0
DUCKE	Net	-2.92537	-59.9658	2019-11-18	C	D-033-N-T-10	9	502DE9	2	27.1	98	N	Morning	2	8	11:54:00	0	0	0	0	0	0	0	0	0	0	0	0	0	0	0	0	0	0	0	0	0	0	0	0	0	0	0	0	0	0	0	0	0
DUCKE	Net	-2.92537	-59.9658	2019-11-18	C	D-033-N-T-10	9	502DE9	2	27.1	98	N	Morning	2	8	11:55:00	0	0	0	0	0	0	0	0	0	0	0	0	0	0	0	0	0	0	0	0	0	0	0	0	0	0	0	0	0	0	0	0	0
DUCKE	Net	-2.92537	-59.9658	2019-11-18	C	D-033-N-T-10	9	502DE9	2	27.1	98	N	Morning	2	8	11:56:00	0	0	0	0	0	0	0	0	0	0	0	0	0	0	0	0	0	0	0	0	0	0	0	0	0	0	0	0	0	0	0	0	0
DUCKE	Net	-2.92537	-59.9658	2019-11-18	C	D-033-N-T-10	9	502DE9	2	27.1	98	N	Morning	2	8	11:57:00	0	0	0	0	0	0	0	0	0	0	0	0	0	0	0	0	0	0	0	0	0	0	0	0	0	0	0	0	0	0	0	0	0
DUCKE	Net	-2.92537	-59.9658	2019-11-18	C	D-033-N-T-10	9	502DE9	2	27.1	98	N	Morning	2	8	11:58:00	0	0	0	0	0	0	0	0	0	0	0	0	0	0	0	0	0	0	0	0	0	0	0	0	0	0	0	0	0	0	0	0	0
DUCKE	Net	-2.92537	-59.9658	2019-11-18	C	D-033-N-T-10	9	502DE9	2	27.1	98	N	Morning	2	8	11:59:00	0	0	0	0	0	0	0	0	0	0	0	0	0	0	0	0	0	0	0	0	0	0	0	0	0	0	0	0	0	0	0	0	0
DUCKE	Net	-2.92537	-59.9658	2019-11-18	C	D-033-N-T-10	9	502DE9	2	27.1	98	N	Afternoon	3	9	12:00:00	0	0	0	0	0	0	0	0	0	0	0	0	0	0	0	0	0	0	0	0	0	0	0	0	0	0	0	0	0	0	0	0	0
DUCKE	Net	-2.92537	-59.9658	2019-11-18	C	D-033-N-T-10	9	502DE9	2	27.1	98	N	Afternoon	3	9	12:01:00	0	0	0	0	0	0	0	0	0	0	0	0	0	0	0	0	0	0	0	0	0	0	0	0	0	0	0	0	0	0	0	0	0
DUCKE	Net	-2.92537	-59.9658	2019-11-18	C	D-033-N-T-10	9	502DE9	2	27.1	98	N	Afternoon	3	9	12:02:00	0	0	0	0	0	0	0	0	0	0	0	0	0	0	0	0	0	0	0	0	0	0	0	0	0	0	0	0	0	0	0	0	0
DUCKE	Net	-2.92537	-59.9658	2019-11-18	C	D-033-N-T-10	9	502DE9	2	27.1	98	N	Afternoon	3	9	12:03:00	0	0	0	0	0	0	0	0	0	0	0	0	0	0	0	0	0	0	0	0	0	0	0	0	0	0	0	0	0	0	0	0	0
DUCKE	Net	-2.92537	-59.9658	2019-11-18	C	D-033-N-T-10	9	502DE9	2	27.1	98	N	Afternoon	3	9	12:04:00	0	0	0	0	0	0	0	0	0	0	0	0	0	0	0	0	0	0	0	0	0	0	0	0	0	0	0	0	0	0	0	0	0
DUCKE	Net	-2.92537	-59.9658	2019-11-18	C	D-033-N-T-10	9	502DE9	2	27.1	98	N	Afternoon	3	9	12:05:00	0	0	0	0	0	0	0	0	0	0	0	0	0	0	0	0	0	0	0	0	0	0	0	0	0	0	0	0	0	0	0	0	0
DUCKE	Net	-2.92537	-59.9658	2019-11-18	C	D-033-N-T-10	9	502DE9	2	27.1	98	N	Afternoon	3	9	12:06:00	0	0	0	0	0	0	0	0	0	0	0	0	0	0	0	0	0	0	0	0	0	0	0	0	0	0	0	0	0	0	0	0	0
DUCKE	Net	-2.92537	-59.9658	2019-11-18	C	D-033-N-T-10	9	502DE9	2	27.1	98	N	Afternoon	3	9	12:07:00	0	0	0	0	0	0	0	0	0	0	0	0	0	0	0	0	0	0	0	0	0	0	0	0	0	0	0	0	0	0	0	0	0
DUCKE	Net	-2.92537	-59.9658	2019-11-18	C	D-033-N-T-10	9	502DE9	2	27.1	98	N	Afternoon	3	9	12:08:00	0	0	0	0	0	0	0	0	0	0	0	0	0	0	0	0	0	0	0	0	0	0	0	0	0	0	0	0	0	0	0	0	0
DUCKE	Net	-2.92537	-59.9658	2019-11-18	C	D-033-N-T-10	9	502DE9	2	27.1	98	N	Afternoon	3	9	12:09:00	0	0	0	0	0	0	0	0	0	0	0	0	0	0	0	0	0	0	0	0	0	0	0	0	0	0	0	0	0	0	0	0	0
DUCKE	Net	-2.92537	-59.9658	2019-11-18	C	D-033-N-T-10	9	502DE9	2	27.1	98	N	Afternoon	3	9	12:10:00	0	0	0	0	0	0	0	0	0	0	0	0	0	0	0	0	0	0	0	0	0	0	0	0	0	0	0	0	0	0	0	0	0
DUCKE	Net	-2.92537	-59.9658	2019-11-18	C	D-033-N-T-10	9	502DE9	2	27.1	98	N	Afternoon	3	9	12:11:00	0	0	0	0	0	0	0	0	0	0	0	0	0	0	0	0	0	0	0	0	0	0	0	0	0	0	0	0	0	0	0	0	0
DUCKE	Net	-2.92537	-59.9658	2019-11-18	C	D-033-N-T-10	9	502DE9	2	27.1	98	N	Afternoon	3	9	12:12:00	0	0	0	0	0	0	0	0	0	0	0	0	0	0	0	0	0	0	0	0	0	0	0	0	0	0	0	0	0	0	0	0	0
DUCKE	Net	-2.92537	-59.9658	2019-11-18	C	D-033-N-T-10	9	502DE9	2	27.1	98	N	Afternoon	3	9	12:13:00	0	0	0	0	0	0	0	0	0	0	0	0	0	0	0	0	0	0	0	0	0	0	0	0	0	0	0	0	0	0	0	0	0
DUCKE	Net	-2.92537	-59.9658	2019-11-18	C	D-033-N-T-10	9	502DE9	2	27.1	98	N	Afternoon	3	9	12:14:00	0	0	0	0	0	0	0	0	0	0	0	0	0	0	0	0	0	0	0	0	0	0	0	0	0	0	0	0	0	0	0	0	0
DUCKE	Net	-2.92537	-59.9658	2019-11-18	C	D-033-N-T-10	9	502DE9	2	29.1	79.9	N	Afternoon	3	10	12:15:00	0	0	0	0	0	0	0	0	0	0	0	0	0	0	0	0	0	0	0	0	0	0	0	0	0	0	0	0	0	0	0	0	0
DUCKE	Net	-2.92537	-59.9658	2019-11-18	C	D-033-N-T-10	9	502DE9	2	29.1	79.9	N	Afternoon	3	10	12:16:00	0	0	0	0	0	0	0	0	0	0	0	0	0	0	0	0	0	0	0	0	0	0	0	0	0	0	0	0	0	0	0	0	0
DUCKE	Net	-2.92537	-59.9658	2019-11-18	C	D-033-N-T-10	9	502DE9	2	29.1	79.9	N	Afternoon	3	10	12:17:00	0	0	0	0	0	0	0	0	0	0	0	0	0	0	0	0	0	0	0	0	0	0	0	0	0	0	0	0	0	0	0	0	0
DUCKE	Net	-2.92537	-59.9658	2019-11-18	C	D-033-N-T-10	9	502DE9	2	29.1	79.9	N	Afternoon	3	10	12:18:00	0	0	0	0	0	0	0	0	0	0	0	0	0	0	0	0	0	0	0	0	0	0	0	0	0	0	0	0	0	0	0	0	0
DUCKE	Net	-2.92537	-59.9658	2019-11-18	C	D-033-N-T-10	9	502DE9	2	29.1	79.9	N	Afternoon	3	10	12:19:00	0	0	0	0	0	0	0	0	0	0	0	0	0	0	0	0	0	0	0	0	0	0	0	0	0	0	0	0	0	0	0	0	0
DUCKE	Net	-2.92537	-59.9658	2019-11-18	C	D-033-N-T-10	9	502DE9	2	29.1	79.9	N	Afternoon	3	10	12:20:00	0	0	0	0	0	0	0	0	0	0	0	0	0	0	0	0	0	0	0	0	0	0	0	0	0	0	0	0	0	0	0	0	0
DUCKE	Net	-2.92537	-59.9658	2019-11-18	C	D-033-N-T-10	9	502DE9	2	29.1	79.9	N	Afternoon	3	10	12:21:00	0	0	0	0	0	0	0	0	0	0	0	0	0	0	0	0	0	0	0	0	0	0	0	0	0	0	0	0	0	0	0	0	0
DUCKE	Net	-2.92537	-59.9658	2019-11-18	C	D-033-N-T-10	9	502DE9	2	29.1	79.9	N	Afternoon	3	10	12:22:00	0	0	0	0	0	0	0	0	0	0	0	0	0	0	0	0	0	0	0	0	0	0	0	0	0	0	0	0	0	0	0	0	0
DUCKE	Net	-2.92537	-59.9658	2019-11-18	C	D-033-N-T-10	9	502DE9	2	29.1	79.9	N	Afternoon	3	10	12:23:00	0	0	0	0	0	0	0	0	0	0	0	0	0	0	0	0	0	0	0	0	0	0	0	0	0	0	0	0	0	0	0	0	0
DUCKE	Net	-2.92537	-59.9658	2019-11-18	C	D-033-N-T-10	9	502DE9	2	29.1	79.9	N	Afternoon	3	10	12:24:00	0	0	0	0	0	0	0	0	0	0	0	0	0	0	0	0	0	0	0	0	0	0	0	0	0	0	0	0	0	0	0	0	0
DUCKE	Net	-2.92537	-59.9658	2019-11-18	C	D-033-N-T-10	9	502DE9	2	29.1	79.9	N	Afternoon	3	10	12:25:00	0	0	0	0	0	0	0	0	0	0	0	0	0	0	0	0	0	0	0	0	0	0	0	0	0	0	0	0	0	0	0	0	0
DUCKE	Net	-2.92537	-59.9658	2019-11-18	C	D-033-N-T-10	9	502DE9	2	29.1	79.9	N	Afternoon	3	10	12:26:00	0	0	0	0	0	0	0	0	0	0	0	0	0	0	0	0	0	0	0	0	0	0	0	0	0	0	0	0	0	0	0	0	0
DUCKE	Net	-2.92537	-59.9658	2019-11-18	C	D-033-N-T-10	9	502DE9	2	29.1	79.9	N	Afternoon	3	10	12:27:00	0	0	0	0	0	0	0	0	0	0	0	0	0	0	0	0	0	0	0	0	0	0	0	0	0	0	0	0	0	0	0	0	0
DUCKE	Net	-2.92537	-59.9658	2019-11-18	C	D-033-N-T-10	9	502DE9	2	29.1	79.9	N	Afternoon	3	10	12:28:00	0	0	0	0	0	0	0	0	0	0	0	0	0	0	0	0	0	0	0	0	0	0	0	0	0	0	0	0	0	0	0	0	0
DUCKE	Net	-2.92537	-59.9658	2019-11-18	C	D-033-N-T-10	9	502DE9	2	29.1	79.9	N	Afternoon	3	10	12:29:00	0	0	0	0	0	0	0	0	0	0	0	0	0	0	0	0	0	0	0	0	0	0	0	0	0	0	0	0	0	0	0	0	0
DUCKE	Net	-2.92537	-59.9658	2019-11-18	C	D-033-N-T-10	9	502DE9	2	29.1	79.9	N	Afternoon	3	11	12:30:00	0	0	0	0	0	0	0	0	0	0	0	0	0	0	0	0	0	0	0	0	0	0	0	0	0	0	0	0	0	0	0	0	0
DUCKE	Net	-2.92537	-59.9658	2019-11-18	C	D-033-N-T-10	9	502DE9	2	29.1	79.9	N	Afternoon	3	11	12:31:00	0	0	0	0	0	0	0	0	0	0	0	0	0	0	0	0	0	0	0	0	0	0	0	0	0	0	0	0	0	0	0	0	0
DUCKE	Net	-2.92537	-59.9658	2019-11-18	C	D-033-N-T-10	9	502DE9	2	29.1	79.9	N	Afternoon	3	11	12:32:00	0	0	0	0	0	0	0	0	0	0	0	0	0	0	0	0	0	0	0	0	0	0	0	0	0	0	0	0	0	0	0	0	0
DUCKE	Net	-2.92537	-59.9658	2019-11-18	C	D-033-N-T-10	9	502DE9	2	29.1	79.9	N	Afternoon	3	11	12:33:00	0	0	0	0	0	0	0	0	0	0	0	0	0	0	0	0	0	0	0	0	0	0	0	0	0	0	0	0	0	0	0	0	0
DUCKE	Net	-2.92537	-59.9658	2019-11-18	C	D-033-N-T-10	9	502DE9	2	29.1	79.9	N	Afternoon	3	11	12:34:00	0	0	0	0	0	0	0	0	0	0	0	0	0	0	0	0	0	0	0	0	0	0	0	0	0	0	0	0	0	0	0	0	0
DUCKE	Net	-2.92537	-59.9658	2019-11-18	C	D-033-N-T-10	9	502DE9	2	29.1	79.9	N	Afternoon	3	11	12:35:00	0	0	0	0	0	0	0	0	0	0	0	0	0	0	0	0	0	0	0	0	0	0	0	0	0	0	0	0	0	0	0	0	0
DUCKE	Net	-2.92537	-59.9658	2019-11-18	C	D-033-N-T-10	9	502DE9	2	29.1	79.9	N	Afternoon	3	11	12:36:00	0	0	0	0	0	0	0	0	0	0	0	0	0	0	0	0	0	0	0	0	0	0	0	0	0	0	0	0	0	0	0	0	0
DUCKE	Net	-2.92537	-59.9658	2019-11-18	C	D-033-N-T-10	9	502DE9	2	29.1	79.9	N	Afternoon	3	11	12:37:00	0	0	0	0	0	0	0	0	0	0	0	0	0	0	0	0	0	0	0	0	0	0	0	0	0	0	0	0	0	0	0	0	0
DUCKE	Net	-2.92537	-59.9658	2019-11-18	C	D-033-N-T-10	9	502DE9	2	29.1	79.9	N	Afternoon	3	11	12:38:00	0	0	0	0	0	0	0	0	0	0	0	0	0	0	0	0	0	0	0	0	0	0	0	0	0	0	0	0	0	0	0	0	0
DUCKE	Net	-2.92537	-59.9658	2019-11-18	C	D-033-N-T-10	9	502DE9	2	29.1	79.9	N	Afternoon	3	11	12:39:00	0	0	0	0	0	0	0	0	0	0	0	0	0	0	0	0	0	0	0	0	0	0	0	0	0	0	0	0	0	0	0	0	0
DUCKE	Net	-2.92537	-59.9658	2019-11-18	C	D-033-N-T-10	9	502DE9	2	29.1	79.9	N	Afternoon	3	11	12:40:00	0	0	0	0	0	0	0	0	0	0	0	0	0	0	0	0	0	0	0	0	0	0	0	0	0	0	0	0	0	0	0	0	0
DUCKE	Net	-2.92537	-59.9658	2019-11-18	C	D-033-N-T-10	9	502DE9	2	29.1	79.9	N	Afternoon	3	11	12:41:00	0	0	0	0	0	0	0	0	0	0	0	0	0	0	0	0	0	0	0	0	0	0	0	0	0	0	0	0	0	0	0	0	0
DUCKE	Net	-2.92537	-59.9658	2019-11-18	C	D-033-N-T-10	9	502DE9	2	29.1	79.9	N	Afternoon	3	11	12:42:00	0	0	0	0	0	0	0	0	0	0	0	0	0	0	0	0	0	0	0	0	0	0	0	0	0	0	0	0	0	0	0	0	0
DUCKE	Net	-2.92537	-59.9658	2019-11-18	C	D-033-N-T-10	9	502DE9	2	29.1	79.9	N	Afternoon	3	11	12:43:00	0	0	0	0	0	0	0	0	0	0	0	0	0	0	0	0	0	0	0	0	0	0	0	0	0	0	0	0	0	0	0	0	0
DUCKE	Net	-2.92537	-59.9658	2019-11-18	C	D-033-N-T-10	9	502DE9	2	29.1	79.9	N	Afternoon	3	11	12:44:00	0	0	0	0	0	0	0	0	0	0	0	0	0	0	0	0	0	0	0	0	0	0	0	0	0	0	0	0	0	0	0	0	0
DUCKE	Net	-2.92537	-59.9658	2019-11-18	C	D-033-N-T-10	9	502DE9	2	29.6	82.2	N	Afternoon	3	12	12:45:00	0	0	0	0	0	0	0	0	0	0	0	0	0	0	0	0	0	0	0	0	0	0	0	0	0	0	0	0	0	0	0	0	0
DUCKE	Net	-2.92537	-59.9658	2019-11-18	C	D-033-N-T-10	9	502DE9	2	29.6	82.2	N	Afternoon	3	12	12:46:00	0	0	0	0	0	0	0	0	0	0	0	0	0	0	0	0	0	0	0	0	0	0	0	0	0	0	0	0	0	0	0	0	0
DUCKE	Net	-2.92537	-59.9658	2019-11-18	C	D-033-N-T-10	9	502DE9	2	29.6	82.2	N	Afternoon	3	12	12:47:00	0	0	0	0	0	0	0	0	0	0	0	0	0	0	0	0	0	0	0	0	0	0	0	0	0	0	0	0	0	0	0	0	0
DUCKE	Net	-2.92537	-59.9658	2019-11-18	C	D-033-N-T-10	9	502DE9	2	29.6	82.2	N	Afternoon	3	12	12:48:00	0	0	0	0	0	0	0	0	0	0	0	0	0	0	0	0	0	0	0	0	0	0	0	0	0	0	0	0	0	0	0	0	0
DUCKE	Net	-2.92537	-59.9658	2019-11-18	C	D-033-N-T-10	9	502DE9	2	29.6	82.2	N	Afternoon	3	12	12:49:00	0	0	0	0	0	0	0	0	0	0	0	0	0	0	0	0	0	0	0	0	0	0	0	0	0	0	0	0	0	0	0	0	0
DUCKE	Net	-2.92537	-59.9658	2019-11-18	C	D-033-N-T-10	9	502DE9	2	29.6	82.2	N	Afternoon	3	12	12:50:00	0	0	0	0	0	0	0	0	0	0	0	0	0	0	0	0	0	0	0	0	0	0	0	0	0	0	0	0	0	0	0	0	0
DUCKE	Net	-2.92537	-59.9658	2019-11-18	C	D-033-N-T-10	9	502DE9	2	29.6	82.2	N	Afternoon	3	12	12:51:00	0	0	0	0	0	0	0	0	0	0	0	0	0	0	0	0	0	0	0	0	0	0	0	0	0	0	0	0	0	0	0	0	0
DUCKE	Net	-2.92537	-59.9658	2019-11-18	C	D-033-N-T-10	9	502DE9	2	29.6	82.2	N	Afternoon	3	12	12:52:00	0	0	0	0	0	0	0	0	0	0	0	0	0	0	0	0	0	0	0	0	0	0	0	0	0	0	0	0	0	0	0	0	0
DUCKE	Net	-2.92537	-59.9658	2019-11-18	C	D-033-N-T-10	9	502DE9	2	29.6	82.2	N	Afternoon	3	12	12:53:00	0	0	0	0	0	0	0	0	0	0	0	0	0	0	0	0	0	0	0	0	0	0	0	0	0	0	0	0	0	0	0	0	0
DUCKE	Net	-2.92537	-59.9658	2019-11-18	C	D-033-N-T-10	9	502DE9	2	29.6	82.2	N	Afternoon	3	12	12:54:00	0	0	0	0	0	0	0	0	0	0	0	0	0	0	0	0	0	0	0	0	0	0	0	0	0	0	0	0	0	0	0	0	0
DUCKE	Net	-2.92537	-59.9658	2019-11-18	C	D-033-N-T-10	9	502DE9	2	29.6	82.2	N	Afternoon	3	12	12:55:00	0	0	0	0	0	0	0	0	0	0	0	0	0	0	0	0	0	0	0	0	0	0	0	0	0	0	0	0	0	0	0	0	0
DUCKE	Net	-2.92537	-59.9658	2019-11-18	C	D-033-N-T-10	9	502DE9	2	29.6	82.2	N	Afternoon	3	12	12:56:00	0	0	0	0	0	0	0	0	0	0	0	0	0	0	0	0	0	0	0	0	0	0	0	0	0	0	0	0	0	0	0	0	0
DUCKE	Net	-2.92537	-59.9658	2019-11-18	C	D-033-N-T-10	9	502DE9	2	29.6	82.2	N	Afternoon	3	12	12:57:00	1	0	0	0	0	0	0	0	0	1	0	0	0	0	0	0	0	0	0	0	0	0	0	0	0	0	0	0	0	0	0	0	0
DUCKE	Net	-2.92537	-59.9658	2019-11-18	C	D-033-N-T-10	9	502DE9	2	29.6	82.2	N	Afternoon	3	12	12:58:00	0	0	0	0	0	0	0	0	0	0	0	0	0	0	0	0	0	0	0	0	0	0	0	0	0	0	0	0	0	0	0	0	0
DUCKE	Net	-2.92537	-59.9658	2019-11-18	C	D-033-N-T-10	9	502DE9	2	29.6	82.2	N	Afternoon	3	12	12:59:00	0	0	0	0	0	0	0	0	0	0	0	0	0	0	0	0	0	0	0	0	0	0	0	0	0	0	0	0	0	0	0	0	0
DUCKE	Net	-2.92537	-59.9658	2019-11-18	C	D-033-N-T-10	9	502DE9	2	29.6	82.2	N	Afternoon	4	13	13:00:00	0	0	0	0	0	0	0	0	0	0	0	0	0	0	0	0	0	0	0	0	0	0	0	0	0	0	0	0	0	0	0	0	0
DUCKE	Net	-2.92537	-59.9658	2019-11-18	C	D-033-N-T-10	9	502DE9	2	29.6	82.2	N	Afternoon	4	13	13:01:00	0	0	0	0	0	0	0	0	0	0	0	0	0	0	0	0	0	0	0	0	0	0	0	0	0	0	0	0	0	0	0	0	0
DUCKE	Net	-2.92537	-59.9658	2019-11-18	C	D-033-N-T-10	9	502DE9	2	29.6	82.2	N	Afternoon	4	13	13:02:00	0	0	0	0	0	0	0	0	0	0	0	0	0	0	0	0	0	0	0	0	0	0	0	0	0	0	0	0	0	0	0	0	0
DUCKE	Net	-2.92537	-59.9658	2019-11-18	C	D-033-N-T-10	9	502DE9	2	29.6	82.2	N	Afternoon	4	13	13:03:00	0	0	0	0	0	0	0	0	0	0	0	0	0	0	0	0	0	0	0	0	0	0	0	0	0	0	0	0	0	0	0	0	0
DUCKE	Net	-2.92537	-59.9658	2019-11-18	C	D-033-N-T-10	9	502DE9	2	29.6	82.2	N	Afternoon	4	13	13:04:00	0	0	0	0	0	0	0	0	0	0	0	0	0	0	0	0	0	0	0	0	0	0	0	0	0	0	0	0	0	0	0	0	0
DUCKE	Net	-2.92537	-59.9658	2019-11-18	C	D-033-N-T-10	9	502DE9	2	29.6	82.2	N	Afternoon	4	13	13:05:00	0	0	0	0	0	0	0	0	0	0	0	0	0	0	0	0	0	0	0	0	0	0	0	0	0	0	0	0	0	0	0	0	0
DUCKE	Net	-2.92537	-59.9658	2019-11-18	C	D-033-N-T-10	9	502DE9	2	29.6	82.2	N	Afternoon	4	13	13:06:00	0	0	0	0	0	0	0	0	0	0	0	0	0	0	0	0	0	0	0	0	0	0	0	0	0	0	0	0	0	0	0	0	0
DUCKE	Net	-2.92537	-59.9658	2019-11-18	C	D-033-N-T-10	9	502DE9	2	29.6	82.2	N	Afternoon	4	13	13:07:00	0	0	0	0	0	0	0	0	0	0	0	0	0	0	0	0	0	0	0	0	0	0	0	0	0	0	0	0	0	0	0	0	0
DUCKE	Net	-2.92537	-59.9658	2019-11-18	C	D-033-N-T-10	9	502DE9	2	29.6	82.2	N	Afternoon	4	13	13:08:00	0	0	0	0	0	0	0	0	0	0	0	0	0	0	0	0	0	0	0	0	0	0	0	0	0	0	0	0	0	0	0	0	0
DUCKE	Net	-2.92537	-59.9658	2019-11-18	C	D-033-N-T-10	9	502DE9	2	29.6	82.2	N	Afternoon	4	13	13:09:00	0	0	0	0	0	0	0	0	0	0	0	0	0	0	0	0	0	0	0	0	0	0	0	0	0	0	0	0	0	0	0	0	0
DUCKE	Net	-2.92537	-59.9658	2019-11-18	C	D-033-N-T-10	9	502DE9	2	29.6	82.2	N	Afternoon	4	13	13:10:00	0	0	0	0	0	0	0	0	0	0	0	0	0	0	0	0	0	0	0	0	0	0	0	0	0	0	0	0	0	0	0	0	0
DUCKE	Net	-2.92537	-59.9658	2019-11-18	C	D-033-N-T-10	9	502DE9	2	29.6	82.2	N	Afternoon	4	13	13:11:00	0	0	0	0	0	0	0	0	0	0	0	0	0	0	0	0	0	0	0	0	0	0	0	0	0	0	0	0	0	0	0	0	0
DUCKE	Net	-2.92537	-59.9658	2019-11-18	C	D-033-N-T-10	9	502DE9	2	29.6	82.2	N	Afternoon	4	13	13:12:00	0	0	0	0	0	0	0	0	0	0	0	0	0	0	0	0	0	0	0	0	0	0	0	0	0	0	0	0	0	0	0	0	0
DUCKE	Net	-2.92537	-59.9658	2019-11-18	C	D-033-N-T-10	9	502DE9	2	29.6	82.2	N	Afternoon	4	13	13:13:00	0	0	0	0	0	0	0	0	0	0	0	0	0	0	0	0	0	0	0	0	0	0	0	0	0	0	0	0	0	0	0	0	0
DUCKE	Net	-2.92537	-59.9658	2019-11-18	C	D-033-N-T-10	9	502DE9	2	29.6	82.2	N	Afternoon	4	13	13:14:00	0	0	0	0	0	0	0	0	0	0	0	0	0	0	0	0	0	0	0	0	0	0	0	0	0	0	0	0	0	0	0	0	0
DUCKE	Net	-2.92537	-59.9658	2019-11-18	C	D-033-N-T-10	9	502DE9	3	30.1	77.9	N	Afternoon	4	14	13:15:00	1	0	0	0	0	0	0	0	0	1	0	0	0	0	0	0	0	0	0	0	0	0	0	0	0	0	0	0	0	0	0	0	0
DUCKE	Net	-2.92537	-59.9658	2019-11-18	C	D-033-N-T-10	9	502DE9	3	30.1	77.9	N	Afternoon	4	14	13:16:00	0	0	0	0	0	0	0	0	0	0	0	0	0	0	0	0	0	0	0	0	0	0	0	0	0	0	0	0	0	0	0	0	0
DUCKE	Net	-2.92537	-59.9658	2019-11-18	C	D-033-N-T-10	9	502DE9	3	30.1	77.9	N	Afternoon	4	14	13:17:00	0	0	0	0	0	0	0	0	0	0	0	0	0	0	0	0	0	0	0	0	0	0	0	0	0	0	0	0	0	0	0	0	0
DUCKE	Net	-2.92537	-59.9658	2019-11-18	C	D-033-N-T-10	9	502DE9	3	30.1	77.9	N	Afternoon	4	14	13:18:00	1	0	0	0	0	0	0	0	0	1	0	0	0	0	0	0	0	0	0	0	0	0	0	0	0	0	0	0	0	0	0	0	0
DUCKE	Net	-2.92537	-59.9658	2019-11-18	C	D-033-N-T-10	9	502DE9	3	30.1	77.9	N	Afternoon	4	14	13:19:00	1	0	0	0	0	0	0	0	0	0	0	0	0	0	0	0	0	0	0	0	0	0	0	0	0	0	0	0	0	1	0	0	0
DUCKE	Net	-2.92537	-59.9658	2019-11-18	C	D-033-N-T-10	9	502DE9	3	30.1	77.9	N	Afternoon	4	14	13:20:00	0	0	0	0	0	0	0	0	0	0	0	0	0	0	0	0	0	0	0	0	0	0	0	0	0	0	0	0	0	0	0	0	0
DUCKE	Net	-2.92537	-59.9658	2019-11-18	C	D-033-N-T-10	9	502DE9	3	30.1	77.9	N	Afternoon	4	14	13:21:00	0	0	0	0	0	0	0	0	0	0	0	0	0	0	0	0	0	0	0	0	0	0	0	0	0	0	0	0	0	0	0	0	0
DUCKE	Net	-2.92537	-59.9658	2019-11-18	C	D-033-N-T-10	9	502DE9	3	30.1	77.9	N	Afternoon	4	14	13:22:00	0	0	0	0	0	0	0	0	0	0	0	0	0	0	0	0	0	0	0	0	0	0	0	0	0	0	0	0	0	0	0	0	0
DUCKE	Net	-2.92537	-59.9658	2019-11-18	C	D-033-N-T-10	9	502DE9	3	30.1	77.9	N	Afternoon	4	14	13:23:00	0	0	0	0	0	0	0	0	0	0	0	0	0	0	0	0	0	0	0	0	0	0	0	0	0	0	0	0	0	0	0	0	0
DUCKE	Net	-2.92537	-59.9658	2019-11-18	C	D-033-N-T-10	9	502DE9	3	30.1	77.9	N	Afternoon	4	14	13:24:00	0	0	0	0	0	0	0	0	0	0	0	0	0	0	0	0	0	0	0	0	0	0	0	0	0	0	0	0	0	0	0	0	0
DUCKE	Net	-2.92537	-59.9658	2019-11-18	C	D-033-N-T-10	9	502DE9	3	30.1	77.9	N	Afternoon	4	14	13:25:00	1	0	0	0	0	0	0	0	0	1	0	0	0	0	0	0	0	0	0	0	0	0	0	0	0	0	0	0	0	0	0	0	0
DUCKE	Net	-2.92537	-59.9658	2019-11-18	C	D-033-N-T-10	9	502DE9	3	30.1	77.9	N	Afternoon	4	14	13:26:00	0	0	0	0	0	0	0	0	0	0	0	0	0	0	0	0	0	0	0	0	0	0	0	0	0	0	0	0	0	0	0	0	0
DUCKE	Net	-2.92537	-59.9658	2019-11-18	C	D-033-N-T-10	9	502DE9	3	30.1	77.9	N	Afternoon	4	14	13:27:00	1	0	0	0	0	0	0	0	0	1	0	0	0	0	0	0	0	0	0	0	0	0	0	0	0	0	0	0	0	0	0	0	0
DUCKE	Net	-2.92537	-59.9658	2019-11-18	C	D-033-N-T-10	9	502DE9	3	30.1	77.9	N	Afternoon	4	14	13:28:00	0	0	0	0	0	0	0	0	0	0	0	0	0	0	0	0	0	0	0	0	0	0	0	0	0	0	0	0	0	0	0	0	0
DUCKE	Net	-2.92537	-59.9658	2019-11-18	C	D-033-N-T-10	9	502DE9	3	30.1	77.9	N	Afternoon	4	14	13:29:00	0	0	0	0	0	0	0	0	0	0	0	0	0	0	0	0	0	0	0	0	0	0	0	0	0	0	0	0	0	0	0	0	0
DUCKE	Net	-2.92537	-59.9658	2019-11-18	C	D-033-N-T-10	9	502DE9	3	30.1	77.9	N	Afternoon	4	15	13:30:00	0	0	0	0	0	0	0	0	0	0	0	0	0	0	0	0	0	0	0	0	0	0	0	0	0	0	0	0	0	0	0	0	0
DUCKE	Net	-2.92537	-59.9658	2019-11-18	C	D-033-N-T-10	9	502DE9	3	30.1	77.9	N	Afternoon	4	15	13:31:00	0	0	0	0	0	0	0	0	0	0	0	0	0	0	0	0	0	0	0	0	0	0	0	0	0	0	0	0	0	0	0	0	0
DUCKE	Net	-2.92537	-59.9658	2019-11-18	C	D-033-N-T-10	9	502DE9	3	30.1	77.9	N	Afternoon	4	15	13:32:00	0	0	0	0	0	0	0	0	0	0	0	0	0	0	0	0	0	0	0	0	0	0	0	0	0	0	0	0	0	0	0	0	0
DUCKE	Net	-2.92537	-59.9658	2019-11-18	C	D-033-N-T-10	9	502DE9	3	30.1	77.9	N	Afternoon	4	15	13:33:00	0	0	0	0	0	0	0	0	0	0	0	0	0	0	0	0	0	0	0	0	0	0	0	0	0	0	0	0	0	0	0	0	0
DUCKE	Net	-2.92537	-59.9658	2019-11-18	C	D-033-N-T-10	9	502DE9	3	30.1	77.9	N	Afternoon	4	15	13:34:00	0	0	0	0	0	0	0	0	0	0	0	0	0	0	0	0	0	0	0	0	0	0	0	0	0	0	0	0	0	0	0	0	0
DUCKE	Net	-2.92537	-59.9658	2019-11-18	C	D-033-N-T-10	9	502DE9	3	30.1	77.9	N	Afternoon	4	15	13:35:00	0	0	0	0	0	0	0	0	0	0	0	0	0	0	0	0	0	0	0	0	0	0	0	0	0	0	0	0	0	0	0	0	0
DUCKE	Net	-2.92537	-59.9658	2019-11-18	C	D-033-N-T-10	9	502DE9	3	30.1	77.9	N	Afternoon	4	15	13:36:00	0	0	0	0	0	0	0	0	0	0	0	0	0	0	0	0	0	0	0	0	0	0	0	0	0	0	0	0	0	0	0	0	0
DUCKE	Net	-2.92537	-59.9658	2019-11-18	C	D-033-N-T-10	9	502DE9	3	30.1	77.9	N	Afternoon	4	15	13:37:00	0	0	0	0	0	0	0	0	0	0	0	0	0	0	0	0	0	0	0	0	0	0	0	0	0	0	0	0	0	0	0	0	0
DUCKE	Net	-2.92537	-59.9658	2019-11-18	C	D-033-N-T-10	9	502DE9	3	30.1	77.9	N	Afternoon	4	15	13:38:00	0	0	0	0	0	0	0	0	0	0	0	0	0	0	0	0	0	0	0	0	0	0	0	0	0	0	0	0	0	0	0	0	0
DUCKE	Net	-2.92537	-59.9658	2019-11-18	C	D-033-N-T-10	9	502DE9	3	30.1	77.9	N	Afternoon	4	15	13:39:00	0	0	0	0	0	0	0	0	0	0	0	0	0	0	0	0	0	0	0	0	0	0	0	0	0	0	0	0	0	0	0	0	0
DUCKE	Net	-2.92537	-59.9658	2019-11-18	C	D-033-N-T-10	9	502DE9	3	30.1	77.9	N	Afternoon	4	15	13:40:00	0	0	0	0	0	0	0	0	0	0	0	0	0	0	0	0	0	0	0	0	0	0	0	0	0	0	0	0	0	0	0	0	0
DUCKE	Net	-2.92537	-59.9658	2019-11-18	C	D-033-N-T-10	9	502DE9	3	30.1	77.9	N	Afternoon	4	15	13:41:00	0	0	0	0	0	0	0	0	0	0	0	0	0	0	0	0	0	0	0	0	0	0	0	0	0	0	0	0	0	0	0	0	0
DUCKE	Net	-2.92537	-59.9658	2019-11-18	C	D-033-N-T-10	9	502DE9	3	30.1	77.9	N	Afternoon	4	15	13:42:00	0	0	0	0	0	0	0	0	0	0	0	0	0	0	0	0	0	0	0	0	0	0	0	0	0	0	0	0	0	0	0	0	0
DUCKE	Net	-2.92537	-59.9658	2019-11-18	C	D-033-N-T-10	9	502DE9	3	30.1	77.9	N	Afternoon	4	15	13:43:00	0	0	0	0	0	0	0	0	0	0	0	0	0	0	0	0	0	0	0	0	0	0	0	0	0	0	0	0	0	0	0	0	0
DUCKE	Net	-2.92537	-59.9658	2019-11-18	C	D-033-N-T-10	9	502DE9	3	30.1	77.9	N	Afternoon	4	15	13:44:00	0	0	0	0	0	0	0	0	0	0	0	0	0	0	0	0	0	0	0	0	0	0	0	0	0	0	0	0	0	0	0	0	0
DUCKE	Net	-2.92537	-59.9658	2019-11-18	C	D-033-N-T-10	9	502DE9	2	29.1	82.7	N	Afternoon	4	16	13:45:00	1	0	0	0	0	0	0	0	0	1	0	0	0	0	0	0	0	0	0	0	0	0	0	0	0	0	0	0	0	0	0	0	0
DUCKE	Net	-2.92537	-59.9658	2019-11-18	C	D-033-N-T-10	9	502DE9	2	29.1	82.7	N	Afternoon	4	16	13:46:00	0	0	0	0	0	0	0	0	0	0	0	0	0	0	0	0	0	0	0	0	0	0	0	0	0	0	0	0	0	0	0	0	0
DUCKE	Net	-2.92537	-59.9658	2019-11-18	C	D-033-N-T-10	9	502DE9	2	29.1	82.7	N	Afternoon	4	16	13:47:00	0	0	0	0	0	0	0	0	0	0	0	0	0	0	0	0	0	0	0	0	0	0	0	0	0	0	0	0	0	0	0	0	0
DUCKE	Net	-2.92537	-59.9658	2019-11-18	C	D-033-N-T-10	9	502DE9	2	29.1	82.7	N	Afternoon	4	16	13:48:00	0	0	0	0	0	0	0	0	0	0	0	0	0	0	0	0	0	0	0	0	0	0	0	0	0	0	0	0	0	0	0	0	0
DUCKE	Net	-2.92537	-59.9658	2019-11-18	C	D-033-N-T-10	9	502DE9	2	29.1	82.7	N	Afternoon	4	16	13:49:00	0	0	0	0	0	0	0	0	0	0	0	0	0	0	0	0	0	0	0	0	0	0	0	0	0	0	0	0	0	0	0	0	0
DUCKE	Net	-2.92537	-59.9658	2019-11-18	C	D-033-N-T-10	9	502DE9	2	29.1	82.7	N	Afternoon	4	16	13:50:00	0	0	0	0	0	0	0	0	0	0	0	0	0	0	0	0	0	0	0	0	0	0	0	0	0	0	0	0	0	0	0	0	0
DUCKE	Net	-2.92537	-59.9658	2019-11-18	C	D-033-N-T-10	9	502DE9	2	29.1	82.7	N	Afternoon	4	16	13:51:00	0	0	0	0	0	0	0	0	0	0	0	0	0	0	0	0	0	0	0	0	0	0	0	0	0	0	0	0	0	0	0	0	0
DUCKE	Net	-2.92537	-59.9658	2019-11-18	C	D-033-N-T-10	9	502DE9	2	29.1	82.7	N	Afternoon	4	16	13:52:00	0	0	0	0	0	0	0	0	0	0	0	0	0	0	0	0	0	0	0	0	0	0	0	0	0	0	0	0	0	0	0	0	0
DUCKE	Net	-2.92537	-59.9658	2019-11-18	C	D-033-N-T-10	9	502DE9	2	29.1	82.7	N	Afternoon	4	16	13:53:00	0	0	0	0	0	0	0	0	0	0	0	0	0	0	0	0	0	0	0	0	0	0	0	0	0	0	0	0	0	0	0	0	0
DUCKE	Net	-2.92537	-59.9658	2019-11-18	C	D-033-N-T-10	9	502DE9	2	29.1	82.7	N	Afternoon	4	16	13:54:00	1	0	0	0	0	0	0	0	0	0	0	0	0	0	0	0	0	0	0	0	0	0	0	0	0	0	0	0	0	0	0	0	0
DUCKE	Net	-2.92537	-59.9658	2019-11-18	C	D-033-N-T-10	9	502DE9	2	29.1	82.7	N	Afternoon	4	16	13:55:00	0	0	0	0	0	0	0	0	0	0	0	0	0	0	0	0	0	0	0	0	0	0	0	0	0	0	0	0	0	0	0	0	0
DUCKE	Net	-2.92537	-59.9658	2019-11-18	C	D-033-N-T-10	9	502DE9	2	29.1	82.7	N	Afternoon	4	16	13:56:00	0	0	0	0	0	0	0	0	0	0	0	0	0	0	0	0	0	0	0	0	0	0	0	0	0	0	0	0	0	0	0	0	0
DUCKE	Net	-2.92537	-59.9658	2019-11-18	C	D-033-N-T-10	9	502DE9	2	29.1	82.7	N	Afternoon	4	16	13:57:00	0	0	0	0	0	0	0	0	0	0	0	0	0	0	0	0	0	0	0	0	0	0	0	0	0	0	0	0	0	0	0	0	0
DUCKE	Net	-2.92537	-59.9658	2019-11-18	C	D-033-N-T-10	9	502DE9	2	29.1	82.7	N	Afternoon	4	16	13:58:00	0	0	0	0	0	0	0	0	0	0	0	0	0	0	0	0	0	0	0	0	0	0	0	0	0	0	0	0	0	0	0	0	0
DUCKE	Net	-2.92537	-59.9658	2019-11-18	C	D-033-N-T-10	9	502DE9	2	29.1	82.7	N	Afternoon	4	16	13:59:00	0	0	0	0	0	0	0	0	0	0	0	0	0	0	0	0	0	0	0	0	0	0	0	0	0	0	0	0	0	0	0	0	0
DUCKE	Net	-2.92537	-59.9658	2019-11-18	C	D-033-N-T-10	9	502DE9	2	29.1	82.7	N	Afternoon	5	17	14:00:00	0	0	0	0	0	0	0	0	0	0	0	0	0	0	0	0	0	0	0	0	0	0	0	0	0	0	0	0	0	0	0	0	0
DUCKE	Net	-2.92537	-59.9658	2019-11-18	C	D-033-N-T-10	9	502DE9	2	29.1	82.7	N	Afternoon	5	17	14:01:00	0	0	0	0	0	0	0	0	0	0	0	0	0	0	0	0	0	0	0	0	0	0	0	0	0	0	0	0	0	0	0	0	0
DUCKE	Net	-2.92537	-59.9658	2019-11-18	C	D-033-N-T-10	9	502DE9	2	29.1	82.7	N	Afternoon	5	17	14:02:00	0	0	0	0	0	0	0	0	0	0	0	0	0	0	0	0	0	0	0	0	0	0	0	0	0	0	0	0	0	0	0	0	0
DUCKE	Net	-2.92537	-59.9658	2019-11-18	C	D-033-N-T-10	9	502DE9	2	29.1	82.7	N	Afternoon	5	17	14:03:00	0	0	0	0	0	0	0	0	0	0	0	0	0	0	0	0	0	0	0	0	0	0	0	0	0	0	0	0	0	0	0	0	0
DUCKE	Net	-2.92537	-59.9658	2019-11-18	C	D-033-N-T-10	9	502DE9	2	29.1	82.7	N	Afternoon	5	17	14:04:00	0	0	0	0	0	0	0	0	0	0	0	0	0	0	0	0	0	0	0	0	0	0	0	0	0	0	0	0	0	0	0	0	0
DUCKE	Net	-2.92537	-59.9658	2019-11-18	C	D-033-N-T-10	9	502DE9	2	29.1	82.7	N	Afternoon	5	17	14:05:00	0	0	0	0	0	0	0	0	0	0	0	0	0	0	0	0	0	0	0	0	0	0	0	0	0	0	0	0	0	0	0	0	0
DUCKE	Net	-2.92537	-59.9658	2019-11-18	C	D-033-N-T-10	9	502DE9	2	29.1	82.7	N	Afternoon	5	17	14:06:00	0	0	0	0	0	0	0	0	0	0	0	0	0	0	0	0	0	0	0	0	0	0	0	0	0	0	0	0	0	0	0	0	0
DUCKE	Net	-2.92537	-59.9658	2019-11-18	C	D-033-N-T-10	9	502DE9	2	29.1	82.7	N	Afternoon	5	17	14:07:00	0	0	0	0	0	0	0	0	0	0	0	0	0	0	0	0	0	0	0	0	0	0	0	0	0	0	0	0	0	0	0	0	0
DUCKE	Net	-2.92537	-59.9658	2019-11-18	C	D-033-N-T-10	9	502DE9	2	29.1	82.7	N	Afternoon	5	17	14:08:00	0	0	0	0	0	0	0	0	0	0	0	0	0	0	0	0	0	0	0	0	0	0	0	0	0	0	0	0	0	0	0	0	0
DUCKE	Net	-2.92537	-59.9658	2019-11-18	C	D-033-N-T-10	9	502DE9	2	29.1	82.7	N	Afternoon	5	17	14:09:00	0	0	0	0	0	0	0	0	0	0	0	0	0	0	0	0	0	0	0	0	0	0	0	0	0	0	0	0	0	0	0	0	0
DUCKE	Net	-2.92537	-59.9658	2019-11-18	C	D-033-N-T-10	9	502DE9	2	29.1	82.7	N	Afternoon	5	17	14:10:00	0	0	0	0	0	0	0	0	0	0	0	0	0	0	0	0	0	0	0	0	0	0	0	0	0	0	0	0	0	0	0	0	0
DUCKE	Net	-2.92537	-59.9658	2019-11-18	C	D-033-N-T-10	9	502DE9	2	29.1	82.7	N	Afternoon	5	17	14:11:00	0	0	0	0	0	0	0	0	0	0	0	0	0	0	0	0	0	0	0	0	0	0	0	0	0	0	0	0	0	0	0	0	0
DUCKE	Net	-2.92537	-59.9658	2019-11-18	C	D-033-N-T-10	9	502DE9	2	29.1	82.7	N	Afternoon	5	17	14:12:00	0	0	0	0	0	0	0	0	0	0	0	0	0	0	0	0	0	0	0	0	0	0	0	0	0	0	0	0	0	0	0	0	0
DUCKE	Net	-2.92537	-59.9658	2019-11-18	C	D-033-N-T-10	9	502DE9	2	29.1	82.7	N	Afternoon	5	17	14:13:00	0	0	0	0	0	0	0	0	0	0	0	0	0	0	0	0	0	0	0	0	0	0	0	0	0	0	0	0	0	0	0	0	0
DUCKE	Net	-2.92537	-59.9658	2019-11-18	C	D-033-N-T-10	9	502DE9	2	29.1	82.7	N	Afternoon	5	17	14:14:00	0	0	0	0	0	0	0	0	0	0	0	0	0	0	0	0	0	0	0	0	0	0	0	0	0	0	0	0	0	0	0	0	0
DUCKE	Net	-2.92537	-59.9658	2019-11-18	C	D-033-N-T-10	9	502DE9	2	29.1	80.5	N	Afternoon	5	18	14:15:00	0	0	0	0	0	0	0	0	0	0	0	0	0	0	0	0	0	0	0	0	0	0	0	0	0	0	0	0	0	0	0	0	0
DUCKE	Net	-2.92537	-59.9658	2019-11-18	C	D-033-N-T-10	9	502DE9	2	29.1	80.5	N	Afternoon	5	18	14:16:00	0	0	0	0	0	0	0	0	0	0	0	0	0	0	0	0	0	0	0	0	0	0	0	0	0	0	0	0	0	0	0	0	0
DUCKE	Net	-2.92537	-59.9658	2019-11-18	C	D-033-N-T-10	9	502DE9	2	29.1	80.5	N	Afternoon	5	18	14:17:00	0	0	0	0	0	0	0	0	0	0	0	0	0	0	0	0	0	0	0	0	0	0	0	0	0	0	0	0	0	0	0	0	0
DUCKE	Net	-2.92537	-59.9658	2019-11-18	C	D-033-N-T-10	9	502DE9	2	29.1	80.5	N	Afternoon	5	18	14:18:00	0	0	0	0	0	0	0	0	0	0	0	0	0	0	0	0	0	0	0	0	0	0	0	0	0	0	0	0	0	0	0	0	0
DUCKE	Net	-2.92537	-59.9658	2019-11-18	C	D-033-N-T-10	9	502DE9	2	29.1	80.5	N	Afternoon	5	18	14:19:00	0	0	0	0	0	0	0	0	0	0	0	0	0	0	0	0	0	0	0	0	0	0	0	0	0	0	0	0	0	0	0	0	0
DUCKE	Net	-2.92537	-59.9658	2019-11-18	C	D-033-N-T-10	9	502DE9	2	29.1	80.5	N	Afternoon	5	18	14:20:00	0	0	0	0	0	0	0	0	0	0	0	0	0	0	0	0	0	0	0	0	0	0	0	0	0	0	0	0	0	0	0	0	0
DUCKE	Net	-2.92537	-59.9658	2019-11-18	C	D-033-N-T-10	9	502DE9	2	29.1	80.5	N	Afternoon	5	18	14:21:00	0	0	0	0	0	0	0	0	0	0	0	0	0	0	0	0	0	0	0	0	0	0	0	0	0	0	0	0	0	0	0	0	0
DUCKE	Net	-2.92537	-59.9658	2019-11-18	C	D-033-N-T-10	9	502DE9	2	29.1	80.5	N	Afternoon	5	18	14:22:00	0	0	0	0	0	0	0	0	0	0	0	0	0	0	0	0	0	0	0	0	0	0	0	0	0	0	0	0	0	0	0	0	0
DUCKE	Net	-2.92537	-59.9658	2019-11-18	C	D-033-N-T-10	9	502DE9	2	29.1	80.5	N	Afternoon	5	18	14:23:00	0	0	0	0	0	0	0	0	0	0	0	0	0	0	0	0	0	0	0	0	0	0	0	0	0	0	0	0	0	0	0	0	0
DUCKE	Net	-2.92537	-59.9658	2019-11-18	C	D-033-N-T-10	9	502DE9	2	29.1	80.5	N	Afternoon	5	18	14:24:00	0	0	0	0	0	0	0	0	0	0	0	0	0	0	0	0	0	0	0	0	0	0	0	0	0	0	0	0	0	0	0	0	0
DUCKE	Net	-2.92537	-59.9658	2019-11-18	C	D-033-N-T-10	9	502DE9	2	29.1	80.5	N	Afternoon	5	18	14:25:00	0	0	0	0	0	0	0	0	0	0	0	0	0	0	0	0	0	0	0	0	0	0	0	0	0	0	0	0	0	0	0	0	0
DUCKE	Net	-2.92537	-59.9658	2019-11-18	C	D-033-N-T-10	9	502DE9	2	29.1	80.5	N	Afternoon	5	18	14:26:00	0	0	0	0	0	0	0	0	0	0	0	0	0	0	0	0	0	0	0	0	0	0	0	0	0	0	0	0	0	0	0	0	0
DUCKE	Net	-2.92537	-59.9658	2019-11-18	C	D-033-N-T-10	9	502DE9	2	29.1	80.5	N	Afternoon	5	18	14:27:00	0	0	0	0	0	0	0	0	0	0	0	0	0	0	0	0	0	0	0	0	0	0	0	0	0	0	0	0	0	0	0	0	0
DUCKE	Net	-2.92537	-59.9658	2019-11-18	C	D-033-N-T-10	9	502DE9	2	29.1	80.5	N	Afternoon	5	18	14:28:00	0	0	0	0	0	0	0	0	0	0	0	0	0	0	0	0	0	0	0	0	0	0	0	0	0	0	0	0	0	0	0	0	0
DUCKE	Net	-2.92537	-59.9658	2019-11-18	C	D-033-N-T-10	9	502DE9	2	29.1	80.5	N	Afternoon	5	18	14:29:00	0	0	0	0	0	0	0	0	0	0	0	0	0	0	0	0	0	0	0	0	0	0	0	0	0	0	0	0	0	0	0	0	0
DUCKE	Net	-2.92537	-59.9658	2019-11-18	C	D-033-N-T-10	9	502DE9	2	29.1	80.5	N	Afternoon	5	19	14:30:00	0	0	0	0	0	0	0	0	0	0	0	0	0	0	0	0	0	0	0	0	0	0	0	0	0	0	0	0	0	0	0	0	0
DUCKE	Net	-2.92537	-59.9658	2019-11-18	C	D-033-N-T-10	9	502DE9	2	29.1	80.5	N	Afternoon	5	19	14:31:00	0	0	0	0	0	0	0	0	0	0	0	0	0	0	0	0	0	0	0	0	0	0	0	0	0	0	0	0	0	0	0	0	0
DUCKE	Net	-2.92537	-59.9658	2019-11-18	C	D-033-N-T-10	9	502DE9	2	29.1	80.5	N	Afternoon	5	19	14:32:00	0	0	0	0	0	0	0	0	0	0	0	0	0	0	0	0	0	0	0	0	0	0	0	0	0	0	0	0	0	0	0	0	0
DUCKE	Net	-2.92537	-59.9658	2019-11-18	C	D-033-N-T-10	9	502DE9	2	29.1	80.5	N	Afternoon	5	19	14:33:00	0	0	0	0	0	0	0	0	0	0	0	0	0	0	0	0	0	0	0	0	0	0	0	0	0	0	0	0	0	0	0	0	0
DUCKE	Net	-2.92537	-59.9658	2019-11-18	C	D-033-N-T-10	9	502DE9	2	29.1	80.5	N	Afternoon	5	19	14:34:00	0	0	0	0	0	0	0	0	0	0	0	0	0	0	0	0	0	0	0	0	0	0	0	0	0	0	0	0	0	0	0	0	0
DUCKE	Net	-2.92537	-59.9658	2019-11-18	C	D-033-N-T-10	9	502DE9	2	29.1	80.5	N	Afternoon	5	19	14:35:00	0	0	0	0	0	0	0	0	0	0	0	0	0	0	0	0	0	0	0	0	0	0	0	0	0	0	0	0	0	0	0	0	0
DUCKE	Net	-2.92537	-59.9658	2019-11-18	C	D-033-N-T-10	9	502DE9	2	29.1	80.5	N	Afternoon	5	19	14:36:00	0	0	0	0	0	0	0	0	0	0	0	0	0	0	0	0	0	0	0	0	0	0	0	0	0	0	0	0	0	0	0	0	0
DUCKE	Net	-2.92537	-59.9658	2019-11-18	C	D-033-N-T-10	9	502DE9	2	29.1	80.5	N	Afternoon	5	19	14:37:00	0	0	0	0	0	0	0	0	0	0	0	0	0	0	0	0	0	0	0	0	0	0	0	0	0	0	0	0	0	0	0	0	0
DUCKE	Net	-2.92537	-59.9658	2019-11-18	C	D-033-N-T-10	9	502DE9	2	29.1	80.5	N	Afternoon	5	19	14:38:00	0	0	0	0	0	0	0	0	0	0	0	0	0	0	0	0	0	0	0	0	0	0	0	0	0	0	0	0	0	0	0	0	0
DUCKE	Net	-2.92537	-59.9658	2019-11-18	C	D-033-N-T-10	9	502DE9	2	29.1	80.5	N	Afternoon	5	19	14:39:00	0	0	0	0	0	0	0	0	0	0	0	0	0	0	0	0	0	0	0	0	0	0	0	0	0	0	0	0	0	0	0	0	0
DUCKE	Net	-2.92537	-59.9658	2019-11-18	C	D-033-N-T-10	9	502DE9	2	29.1	80.5	N	Afternoon	5	19	14:40:00	0	0	0	0	0	0	0	0	0	0	0	0	0	0	0	0	0	0	0	0	0	0	0	0	0	0	0	0	0	0	0	0	0
DUCKE	Net	-2.92537	-59.9658	2019-11-18	C	D-033-N-T-10	9	502DE9	2	29.1	80.5	N	Afternoon	5	19	14:41:00	0	0	0	0	0	0	0	0	0	0	0	0	0	0	0	0	0	0	0	0	0	0	0	0	0	0	0	0	0	0	0	0	0
DUCKE	Net	-2.92537	-59.9658	2019-11-18	C	D-033-N-T-10	9	502DE9	2	29.1	80.5	N	Afternoon	5	19	14:42:00	0	0	0	0	0	0	0	0	0	0	0	0	0	0	0	0	0	0	0	0	0	0	0	0	0	0	0	0	0	0	0	0	0
DUCKE	Net	-2.92537	-59.9658	2019-11-18	C	D-033-N-T-10	9	502DE9	2	29.1	80.5	N	Afternoon	5	19	14:43:00	0	0	0	0	0	0	0	0	0	0	0	0	0	0	0	0	0	0	0	0	0	0	0	0	0	0	0	0	0	0	0	0	0
DUCKE	Net	-2.92537	-59.9658	2019-11-18	C	D-033-N-T-10	9	502DE9	2	29.1	80.5	N	Afternoon	5	19	14:44:00	1	0	0	0	0	0	0	0	0	0	0	0	0	0	0	0	0	0	0	0	0	0	0	0	0	1	0	0	0	0	0	0	0
DUCKE	Net	-2.92537	-59.9658	2019-11-18	C	D-033-N-T-10	9	502DE9	2	28.6	86.9	N	Afternoon	5	20	14:45:00	0	0	0	0	0	0	0	0	0	0	0	0	0	0	0	0	0	0	0	0	0	0	0	0	0	0	0	0	0	0	0	0	0
DUCKE	Net	-2.92537	-59.9658	2019-11-18	C	D-033-N-T-10	9	502DE9	2	28.6	86.9	N	Afternoon	5	20	14:46:00	0	0	0	0	0	0	0	0	0	0	0	0	0	0	0	0	0	0	0	0	0	0	0	0	0	0	0	0	0	0	0	0	0
DUCKE	Net	-2.92537	-59.9658	2019-11-18	C	D-033-N-T-10	9	502DE9	2	28.6	86.9	N	Afternoon	5	20	14:47:00	0	0	0	0	0	0	0	0	0	0	0	0	0	0	0	0	0	0	0	0	0	0	0	0	0	0	0	0	0	0	0	0	0
DUCKE	Net	-2.92537	-59.9658	2019-11-18	C	D-033-N-T-10	9	502DE9	2	28.6	86.9	N	Afternoon	5	20	14:48:00	0	0	0	0	0	0	0	0	0	0	0	0	0	0	0	0	0	0	0	0	0	0	0	0	0	0	0	0	0	0	0	0	0
DUCKE	Net	-2.92537	-59.9658	2019-11-18	C	D-033-N-T-10	9	502DE9	2	28.6	86.9	N	Afternoon	5	20	14:49:00	0	0	0	0	0	0	0	0	0	0	0	0	0	0	0	0	0	0	0	0	0	0	0	0	0	0	0	0	0	0	0	0	0
DUCKE	Net	-2.92537	-59.9658	2019-11-18	C	D-033-N-T-10	9	502DE9	2	28.6	86.9	N	Afternoon	5	20	14:50:00	0	0	0	0	0	0	0	0	0	0	0	0	0	0	0	0	0	0	0	0	0	0	0	0	0	0	0	0	0	0	0	0	0
DUCKE	Net	-2.92537	-59.9658	2019-11-18	C	D-033-N-T-10	9	502DE9	2	28.6	86.9	N	Afternoon	5	20	14:51:00	0	0	0	0	0	0	0	0	0	0	0	0	0	0	0	0	0	0	0	0	0	0	0	0	0	0	0	0	0	0	0	0	0
DUCKE	Net	-2.92537	-59.9658	2019-11-18	C	D-033-N-T-10	9	502DE9	2	28.6	86.9	N	Afternoon	5	20	14:52:00	0	0	0	0	0	0	0	0	0	0	0	0	0	0	0	0	0	0	0	0	0	0	0	0	0	0	0	0	0	0	0	0	0
DUCKE	Net	-2.92537	-59.9658	2019-11-18	C	D-033-N-T-10	9	502DE9	2	28.6	86.9	N	Afternoon	5	20	14:53:00	0	0	0	0	0	0	0	0	0	0	0	0	0	0	0	0	0	0	0	0	0	0	0	0	0	0	0	0	0	0	0	0	0
DUCKE	Net	-2.92537	-59.9658	2019-11-18	C	D-033-N-T-10	9	502DE9	2	28.6	86.9	N	Afternoon	5	20	14:54:00	0	0	0	0	0	0	0	0	0	0	0	0	0	0	0	0	0	0	0	0	0	0	0	0	0	0	0	0	0	0	0	0	0
DUCKE	Net	-2.92537	-59.9658	2019-11-18	C	D-033-N-T-10	9	502DE9	2	28.6	86.9	N	Afternoon	5	20	14:55:00	0	0	0	0	0	0	0	0	0	0	0	0	0	0	0	0	0	0	0	0	0	0	0	0	0	0	0	0	0	0	0	0	0
DUCKE	Net	-2.92537	-59.9658	2019-11-18	C	D-033-N-T-10	9	502DE9	2	28.6	86.9	N	Afternoon	5	20	14:56:00	0	0	0	0	0	0	0	0	0	0	0	0	0	0	0	0	0	0	0	0	0	0	0	0	0	0	0	0	0	0	0	0	0
DUCKE	Net	-2.92537	-59.9658	2019-11-18	C	D-033-N-T-10	9	502DE9	2	28.6	86.9	N	Afternoon	5	20	14:57:00	0	0	0	0	0	0	0	0	0	0	0	0	0	0	0	0	0	0	0	0	0	0	0	0	0	0	0	0	0	0	0	0	0
DUCKE	Net	-2.92537	-59.9658	2019-11-18	C	D-033-N-T-10	9	502DE9	2	28.6	86.9	N	Afternoon	5	20	14:58:00	0	0	0	0	0	0	0	0	0	0	0	0	0	0	0	0	0	0	0	0	0	0	0	0	0	0	0	0	0	0	0	0	0
DUCKE	Net	-2.92537	-59.9658	2019-11-18	C	D-033-N-T-10	9	502DE9	2	28.6	86.9	N	Afternoon	5	20	14:59:00	0	0	0	0	0	0	0	0	0	0	0	0	0	0	0	0	0	0	0	0	0	0	0	0	0	0	0	0	0	0	0	0	0
DUCKE	Net	-2.92537	-59.9658	2019-11-21	A	D-033-N-T-0	0	502DE9	3	30.6	79.6	N	Morning	1	1	10:00:00	0	0	0	0	0	0	0	0	0	0	0	0	0	0	0	0	0	0	0	0	0	0	0	0	0	0	0	0	0	0	0	0	0
DUCKE	Net	-2.92537	-59.9658	2019-11-21	A	D-033-N-T-0	0	502DE9	3	30.6	79.6	N	Morning	1	1	10:01:00	0	0	0	0	0	0	0	0	0	0	0	0	0	0	0	0	0	0	0	0	0	0	0	0	0	0	0	0	0	0	0	0	0
DUCKE	Net	-2.92537	-59.9658	2019-11-21	A	D-033-N-T-0	0	502DE9	3	30.6	79.6	N	Morning	1	1	10:02:00	0	0	0	0	0	0	0	0	0	0	0	0	0	0	0	0	0	0	0	0	0	0	0	0	0	0	0	0	0	0	0	0	0
DUCKE	Net	-2.92537	-59.9658	2019-11-21	A	D-033-N-T-0	0	502DE9	3	30.6	79.6	N	Morning	1	1	10:03:00	0	0	0	0	0	0	0	0	0	0	0	0	0	0	0	0	0	0	0	0	0	0	0	0	0	0	0	0	0	0	0	0	0
DUCKE	Net	-2.92537	-59.9658	2019-11-21	A	D-033-N-T-0	0	502DE9	3	30.6	79.6	N	Morning	1	1	10:04:00	0	0	0	0	0	0	0	0	0	0	0	0	0	0	0	0	0	0	0	0	0	0	0	0	0	0	0	0	0	0	0	0	0
DUCKE	Net	-2.92537	-59.9658	2019-11-21	A	D-033-N-T-0	0	502DE9	3	30.6	79.6	N	Morning	1	1	10:05:00	1	0	0	0	0	0	0	0	0	1	0	0	0	0	0	0	0	0	0	0	0	0	0	0	0	0	0	0	0	0	0	0	0
DUCKE	Net	-2.92537	-59.9658	2019-11-21	A	D-033-N-T-0	0	502DE9	3	30.6	79.6	N	Morning	1	1	10:06:00	0	0	0	0	0	0	0	0	0	0	0	0	0	0	0	0	0	0	0	0	0	0	0	0	0	0	0	0	0	0	0	0	0
DUCKE	Net	-2.92537	-59.9658	2019-11-21	A	D-033-N-T-0	0	502DE9	3	30.6	79.6	N	Morning	1	1	10:07:00	0	0	0	0	0	0	0	0	0	0	0	0	0	0	0	0	0	0	0	0	0	0	0	0	0	0	0	0	0	0	0	0	0
DUCKE	Net	-2.92537	-59.9658	2019-11-21	A	D-033-N-T-0	0	502DE9	3	30.6	79.6	N	Morning	1	1	10:08:00	0	0	0	0	0	0	0	0	0	0	0	0	0	0	0	0	0	0	0	0	0	0	0	0	0	0	0	0	0	0	0	0	0
DUCKE	Net	-2.92537	-59.9658	2019-11-21	A	D-033-N-T-0	0	502DE9	3	30.6	79.6	N	Morning	1	1	10:09:00	0	0	0	0	0	0	0	0	0	0	0	0	0	0	0	0	0	0	0	0	0	0	0	0	0	0	0	0	0	0	0	0	0
DUCKE	Net	-2.92537	-59.9658	2019-11-21	A	D-033-N-T-0	0	502DE9	3	30.6	79.6	N	Morning	1	1	10:10:00	0	0	0	0	0	0	0	0	0	0	0	0	0	0	0	0	0	0	0	0	0	0	0	0	0	0	0	0	0	0	0	0	0
DUCKE	Net	-2.92537	-59.9658	2019-11-21	A	D-033-N-T-0	0	502DE9	3	30.6	79.6	N	Morning	1	1	10:11:00	0	0	0	0	0	0	0	0	0	0	0	0	0	0	0	0	0	0	0	0	0	0	0	0	0	0	0	0	0	0	0	0	0
DUCKE	Net	-2.92537	-59.9658	2019-11-21	A	D-033-N-T-0	0	502DE9	3	30.6	79.6	N	Morning	1	1	10:12:00	0	0	0	0	0	0	0	0	0	0	0	0	0	0	0	0	0	0	0	0	0	0	0	0	0	0	0	0	0	0	0	0	0
DUCKE	Net	-2.92537	-59.9658	2019-11-21	A	D-033-N-T-0	0	502DE9	3	30.6	79.6	N	Morning	1	1	10:13:00	0	0	0	0	0	0	0	0	0	0	0	0	0	0	0	0	0	0	0	0	0	0	0	0	0	0	0	0	0	0	0	0	0
DUCKE	Net	-2.92537	-59.9658	2019-11-21	A	D-033-N-T-0	0	502DE9	3	30.6	79.6	N	Morning	1	1	10:14:00	0	0	0	0	0	0	0	0	0	0	0	0	0	0	0	0	0	0	0	0	0	0	0	0	0	0	0	0	0	0	0	0	0
DUCKE	Net	-2.92537	-59.9658	2019-11-21	A	D-033-N-T-0	0	502DE9	3	32.6	73.7	N	Morning	1	2	10:15:00	0	0	0	0	0	0	0	0	0	0	0	0	0	0	0	0	0	0	0	0	0	0	0	0	0	0	0	0	0	0	0	0	0
DUCKE	Net	-2.92537	-59.9658	2019-11-21	A	D-033-N-T-0	0	502DE9	3	32.6	73.7	N	Morning	1	2	10:16:00	0	0	0	0	0	0	0	0	0	0	0	0	0	0	0	0	0	0	0	0	0	0	0	0	0	0	0	0	0	0	0	0	0
DUCKE	Net	-2.92537	-59.9658	2019-11-21	A	D-033-N-T-0	0	502DE9	3	32.6	73.7	N	Morning	1	2	10:17:00	0	0	0	0	0	0	0	0	0	0	0	0	0	0	0	0	0	0	0	0	0	0	0	0	0	0	0	0	0	0	0	0	0
DUCKE	Net	-2.92537	-59.9658	2019-11-21	A	D-033-N-T-0	0	502DE9	3	32.6	73.7	N	Morning	1	2	10:18:00	0	0	0	0	0	0	0	0	0	0	0	0	0	0	0	0	0	0	0	0	0	0	0	0	0	0	0	0	0	0	0	0	0
DUCKE	Net	-2.92537	-59.9658	2019-11-21	A	D-033-N-T-0	0	502DE9	3	32.6	73.7	N	Morning	1	2	10:19:00	0	0	0	0	0	0	0	0	0	0	0	0	0	0	0	0	0	0	0	0	0	0	0	0	0	0	0	0	0	0	0	0	0
DUCKE	Net	-2.92537	-59.9658	2019-11-21	A	D-033-N-T-0	0	502DE9	3	32.6	73.7	N	Morning	1	2	10:20:00	0	0	0	0	0	0	0	0	0	0	0	0	0	0	0	0	0	0	0	0	0	0	0	0	0	0	0	0	0	0	0	0	0
DUCKE	Net	-2.92537	-59.9658	2019-11-21	A	D-033-N-T-0	0	502DE9	3	32.6	73.7	N	Morning	1	2	10:21:00	0	0	0	0	0	0	0	0	0	0	0	0	0	0	0	0	0	0	0	0	0	0	0	0	0	0	0	0	0	0	0	0	0
DUCKE	Net	-2.92537	-59.9658	2019-11-21	A	D-033-N-T-0	0	502DE9	3	32.6	73.7	N	Morning	1	2	10:22:00	0	0	0	0	0	0	0	0	0	0	0	0	0	0	0	0	0	0	0	0	0	0	0	0	0	0	0	0	0	0	0	0	0
DUCKE	Net	-2.92537	-59.9658	2019-11-21	A	D-033-N-T-0	0	502DE9	3	32.6	73.7	N	Morning	1	2	10:23:00	0	0	0	0	0	0	0	0	0	0	0	0	0	0	0	0	0	0	0	0	0	0	0	0	0	0	0	0	0	0	0	0	0
DUCKE	Net	-2.92537	-59.9658	2019-11-21	A	D-033-N-T-0	0	502DE9	3	32.6	73.7	N	Morning	1	2	10:24:00	0	0	0	0	0	0	0	0	0	0	0	0	0	0	0	0	0	0	0	0	0	0	0	0	0	0	0	0	0	0	0	0	0
DUCKE	Net	-2.92537	-59.9658	2019-11-21	A	D-033-N-T-0	0	502DE9	3	32.6	73.7	N	Morning	1	2	10:25:00	1	0	0	0	0	0	0	0	0	1	0	0	0	0	0	0	0	0	0	0	0	0	0	0	0	0	0	0	0	0	0	0	0
DUCKE	Net	-2.92537	-59.9658	2019-11-21	A	D-033-N-T-0	0	502DE9	3	32.6	73.7	N	Morning	1	2	10:26:00	0	0	0	0	0	0	0	0	0	0	0	0	0	0	0	0	0	0	0	0	0	0	0	0	0	0	0	0	0	0	0	0	0
DUCKE	Net	-2.92537	-59.9658	2019-11-21	A	D-033-N-T-0	0	502DE9	3	32.6	73.7	N	Morning	1	2	10:27:00	1	0	0	0	0	0	0	0	0	1	0	0	0	0	0	0	0	0	0	0	0	0	0	0	0	0	0	0	0	0	0	0	0
DUCKE	Net	-2.92537	-59.9658	2019-11-21	A	D-033-N-T-0	0	502DE9	3	32.6	73.7	N	Morning	1	2	10:28:00	0	0	0	0	0	0	0	0	0	0	0	0	0	0	0	0	0	0	0	0	0	0	0	0	0	0	0	0	0	0	0	0	0
DUCKE	Net	-2.92537	-59.9658	2019-11-21	A	D-033-N-T-0	0	502DE9	3	32.6	73.7	N	Morning	1	2	10:29:00	0	0	0	0	0	0	0	0	0	0	0	0	0	0	0	0	0	0	0	0	0	0	0	0	0	0	0	0	0	0	0	0	0
DUCKE	Net	-2.92537	-59.9658	2019-11-21	A	D-033-N-T-0	0	502DE9	3	32.6	73.7	N	Morning	1	3	10:30:00	0	0	0	0	0	0	0	0	0	0	0	0	0	0	0	0	0	0	0	0	0	0	0	0	0	0	0	0	0	0	0	0	0
DUCKE	Net	-2.92537	-59.9658	2019-11-21	A	D-033-N-T-0	0	502DE9	3	32.6	73.7	N	Morning	1	3	10:31:00	0	0	0	0	0	0	0	0	0	0	0	0	0	0	0	0	0	0	0	0	0	0	0	0	0	0	0	0	0	0	0	0	0
DUCKE	Net	-2.92537	-59.9658	2019-11-21	A	D-033-N-T-0	0	502DE9	3	32.6	73.7	N	Morning	1	3	10:32:00	0	0	0	0	0	0	0	0	0	0	0	0	0	0	0	0	0	0	0	0	0	0	0	0	0	0	0	0	0	0	0	0	0
DUCKE	Net	-2.92537	-59.9658	2019-11-21	A	D-033-N-T-0	0	502DE9	3	32.6	73.7	N	Morning	1	3	10:33:00	0	0	0	0	0	0	0	0	0	0	0	0	0	0	0	0	0	0	0	0	0	0	0	0	0	0	0	0	0	0	0	0	0
DUCKE	Net	-2.92537	-59.9658	2019-11-21	A	D-033-N-T-0	0	502DE9	3	32.6	73.7	N	Morning	1	3	10:34:00	0	0	0	0	0	0	0	0	0	0	0	0	0	0	0	0	0	0	0	0	0	0	0	0	0	0	0	0	0	0	0	0	0
DUCKE	Net	-2.92537	-59.9658	2019-11-21	A	D-033-N-T-0	0	502DE9	3	32.6	73.7	N	Morning	1	3	10:35:00	0	0	0	0	0	0	0	0	0	0	0	0	0	0	0	0	0	0	0	0	0	0	0	0	0	0	0	0	0	0	0	0	0
DUCKE	Net	-2.92537	-59.9658	2019-11-21	A	D-033-N-T-0	0	502DE9	3	32.6	73.7	N	Morning	1	3	10:36:00	0	0	0	0	0	0	0	0	0	0	0	0	0	0	0	0	0	0	0	0	0	0	0	0	0	0	0	0	0	0	0	0	0
DUCKE	Net	-2.92537	-59.9658	2019-11-21	A	D-033-N-T-0	0	502DE9	3	32.6	73.7	N	Morning	1	3	10:37:00	1	0	0	0	0	0	0	0	0	1	0	0	0	0	0	0	0	0	0	0	0	0	0	0	0	0	0	0	0	0	0	0	0
DUCKE	Net	-2.92537	-59.9658	2019-11-21	A	D-033-N-T-0	0	502DE9	3	32.6	73.7	N	Morning	1	3	10:38:00	0	0	0	0	0	0	0	0	0	0	0	0	0	0	0	0	0	0	0	0	0	0	0	0	0	0	0	0	0	0	0	0	0
DUCKE	Net	-2.92537	-59.9658	2019-11-21	A	D-033-N-T-0	0	502DE9	3	32.6	73.7	N	Morning	1	3	10:39:00	0	0	0	0	0	0	0	0	0	0	0	0	0	0	0	0	0	0	0	0	0	0	0	0	0	0	0	0	0	0	0	0	0
DUCKE	Net	-2.92537	-59.9658	2019-11-21	A	D-033-N-T-0	0	502DE9	3	32.6	73.7	N	Morning	1	3	10:40:00	0	0	0	0	0	0	0	0	0	0	0	0	0	0	0	0	0	0	0	0	0	0	0	0	0	0	0	0	0	0	0	0	0
DUCKE	Net	-2.92537	-59.9658	2019-11-21	A	D-033-N-T-0	0	502DE9	3	32.6	73.7	N	Morning	1	3	10:41:00	0	0	0	0	0	0	0	0	0	0	0	0	0	0	0	0	0	0	0	0	0	0	0	0	0	0	0	0	0	0	0	0	0
DUCKE	Net	-2.92537	-59.9658	2019-11-21	A	D-033-N-T-0	0	502DE9	3	32.6	73.7	N	Morning	1	3	10:42:00	0	0	0	0	0	0	0	0	0	0	0	0	0	0	0	0	0	0	0	0	0	0	0	0	0	0	0	0	0	0	0	0	0
DUCKE	Net	-2.92537	-59.9658	2019-11-21	A	D-033-N-T-0	0	502DE9	3	32.6	73.7	N	Morning	1	3	10:43:00	0	0	0	0	0	0	0	0	0	0	0	0	0	0	0	0	0	0	0	0	0	0	0	0	0	0	0	0	0	0	0	0	0
DUCKE	Net	-2.92537	-59.9658	2019-11-21	A	D-033-N-T-0	0	502DE9	3	32.6	73.7	N	Morning	1	3	10:44:00	0	0	0	0	0	0	0	0	0	0	0	0	0	0	0	0	0	0	0	0	0	0	0	0	0	0	0	0	0	0	0	0	0
DUCKE	Net	-2.92537	-59.9658	2019-11-21	A	D-033-N-T-0	0	502DE9	2	29.6	83.3	N	Morning	1	4	10:45:00	0	0	0	0	0	0	0	0	0	0	0	0	0	0	0	0	0	0	0	0	0	0	0	0	0	0	0	0	0	0	0	0	0
DUCKE	Net	-2.92537	-59.9658	2019-11-21	A	D-033-N-T-0	0	502DE9	2	29.6	83.3	N	Morning	1	4	10:46:00	0	0	0	0	0	0	0	0	0	0	0	0	0	0	0	0	0	0	0	0	0	0	0	0	0	0	0	0	0	0	0	0	0
DUCKE	Net	-2.92537	-59.9658	2019-11-21	A	D-033-N-T-0	0	502DE9	2	29.6	83.3	N	Morning	1	4	10:47:00	0	0	0	0	0	0	0	0	0	0	0	0	0	0	0	0	0	0	0	0	0	0	0	0	0	0	0	0	0	0	0	0	0
DUCKE	Net	-2.92537	-59.9658	2019-11-21	A	D-033-N-T-0	0	502DE9	2	29.6	83.3	N	Morning	1	4	10:48:00	0	0	0	0	0	0	0	0	0	0	0	0	0	0	0	0	0	0	0	0	0	0	0	0	0	0	0	0	0	0	0	0	0
DUCKE	Net	-2.92537	-59.9658	2019-11-21	A	D-033-N-T-0	0	502DE9	2	29.6	83.3	N	Morning	1	4	10:49:00	0	0	0	0	0	0	0	0	0	0	0	0	0	0	0	0	0	0	0	0	0	0	0	0	0	0	0	0	0	0	0	0	0
DUCKE	Net	-2.92537	-59.9658	2019-11-21	A	D-033-N-T-0	0	502DE9	2	29.6	83.3	N	Morning	1	4	10:50:00	0	0	0	0	0	0	0	0	0	0	0	0	0	0	0	0	0	0	0	0	0	0	0	0	0	0	0	0	0	0	0	0	0
DUCKE	Net	-2.92537	-59.9658	2019-11-21	A	D-033-N-T-0	0	502DE9	2	29.6	83.3	N	Morning	1	4	10:51:00	0	0	0	0	0	0	0	0	0	0	0	0	0	0	0	0	0	0	0	0	0	0	0	0	0	0	0	0	0	0	0	0	0
DUCKE	Net	-2.92537	-59.9658	2019-11-21	A	D-033-N-T-0	0	502DE9	2	29.6	83.3	N	Morning	1	4	10:52:00	0	0	0	0	0	0	0	0	0	0	0	0	0	0	0	0	0	0	0	0	0	0	0	0	0	0	0	0	0	0	0	0	0
DUCKE	Net	-2.92537	-59.9658	2019-11-21	A	D-033-N-T-0	0	502DE9	2	29.6	83.3	N	Morning	1	4	10:53:00	0	0	0	0	0	0	0	0	0	0	0	0	0	0	0	0	0	0	0	0	0	0	0	0	0	0	0	0	0	0	0	0	0
DUCKE	Net	-2.92537	-59.9658	2019-11-21	A	D-033-N-T-0	0	502DE9	2	29.6	83.3	N	Morning	1	4	10:54:00	0	0	0	0	0	0	0	0	0	0	0	0	0	0	0	0	0	0	0	0	0	0	0	0	0	0	0	0	0	0	0	0	0
DUCKE	Net	-2.92537	-59.9658	2019-11-21	A	D-033-N-T-0	0	502DE9	2	29.6	83.3	N	Morning	1	4	10:55:00	0	0	0	0	0	0	0	0	0	0	0	0	0	0	0	0	0	0	0	0	0	0	0	0	0	0	0	0	0	0	0	0	0
DUCKE	Net	-2.92537	-59.9658	2019-11-21	A	D-033-N-T-0	0	502DE9	2	29.6	83.3	N	Morning	1	4	10:56:00	0	0	0	0	0	0	0	0	0	0	0	0	0	0	0	0	0	0	0	0	0	0	0	0	0	0	0	0	0	0	0	0	0
DUCKE	Net	-2.92537	-59.9658	2019-11-21	A	D-033-N-T-0	0	502DE9	2	29.6	83.3	N	Morning	1	4	10:57:00	0	0	0	0	0	0	0	0	0	0	0	0	0	0	0	0	0	0	0	0	0	0	0	0	0	0	0	0	0	0	0	0	0
DUCKE	Net	-2.92537	-59.9658	2019-11-21	A	D-033-N-T-0	0	502DE9	2	29.6	83.3	N	Morning	1	4	10:58:00	0	0	0	0	0	0	0	0	0	0	0	0	0	0	0	0	0	0	0	0	0	0	0	0	0	0	0	0	0	0	0	0	0
DUCKE	Net	-2.92537	-59.9658	2019-11-21	A	D-033-N-T-0	0	502DE9	2	29.6	83.3	N	Morning	1	4	10:59:00	0	0	0	0	0	0	0	0	0	0	0	0	0	0	0	0	0	0	0	0	0	0	0	0	0	0	0	0	0	0	0	0	0
DUCKE	Net	-2.92537	-59.9658	2019-11-21	A	D-033-N-T-0	0	502DE9	2	29.6	83.3	N	Morning	2	5	11:00:00	0	0	0	0	0	0	0	0	0	0	0	0	0	0	0	0	0	0	0	0	0	0	0	0	0	0	0	0	0	0	0	0	0
DUCKE	Net	-2.92537	-59.9658	2019-11-21	A	D-033-N-T-0	0	502DE9	2	29.6	83.3	N	Morning	2	5	11:01:00	0	0	0	0	0	0	0	0	0	0	0	0	0	0	0	0	0	0	0	0	0	0	0	0	0	0	0	0	0	0	0	0	0
DUCKE	Net	-2.92537	-59.9658	2019-11-21	A	D-033-N-T-0	0	502DE9	2	29.6	83.3	N	Morning	2	5	11:02:00	0	0	0	0	0	0	0	0	0	0	0	0	0	0	0	0	0	0	0	0	0	0	0	0	0	0	0	0	0	0	0	0	0
DUCKE	Net	-2.92537	-59.9658	2019-11-21	A	D-033-N-T-0	0	502DE9	2	29.6	83.3	N	Morning	2	5	11:03:00	0	0	0	0	0	0	0	0	0	0	0	0	0	0	0	0	0	0	0	0	0	0	0	0	0	0	0	0	0	0	0	0	0
DUCKE	Net	-2.92537	-59.9658	2019-11-21	A	D-033-N-T-0	0	502DE9	2	29.6	83.3	N	Morning	2	5	11:04:00	0	0	0	0	0	0	0	0	0	0	0	0	0	0	0	0	0	0	0	0	0	0	0	0	0	0	0	0	0	0	0	0	0
DUCKE	Net	-2.92537	-59.9658	2019-11-21	A	D-033-N-T-0	0	502DE9	2	29.6	83.3	N	Morning	2	5	11:05:00	0	0	0	0	0	0	0	0	0	0	0	0	0	0	0	0	0	0	0	0	0	0	0	0	0	0	0	0	0	0	0	0	0
DUCKE	Net	-2.92537	-59.9658	2019-11-21	A	D-033-N-T-0	0	502DE9	2	29.6	83.3	N	Morning	2	5	11:06:00	0	0	0	0	0	0	0	0	0	0	0	0	0	0	0	0	0	0	0	0	0	0	0	0	0	0	0	0	0	0	0	0	0
DUCKE	Net	-2.92537	-59.9658	2019-11-21	A	D-033-N-T-0	0	502DE9	2	29.6	83.3	N	Morning	2	5	11:07:00	0	0	0	0	0	0	0	0	0	0	0	0	0	0	0	0	0	0	0	0	0	0	0	0	0	0	0	0	0	0	0	0	0
DUCKE	Net	-2.92537	-59.9658	2019-11-21	A	D-033-N-T-0	0	502DE9	2	29.6	83.3	N	Morning	2	5	11:08:00	0	0	0	0	0	0	0	0	0	0	0	0	0	0	0	0	0	0	0	0	0	0	0	0	0	0	0	0	0	0	0	0	0
DUCKE	Net	-2.92537	-59.9658	2019-11-21	A	D-033-N-T-0	0	502DE9	2	29.6	83.3	N	Morning	2	5	11:09:00	0	0	0	0	0	0	0	0	0	0	0	0	0	0	0	0	0	0	0	0	0	0	0	0	0	0	0	0	0	0	0	0	0
DUCKE	Net	-2.92537	-59.9658	2019-11-21	A	D-033-N-T-0	0	502DE9	2	29.6	83.3	N	Morning	2	5	11:10:00	0	0	0	0	0	0	0	0	0	0	0	0	0	0	0	0	0	0	0	0	0	0	0	0	0	0	0	0	0	0	0	0	0
DUCKE	Net	-2.92537	-59.9658	2019-11-21	A	D-033-N-T-0	0	502DE9	2	29.6	83.3	N	Morning	2	5	11:11:00	0	0	0	0	0	0	0	0	0	0	0	0	0	0	0	0	0	0	0	0	0	0	0	0	0	0	0	0	0	0	0	0	0
DUCKE	Net	-2.92537	-59.9658	2019-11-21	A	D-033-N-T-0	0	502DE9	2	29.6	83.3	N	Morning	2	5	11:12:00	0	0	0	0	0	0	0	0	0	0	0	0	0	0	0	0	0	0	0	0	0	0	0	0	0	0	0	0	0	0	0	0	0
DUCKE	Net	-2.92537	-59.9658	2019-11-21	A	D-033-N-T-0	0	502DE9	2	29.6	83.3	N	Morning	2	5	11:13:00	0	0	0	0	0	0	0	0	0	0	0	0	0	0	0	0	0	0	0	0	0	0	0	0	0	0	0	0	0	0	0	0	0
DUCKE	Net	-2.92537	-59.9658	2019-11-21	A	D-033-N-T-0	0	502DE9	2	29.6	83.3	N	Morning	2	5	11:14:00	0	0	0	0	0	0	0	0	0	0	0	0	0	0	0	0	0	0	0	0	0	0	0	0	0	0	0	0	0	0	0	0	0
DUCKE	Net	-2.92537	-59.9658	2019-11-21	A	D-033-N-T-0	0	502DE9	2	29.1	86.9	N	Morning	2	6	11:15:00	1	1	0	0	0	0	0	0	0	0	0	0	0	0	0	0	0	0	0	0	0	0	0	0	0	0	0	0	0	0	0	0	0
DUCKE	Net	-2.92537	-59.9658	2019-11-21	A	D-033-N-T-0	0	502DE9	2	29.1	86.9	N	Morning	2	6	11:16:00	1	1	0	0	0	0	0	0	0	0	0	0	0	0	0	0	0	0	0	0	0	0	0	0	0	0	0	0	0	0	0	0	0
DUCKE	Net	-2.92537	-59.9658	2019-11-21	A	D-033-N-T-0	0	502DE9	2	29.1	86.9	N	Morning	2	6	11:17:00	0	0	0	0	0	0	0	0	0	0	0	0	0	0	0	0	0	0	0	0	0	0	0	0	0	0	0	0	0	0	0	0	0
DUCKE	Net	-2.92537	-59.9658	2019-11-21	A	D-033-N-T-0	0	502DE9	2	29.1	86.9	N	Morning	2	6	11:18:00	1	0	0	0	0	0	0	0	0	1	0	0	0	0	0	0	0	0	0	0	0	0	0	0	0	0	0	0	0	0	0	0	0
DUCKE	Net	-2.92537	-59.9658	2019-11-21	A	D-033-N-T-0	0	502DE9	2	29.1	86.9	N	Morning	2	6	11:19:00	0	0	0	0	0	0	0	0	0	0	0	0	0	0	0	0	0	0	0	0	0	0	0	0	0	0	0	0	0	0	0	0	0
DUCKE	Net	-2.92537	-59.9658	2019-11-21	A	D-033-N-T-0	0	502DE9	2	29.1	86.9	N	Morning	2	6	11:20:00	0	0	0	0	0	0	0	0	0	0	0	0	0	0	0	0	0	0	0	0	0	0	0	0	0	0	0	0	0	0	0	0	0
DUCKE	Net	-2.92537	-59.9658	2019-11-21	A	D-033-N-T-0	0	502DE9	2	29.1	86.9	N	Morning	2	6	11:21:00	0	0	0	0	0	0	0	0	0	0	0	0	0	0	0	0	0	0	0	0	0	0	0	0	0	0	0	0	0	0	0	0	0
DUCKE	Net	-2.92537	-59.9658	2019-11-21	A	D-033-N-T-0	0	502DE9	2	29.1	86.9	N	Morning	2	6	11:22:00	0	0	0	0	0	0	0	0	0	0	0	0	0	0	0	0	0	0	0	0	0	0	0	0	0	0	0	0	0	0	0	0	0
DUCKE	Net	-2.92537	-59.9658	2019-11-21	A	D-033-N-T-0	0	502DE9	2	29.1	86.9	N	Morning	2	6	11:23:00	0	0	0	0	0	0	0	0	0	0	0	0	0	0	0	0	0	0	0	0	0	0	0	0	0	0	0	0	0	0	0	0	0
DUCKE	Net	-2.92537	-59.9658	2019-11-21	A	D-033-N-T-0	0	502DE9	2	29.1	86.9	N	Morning	2	6	11:24:00	1	0	0	0	0	0	0	0	0	1	0	0	0	0	0	0	0	0	0	0	0	0	0	0	0	0	0	0	0	0	0	0	0
DUCKE	Net	-2.92537	-59.9658	2019-11-21	A	D-033-N-T-0	0	502DE9	2	29.1	86.9	N	Morning	2	6	11:25:00	0	0	0	0	0	0	0	0	0	0	0	0	0	0	0	0	0	0	0	0	0	0	0	0	0	0	0	0	0	0	0	0	0
DUCKE	Net	-2.92537	-59.9658	2019-11-21	A	D-033-N-T-0	0	502DE9	2	29.1	86.9	N	Morning	2	6	11:26:00	0	0	0	0	0	0	0	0	0	0	0	0	0	0	0	0	0	0	0	0	0	0	0	0	0	0	0	0	0	0	0	0	0
DUCKE	Net	-2.92537	-59.9658	2019-11-21	A	D-033-N-T-0	0	502DE9	2	29.1	86.9	N	Morning	2	6	11:27:00	0	0	0	0	0	0	0	0	0	0	0	0	0	0	0	0	0	0	0	0	0	0	0	0	0	0	0	0	0	0	0	0	0
DUCKE	Net	-2.92537	-59.9658	2019-11-21	A	D-033-N-T-0	0	502DE9	2	29.1	86.9	N	Morning	2	6	11:28:00	0	0	0	0	0	0	0	0	0	0	0	0	0	0	0	0	0	0	0	0	0	0	0	0	0	0	0	0	0	0	0	0	0
DUCKE	Net	-2.92537	-59.9658	2019-11-21	A	D-033-N-T-0	0	502DE9	2	29.1	86.9	N	Morning	2	6	11:29:00	0	0	0	0	0	0	0	0	0	0	0	0	0	0	0	0	0	0	0	0	0	0	0	0	0	0	0	0	0	0	0	0	0
DUCKE	Net	-2.92537	-59.9658	2019-11-21	A	D-033-N-T-0	0	502DE9	2	29.1	86.9	N	Morning	2	7	11:30:00	0	0	0	0	0	0	0	0	0	0	0	0	0	0	0	0	0	0	0	0	0	0	0	0	0	0	0	0	0	0	0	0	0
DUCKE	Net	-2.92537	-59.9658	2019-11-21	A	D-033-N-T-0	0	502DE9	2	29.1	86.9	N	Morning	2	7	11:31:00	0	0	0	0	0	0	0	0	0	0	0	0	0	0	0	0	0	0	0	0	0	0	0	0	0	0	0	0	0	0	0	0	0
DUCKE	Net	-2.92537	-59.9658	2019-11-21	A	D-033-N-T-0	0	502DE9	2	29.1	86.9	N	Morning	2	7	11:32:00	0	0	0	0	0	0	0	0	0	0	0	0	0	0	0	0	0	0	0	0	0	0	0	0	0	0	0	0	0	0	0	0	0
DUCKE	Net	-2.92537	-59.9658	2019-11-21	A	D-033-N-T-0	0	502DE9	2	29.1	86.9	N	Morning	2	7	11:33:00	0	0	0	0	0	0	0	0	0	0	0	0	0	0	0	0	0	0	0	0	0	0	0	0	0	0	0	0	0	0	0	0	0
DUCKE	Net	-2.92537	-59.9658	2019-11-21	A	D-033-N-T-0	0	502DE9	2	29.1	86.9	N	Morning	2	7	11:34:00	0	0	0	0	0	0	0	0	0	0	0	0	0	0	0	0	0	0	0	0	0	0	0	0	0	0	0	0	0	0	0	0	0
DUCKE	Net	-2.92537	-59.9658	2019-11-21	A	D-033-N-T-0	0	502DE9	2	29.1	86.9	N	Morning	2	7	11:35:00	0	0	0	0	0	0	0	0	0	0	0	0	0	0	0	0	0	0	0	0	0	0	0	0	0	0	0	0	0	0	0	0	0
DUCKE	Net	-2.92537	-59.9658	2019-11-21	A	D-033-N-T-0	0	502DE9	2	29.1	86.9	N	Morning	2	7	11:36:00	0	0	0	0	0	0	0	0	0	0	0	0	0	0	0	0	0	0	0	0	0	0	0	0	0	0	0	0	0	0	0	0	0
DUCKE	Net	-2.92537	-59.9658	2019-11-21	A	D-033-N-T-0	0	502DE9	2	29.1	86.9	N	Morning	2	7	11:37:00	1	0	0	0	0	0	0	0	0	0	0	0	0	0	0	0	0	0	0	0	0	0	0	0	0	0	0	1	0	0	0	0	0
DUCKE	Net	-2.92537	-59.9658	2019-11-21	A	D-033-N-T-0	0	502DE9	2	29.1	86.9	N	Morning	2	7	11:38:00	1	1	0	0	0	0	0	0	0	0	0	0	0	0	0	0	0	0	0	0	0	0	0	0	0	0	0	0	0	0	0	0	0
DUCKE	Net	-2.92537	-59.9658	2019-11-21	A	D-033-N-T-0	0	502DE9	2	29.1	86.9	N	Morning	2	7	11:39:00	1	1	0	0	0	0	0	0	0	0	0	0	0	0	0	0	0	0	0	0	0	0	0	0	0	0	0	0	0	0	0	0	0
DUCKE	Net	-2.92537	-59.9658	2019-11-21	A	D-033-N-T-0	0	502DE9	2	29.1	86.9	N	Morning	2	7	11:40:00	1	1	0	0	0	0	0	0	0	0	0	0	0	0	0	0	0	0	0	0	0	0	0	0	0	0	0	0	0	0	0	0	0
DUCKE	Net	-2.92537	-59.9658	2019-11-21	A	D-033-N-T-0	0	502DE9	2	29.1	86.9	N	Morning	2	7	11:41:00	1	0	0	0	0	0	0	0	0	0	0	0	0	0	0	0	0	0	0	1	0	0	0	0	0	0	0	0	0	0	0	0	0
DUCKE	Net	-2.92537	-59.9658	2019-11-21	A	D-033-N-T-0	0	502DE9	2	29.1	86.9	N	Morning	2	7	11:42:00	0	0	0	0	0	0	0	0	0	0	0	0	0	0	0	0	0	0	0	0	0	0	0	0	0	0	0	0	0	0	0	0	0
DUCKE	Net	-2.92537	-59.9658	2019-11-21	A	D-033-N-T-0	0	502DE9	2	29.1	86.9	N	Morning	2	7	11:43:00	0	0	0	0	0	0	0	0	0	0	0	0	0	0	0	0	0	0	0	0	0	0	0	0	0	0	0	0	0	0	0	0	0
DUCKE	Net	-2.92537	-59.9658	2019-11-21	A	D-033-N-T-0	0	502DE9	2	29.1	86.9	N	Morning	2	7	11:44:00	0	0	0	0	0	0	0	0	0	0	0	0	0	0	0	0	0	0	0	0	0	0	0	0	0	0	0	0	0	0	0	0	0
DUCKE	Net	-2.92537	-59.9658	2019-11-21	A	D-033-N-T-0	0	502DE9	2	29.1	88.5	N	Morning	2	8	11:45:00	0	0	0	0	0	0	0	0	0	0	0	0	0	0	0	0	0	0	0	0	0	0	0	0	0	0	0	0	0	0	0	0	0
DUCKE	Net	-2.92537	-59.9658	2019-11-21	A	D-033-N-T-0	0	502DE9	2	29.1	88.5	N	Morning	2	8	11:46:00	0	0	0	0	0	0	0	0	0	0	0	0	0	0	0	0	0	0	0	0	0	0	0	0	0	0	0	0	0	0	0	0	0
DUCKE	Net	-2.92537	-59.9658	2019-11-21	A	D-033-N-T-0	0	502DE9	2	29.1	88.5	N	Morning	2	8	11:47:00	0	0	0	0	0	0	0	0	0	0	0	0	0	0	0	0	0	0	0	0	0	0	0	0	0	0	0	0	0	0	0	0	0
DUCKE	Net	-2.92537	-59.9658	2019-11-21	A	D-033-N-T-0	0	502DE9	2	29.1	88.5	N	Morning	2	8	11:48:00	0	0	0	0	0	0	0	0	0	0	0	0	0	0	0	0	0	0	0	0	0	0	0	0	0	0	0	0	0	0	0	0	0
DUCKE	Net	-2.92537	-59.9658	2019-11-21	A	D-033-N-T-0	0	502DE9	2	29.1	88.5	N	Morning	2	8	11:49:00	0	0	0	0	0	0	0	0	0	0	0	0	0	0	0	0	0	0	0	0	0	0	0	0	0	0	0	0	0	0	0	0	0
DUCKE	Net	-2.92537	-59.9658	2019-11-21	A	D-033-N-T-0	0	502DE9	2	29.1	88.5	N	Morning	2	8	11:50:00	1	1	0	0	0	0	0	0	0	0	0	0	0	0	0	0	0	0	0	0	0	0	0	0	0	0	0	0	0	0	0	0	0
DUCKE	Net	-2.92537	-59.9658	2019-11-21	A	D-033-N-T-0	0	502DE9	2	29.1	88.5	N	Morning	2	8	11:51:00	0	0	0	0	0	0	0	0	0	0	0	0	0	0	0	0	0	0	0	0	0	0	0	0	0	0	0	0	0	0	0	0	0
DUCKE	Net	-2.92537	-59.9658	2019-11-21	A	D-033-N-T-0	0	502DE9	2	29.1	88.5	N	Morning	2	8	11:52:00	0	0	0	0	0	0	0	0	0	0	0	0	0	0	0	0	0	0	0	0	0	0	0	0	0	0	0	0	0	0	0	0	0
DUCKE	Net	-2.92537	-59.9658	2019-11-21	A	D-033-N-T-0	0	502DE9	2	29.1	88.5	N	Morning	2	8	11:53:00	1	0	0	0	0	0	0	0	0	1	0	0	0	0	0	0	0	0	0	0	0	0	0	0	0	0	0	0	0	0	0	0	0
DUCKE	Net	-2.92537	-59.9658	2019-11-21	A	D-033-N-T-0	0	502DE9	2	29.1	88.5	N	Morning	2	8	11:54:00	0	0	0	0	0	0	0	0	0	0	0	0	0	0	0	0	0	0	0	0	0	0	0	0	0	0	0	0	0	0	0	0	0
DUCKE	Net	-2.92537	-59.9658	2019-11-21	A	D-033-N-T-0	0	502DE9	2	29.1	88.5	N	Morning	2	8	11:55:00	0	0	0	0	0	0	0	0	0	0	0	0	0	0	0	0	0	0	0	0	0	0	0	0	0	0	0	0	0	0	0	0	0
DUCKE	Net	-2.92537	-59.9658	2019-11-21	A	D-033-N-T-0	0	502DE9	2	29.1	88.5	N	Morning	2	8	11:56:00	0	0	0	0	0	0	0	0	0	0	0	0	0	0	0	0	0	0	0	0	0	0	0	0	0	0	0	0	0	0	0	0	0
DUCKE	Net	-2.92537	-59.9658	2019-11-21	A	D-033-N-T-0	0	502DE9	2	29.1	88.5	N	Morning	2	8	11:57:00	0	0	0	0	0	0	0	0	0	0	0	0	0	0	0	0	0	0	0	0	0	0	0	0	0	0	0	0	0	0	0	0	0
DUCKE	Net	-2.92537	-59.9658	2019-11-21	A	D-033-N-T-0	0	502DE9	2	29.1	88.5	N	Morning	2	8	11:58:00	0	0	0	0	0	0	0	0	0	0	0	0	0	0	0	0	0	0	0	0	0	0	0	0	0	0	0	0	0	0	0	0	0
DUCKE	Net	-2.92537	-59.9658	2019-11-21	A	D-033-N-T-0	0	502DE9	2	29.1	88.5	N	Morning	2	8	11:59:00	0	0	0	0	0	0	0	0	0	0	0	0	0	0	0	0	0	0	0	0	0	0	0	0	0	0	0	0	0	0	0	0	0
DUCKE	Net	-2.92537	-59.9658	2019-11-21	A	D-033-N-T-0	0	502DE9	2	29.1	88.5	N	Afternoon	3	9	12:00:00	0	0	0	0	0	0	0	0	0	0	0	0	0	0	0	0	0	0	0	0	0	0	0	0	0	0	0	0	0	0	0	0	0
DUCKE	Net	-2.92537	-59.9658	2019-11-21	A	D-033-N-T-0	0	502DE9	2	29.1	88.5	N	Afternoon	3	9	12:01:00	0	0	0	0	0	0	0	0	0	0	0	0	0	0	0	0	0	0	0	0	0	0	0	0	0	0	0	0	0	0	0	0	0
DUCKE	Net	-2.92537	-59.9658	2019-11-21	A	D-033-N-T-0	0	502DE9	2	29.1	88.5	N	Afternoon	3	9	12:02:00	0	0	0	0	0	0	0	0	0	0	0	0	0	0	0	0	0	0	0	0	0	0	0	0	0	0	0	0	0	0	0	0	0
DUCKE	Net	-2.92537	-59.9658	2019-11-21	A	D-033-N-T-0	0	502DE9	2	29.1	88.5	N	Afternoon	3	9	12:03:00	0	0	0	0	0	0	0	0	0	0	0	0	0	0	0	0	0	0	0	0	0	0	0	0	0	0	0	0	0	0	0	0	0
DUCKE	Net	-2.92537	-59.9658	2019-11-21	A	D-033-N-T-0	0	502DE9	2	29.1	88.5	N	Afternoon	3	9	12:04:00	0	0	0	0	0	0	0	0	0	0	0	0	0	0	0	0	0	0	0	0	0	0	0	0	0	0	0	0	0	0	0	0	0
DUCKE	Net	-2.92537	-59.9658	2019-11-21	A	D-033-N-T-0	0	502DE9	2	29.1	88.5	N	Afternoon	3	9	12:05:00	0	0	0	0	0	0	0	0	0	0	0	0	0	0	0	0	0	0	0	0	0	0	0	0	0	0	0	0	0	0	0	0	0
DUCKE	Net	-2.92537	-59.9658	2019-11-21	A	D-033-N-T-0	0	502DE9	2	29.1	88.5	N	Afternoon	3	9	12:06:00	1	1	0	0	0	0	0	0	0	0	0	0	0	0	0	0	0	0	0	0	0	0	0	0	0	0	0	0	0	0	0	0	0
DUCKE	Net	-2.92537	-59.9658	2019-11-21	A	D-033-N-T-0	0	502DE9	2	29.1	88.5	N	Afternoon	3	9	12:07:00	0	0	0	0	0	0	0	0	0	0	0	0	0	0	0	0	0	0	0	0	0	0	0	0	0	0	0	0	0	0	0	0	0
DUCKE	Net	-2.92537	-59.9658	2019-11-21	A	D-033-N-T-0	0	502DE9	2	29.1	88.5	N	Afternoon	3	9	12:08:00	0	0	0	0	0	0	0	0	0	0	0	0	0	0	0	0	0	0	0	0	0	0	0	0	0	0	0	0	0	0	0	0	0
DUCKE	Net	-2.92537	-59.9658	2019-11-21	A	D-033-N-T-0	0	502DE9	2	29.1	88.5	N	Afternoon	3	9	12:09:00	0	0	0	0	0	0	0	0	0	0	0	0	0	0	0	0	0	0	0	0	0	0	0	0	0	0	0	0	0	0	0	0	0
DUCKE	Net	-2.92537	-59.9658	2019-11-21	A	D-033-N-T-0	0	502DE9	2	29.1	88.5	N	Afternoon	3	9	12:10:00	0	0	0	0	0	0	0	0	0	0	0	0	0	0	0	0	0	0	0	0	0	0	0	0	0	0	0	0	0	0	0	0	0
DUCKE	Net	-2.92537	-59.9658	2019-11-21	A	D-033-N-T-0	0	502DE9	2	29.1	88.5	N	Afternoon	3	9	12:11:00	0	0	0	0	0	0	0	0	0	0	0	0	0	0	0	0	0	0	0	0	0	0	0	0	0	0	0	0	0	0	0	0	0
DUCKE	Net	-2.92537	-59.9658	2019-11-21	A	D-033-N-T-0	0	502DE9	2	29.1	88.5	N	Afternoon	3	9	12:12:00	0	0	0	0	0	0	0	0	0	0	0	0	0	0	0	0	0	0	0	0	0	0	0	0	0	0	0	0	0	0	0	0	0
DUCKE	Net	-2.92537	-59.9658	2019-11-21	A	D-033-N-T-0	0	502DE9	2	29.1	88.5	N	Afternoon	3	9	12:13:00	0	0	0	0	0	0	0	0	0	0	0	0	0	0	0	0	0	0	0	0	0	0	0	0	0	0	0	0	0	0	0	0	0
DUCKE	Net	-2.92537	-59.9658	2019-11-21	A	D-033-N-T-0	0	502DE9	2	29.1	88.5	N	Afternoon	3	9	12:14:00	0	0	0	0	0	0	0	0	0	0	0	0	0	0	0	0	0	0	0	0	0	0	0	0	0	0	0	0	0	0	0	0	0
DUCKE	Net	-2.92537	-59.9658	2019-11-21	A	D-033-N-T-0	0	502DE9	2	29.6	85.4	N	Afternoon	3	10	12:15:00	0	0	0	0	0	0	0	0	0	0	0	0	0	0	0	0	0	0	0	0	0	0	0	0	0	0	0	0	0	0	0	0	0
DUCKE	Net	-2.92537	-59.9658	2019-11-21	A	D-033-N-T-0	0	502DE9	2	29.6	85.4	N	Afternoon	3	10	12:16:00	0	0	0	0	0	0	0	0	0	0	0	0	0	0	0	0	0	0	0	0	0	0	0	0	0	0	0	0	0	0	0	0	0
DUCKE	Net	-2.92537	-59.9658	2019-11-21	A	D-033-N-T-0	0	502DE9	2	29.6	85.4	N	Afternoon	3	10	12:17:00	0	0	0	0	0	0	0	0	0	0	0	0	0	0	0	0	0	0	0	0	0	0	0	0	0	0	0	0	0	0	0	0	0
DUCKE	Net	-2.92537	-59.9658	2019-11-21	A	D-033-N-T-0	0	502DE9	2	29.6	85.4	N	Afternoon	3	10	12:18:00	0	0	0	0	0	0	0	0	0	0	0	0	0	0	0	0	0	0	0	0	0	0	0	0	0	0	0	0	0	0	0	0	0
DUCKE	Net	-2.92537	-59.9658	2019-11-21	A	D-033-N-T-0	0	502DE9	2	29.6	85.4	N	Afternoon	3	10	12:19:00	0	0	0	0	0	0	0	0	0	0	0	0	0	0	0	0	0	0	0	0	0	0	0	0	0	0	0	0	0	0	0	0	0
DUCKE	Net	-2.92537	-59.9658	2019-11-21	A	D-033-N-T-0	0	502DE9	2	29.6	85.4	N	Afternoon	3	10	12:20:00	0	0	0	0	0	0	0	0	0	0	0	0	0	0	0	0	0	0	0	0	0	0	0	0	0	0	0	0	0	0	0	0	0
DUCKE	Net	-2.92537	-59.9658	2019-11-21	A	D-033-N-T-0	0	502DE9	2	29.6	85.4	N	Afternoon	3	10	12:21:00	0	0	0	0	0	0	0	0	0	0	0	0	0	0	0	0	0	0	0	0	0	0	0	0	0	0	0	0	0	0	0	0	0
DUCKE	Net	-2.92537	-59.9658	2019-11-21	A	D-033-N-T-0	0	502DE9	2	29.6	85.4	N	Afternoon	3	10	12:22:00	0	0	0	0	0	0	0	0	0	0	0	0	0	0	0	0	0	0	0	0	0	0	0	0	0	0	0	0	0	0	0	0	0
DUCKE	Net	-2.92537	-59.9658	2019-11-21	A	D-033-N-T-0	0	502DE9	2	29.6	85.4	N	Afternoon	3	10	12:23:00	0	0	0	0	0	0	0	0	0	0	0	0	0	0	0	0	0	0	0	0	0	0	0	0	0	0	0	0	0	0	0	0	0
DUCKE	Net	-2.92537	-59.9658	2019-11-21	A	D-033-N-T-0	0	502DE9	2	29.6	85.4	N	Afternoon	3	10	12:24:00	0	0	0	0	0	0	0	0	0	0	0	0	0	0	0	0	0	0	0	0	0	0	0	0	0	0	0	0	0	0	0	0	0
DUCKE	Net	-2.92537	-59.9658	2019-11-21	A	D-033-N-T-0	0	502DE9	2	29.6	85.4	N	Afternoon	3	10	12:25:00	0	0	0	0	0	0	0	0	0	0	0	0	0	0	0	0	0	0	0	0	0	0	0	0	0	0	0	0	0	0	0	0	0
DUCKE	Net	-2.92537	-59.9658	2019-11-21	A	D-033-N-T-0	0	502DE9	2	29.6	85.4	N	Afternoon	3	10	12:26:00	0	0	0	0	0	0	0	0	0	0	0	0	0	0	0	0	0	0	0	0	0	0	0	0	0	0	0	0	0	0	0	0	0
DUCKE	Net	-2.92537	-59.9658	2019-11-21	A	D-033-N-T-0	0	502DE9	2	29.6	85.4	N	Afternoon	3	10	12:27:00	0	0	0	0	0	0	0	0	0	0	0	0	0	0	0	0	0	0	0	0	0	0	0	0	0	0	0	0	0	0	0	0	0
DUCKE	Net	-2.92537	-59.9658	2019-11-21	A	D-033-N-T-0	0	502DE9	2	29.6	85.4	N	Afternoon	3	10	12:28:00	0	0	0	0	0	0	0	0	0	0	0	0	0	0	0	0	0	0	0	0	0	0	0	0	0	0	0	0	0	0	0	0	0
DUCKE	Net	-2.92537	-59.9658	2019-11-21	A	D-033-N-T-0	0	502DE9	2	29.6	85.4	N	Afternoon	3	10	12:29:00	1	0	0	0	0	0	0	0	0	1	0	0	0	0	0	0	0	0	0	0	0	0	0	0	0	0	0	0	0	0	0	0	0
DUCKE	Net	-2.92537	-59.9658	2019-11-21	A	D-033-N-T-0	0	502DE9	2	29.6	85.4	N	Afternoon	3	11	12:30:00	0	0	0	0	0	0	0	0	0	0	0	0	0	0	0	0	0	0	0	0	0	0	0	0	0	0	0	0	0	0	0	0	0
DUCKE	Net	-2.92537	-59.9658	2019-11-21	A	D-033-N-T-0	0	502DE9	2	29.6	85.4	N	Afternoon	3	11	12:31:00	0	0	0	0	0	0	0	0	0	0	0	0	0	0	0	0	0	0	0	0	0	0	0	0	0	0	0	0	0	0	0	0	0
DUCKE	Net	-2.92537	-59.9658	2019-11-21	A	D-033-N-T-0	0	502DE9	2	29.6	85.4	N	Afternoon	3	11	12:32:00	0	0	0	0	0	0	0	0	0	0	0	0	0	0	0	0	0	0	0	0	0	0	0	0	0	0	0	0	0	0	0	0	0
DUCKE	Net	-2.92537	-59.9658	2019-11-21	A	D-033-N-T-0	0	502DE9	2	29.6	85.4	N	Afternoon	3	11	12:33:00	0	0	0	0	0	0	0	0	0	0	0	0	0	0	0	0	0	0	0	0	0	0	0	0	0	0	0	0	0	0	0	0	0
DUCKE	Net	-2.92537	-59.9658	2019-11-21	A	D-033-N-T-0	0	502DE9	2	29.6	85.4	N	Afternoon	3	11	12:34:00	0	0	0	0	0	0	0	0	0	0	0	0	0	0	0	0	0	0	0	0	0	0	0	0	0	0	0	0	0	0	0	0	0
DUCKE	Net	-2.92537	-59.9658	2019-11-21	A	D-033-N-T-0	0	502DE9	2	29.6	85.4	N	Afternoon	3	11	12:35:00	0	0	0	0	0	0	0	0	0	0	0	0	0	0	0	0	0	0	0	0	0	0	0	0	0	0	0	0	0	0	0	0	0
DUCKE	Net	-2.92537	-59.9658	2019-11-21	A	D-033-N-T-0	0	502DE9	2	29.6	85.4	N	Afternoon	3	11	12:36:00	0	0	0	0	0	0	0	0	0	0	0	0	0	0	0	0	0	0	0	0	0	0	0	0	0	0	0	0	0	0	0	0	0
DUCKE	Net	-2.92537	-59.9658	2019-11-21	A	D-033-N-T-0	0	502DE9	2	29.6	85.4	N	Afternoon	3	11	12:37:00	0	0	0	0	0	0	0	0	0	0	0	0	0	0	0	0	0	0	0	0	0	0	0	0	0	0	0	0	0	0	0	0	0
DUCKE	Net	-2.92537	-59.9658	2019-11-21	A	D-033-N-T-0	0	502DE9	2	29.6	85.4	N	Afternoon	3	11	12:38:00	0	0	0	0	0	0	0	0	0	0	0	0	0	0	0	0	0	0	0	0	0	0	0	0	0	0	0	0	0	0	0	0	0
DUCKE	Net	-2.92537	-59.9658	2019-11-21	A	D-033-N-T-0	0	502DE9	2	29.6	85.4	N	Afternoon	3	11	12:39:00	0	0	0	0	0	0	0	0	0	0	0	0	0	0	0	0	0	0	0	0	0	0	0	0	0	0	0	0	0	0	0	0	0
DUCKE	Net	-2.92537	-59.9658	2019-11-21	A	D-033-N-T-0	0	502DE9	2	29.6	85.4	N	Afternoon	3	11	12:40:00	0	0	0	0	0	0	0	0	0	0	0	0	0	0	0	0	0	0	0	0	0	0	0	0	0	0	0	0	0	0	0	0	0
DUCKE	Net	-2.92537	-59.9658	2019-11-21	A	D-033-N-T-0	0	502DE9	2	29.6	85.4	N	Afternoon	3	11	12:41:00	1	0	0	0	0	0	0	0	0	1	0	0	0	0	0	0	0	0	0	0	0	0	0	0	0	0	0	0	0	0	0	0	0
DUCKE	Net	-2.92537	-59.9658	2019-11-21	A	D-033-N-T-0	0	502DE9	2	29.6	85.4	N	Afternoon	3	11	12:42:00	0	0	0	0	0	0	0	0	0	0	0	0	0	0	0	0	0	0	0	0	0	0	0	0	0	0	0	0	0	0	0	0	0
DUCKE	Net	-2.92537	-59.9658	2019-11-21	A	D-033-N-T-0	0	502DE9	2	29.6	85.4	N	Afternoon	3	11	12:43:00	0	0	0	0	0	0	0	0	0	0	0	0	0	0	0	0	0	0	0	0	0	0	0	0	0	0	0	0	0	0	0	0	0
DUCKE	Net	-2.92537	-59.9658	2019-11-21	A	D-033-N-T-0	0	502DE9	2	29.6	85.4	N	Afternoon	3	11	12:44:00	0	0	0	0	0	0	0	0	0	0	0	0	0	0	0	0	0	0	0	0	0	0	0	0	0	0	0	0	0	0	0	0	0
DUCKE	Net	-2.92537	-59.9658	2019-11-21	A	D-033-N-T-0	0	502DE9	2	29.6	85.4	N	Afternoon	3	12	12:45:00	0	0	0	0	0	0	0	0	0	0	0	0	0	0	0	0	0	0	0	0	0	0	0	0	0	0	0	0	0	0	0	0	0
DUCKE	Net	-2.92537	-59.9658	2019-11-21	A	D-033-N-T-0	0	502DE9	2	29.6	85.4	N	Afternoon	3	12	12:46:00	0	0	0	0	0	0	0	0	0	0	0	0	0	0	0	0	0	0	0	0	0	0	0	0	0	0	0	0	0	0	0	0	0
DUCKE	Net	-2.92537	-59.9658	2019-11-21	A	D-033-N-T-0	0	502DE9	2	29.6	85.4	N	Afternoon	3	12	12:47:00	0	0	0	0	0	0	0	0	0	0	0	0	0	0	0	0	0	0	0	0	0	0	0	0	0	0	0	0	0	0	0	0	0
DUCKE	Net	-2.92537	-59.9658	2019-11-21	A	D-033-N-T-0	0	502DE9	2	29.6	85.4	N	Afternoon	3	12	12:48:00	0	0	0	0	0	0	0	0	0	0	0	0	0	0	0	0	0	0	0	0	0	0	0	0	0	0	0	0	0	0	0	0	0
DUCKE	Net	-2.92537	-59.9658	2019-11-21	A	D-033-N-T-0	0	502DE9	2	29.6	85.4	N	Afternoon	3	12	12:49:00	0	0	0	0	0	0	0	0	0	0	0	0	0	0	0	0	0	0	0	0	0	0	0	0	0	0	0	0	0	0	0	0	0
DUCKE	Net	-2.92537	-59.9658	2019-11-21	A	D-033-N-T-0	0	502DE9	2	29.6	85.4	N	Afternoon	3	12	12:50:00	0	0	0	0	0	0	0	0	0	0	0	0	0	0	0	0	0	0	0	0	0	0	0	0	0	0	0	0	0	0	0	0	0
DUCKE	Net	-2.92537	-59.9658	2019-11-21	A	D-033-N-T-0	0	502DE9	2	29.6	85.4	N	Afternoon	3	12	12:51:00	0	0	0	0	0	0	0	0	0	0	0	0	0	0	0	0	0	0	0	0	0	0	0	0	0	0	0	0	0	0	0	0	0
DUCKE	Net	-2.92537	-59.9658	2019-11-21	A	D-033-N-T-0	0	502DE9	2	29.6	85.4	N	Afternoon	3	12	12:52:00	0	0	0	0	0	0	0	0	0	0	0	0	0	0	0	0	0	0	0	0	0	0	0	0	0	0	0	0	0	0	0	0	0
DUCKE	Net	-2.92537	-59.9658	2019-11-21	A	D-033-N-T-0	0	502DE9	2	29.6	85.4	N	Afternoon	3	12	12:53:00	0	0	0	0	0	0	0	0	0	0	0	0	0	0	0	0	0	0	0	0	0	0	0	0	0	0	0	0	0	0	0	0	0
DUCKE	Net	-2.92537	-59.9658	2019-11-21	A	D-033-N-T-0	0	502DE9	2	29.6	85.4	N	Afternoon	3	12	12:54:00	0	0	0	0	0	0	0	0	0	0	0	0	0	0	0	0	0	0	0	0	0	0	0	0	0	0	0	0	0	0	0	0	0
DUCKE	Net	-2.92537	-59.9658	2019-11-21	A	D-033-N-T-0	0	502DE9	2	29.6	85.4	N	Afternoon	3	12	12:55:00	0	0	0	0	0	0	0	0	0	0	0	0	0	0	0	0	0	0	0	0	0	0	0	0	0	0	0	0	0	0	0	0	0
DUCKE	Net	-2.92537	-59.9658	2019-11-21	A	D-033-N-T-0	0	502DE9	2	29.6	85.4	N	Afternoon	3	12	12:56:00	0	0	0	0	0	0	0	0	0	0	0	0	0	0	0	0	0	0	0	0	0	0	0	0	0	0	0	0	0	0	0	0	0
DUCKE	Net	-2.92537	-59.9658	2019-11-21	A	D-033-N-T-0	0	502DE9	2	29.6	85.4	N	Afternoon	3	12	12:57:00	0	0	0	0	0	0	0	0	0	0	0	0	0	0	0	0	0	0	0	0	0	0	0	0	0	0	0	0	0	0	0	0	0
DUCKE	Net	-2.92537	-59.9658	2019-11-21	A	D-033-N-T-0	0	502DE9	2	29.6	85.4	N	Afternoon	3	12	12:58:00	0	0	0	0	0	0	0	0	0	0	0	0	0	0	0	0	0	0	0	0	0	0	0	0	0	0	0	0	0	0	0	0	0
DUCKE	Net	-2.92537	-59.9658	2019-11-21	A	D-033-N-T-0	0	502DE9	2	29.6	85.4	N	Afternoon	3	12	12:59:00	0	0	0	0	0	0	0	0	0	0	0	0	0	0	0	0	0	0	0	0	0	0	0	0	0	0	0	0	0	0	0	0	0
DUCKE	Net	-2.92537	-59.9658	2019-11-21	A	D-033-N-T-0	0	502DE9	2	29.6	85.4	N	Afternoon	4	13	13:00:00	0	0	0	0	0	0	0	0	0	0	0	0	0	0	0	0	0	0	0	0	0	0	0	0	0	0	0	0	0	0	0	0	0
DUCKE	Net	-2.92537	-59.9658	2019-11-21	A	D-033-N-T-0	0	502DE9	2	29.6	85.4	N	Afternoon	4	13	13:01:00	0	0	0	0	0	0	0	0	0	0	0	0	0	0	0	0	0	0	0	0	0	0	0	0	0	0	0	0	0	0	0	0	0
DUCKE	Net	-2.92537	-59.9658	2019-11-21	A	D-033-N-T-0	0	502DE9	2	29.6	85.4	N	Afternoon	4	13	13:02:00	0	0	0	0	0	0	0	0	0	0	0	0	0	0	0	0	0	0	0	0	0	0	0	0	0	0	0	0	0	0	0	0	0
DUCKE	Net	-2.92537	-59.9658	2019-11-21	A	D-033-N-T-0	0	502DE9	2	29.6	85.4	N	Afternoon	4	13	13:03:00	0	0	0	0	0	0	0	0	0	0	0	0	0	0	0	0	0	0	0	0	0	0	0	0	0	0	0	0	0	0	0	0	0
DUCKE	Net	-2.92537	-59.9658	2019-11-21	A	D-033-N-T-0	0	502DE9	2	29.6	85.4	N	Afternoon	4	13	13:04:00	0	0	0	0	0	0	0	0	0	0	0	0	0	0	0	0	0	0	0	0	0	0	0	0	0	0	0	0	0	0	0	0	0
DUCKE	Net	-2.92537	-59.9658	2019-11-21	A	D-033-N-T-0	0	502DE9	2	29.6	85.4	N	Afternoon	4	13	13:05:00	0	0	0	0	0	0	0	0	0	0	0	0	0	0	0	0	0	0	0	0	0	0	0	0	0	0	0	0	0	0	0	0	0
DUCKE	Net	-2.92537	-59.9658	2019-11-21	A	D-033-N-T-0	0	502DE9	2	29.6	85.4	N	Afternoon	4	13	13:06:00	0	0	0	0	0	0	0	0	0	0	0	0	0	0	0	0	0	0	0	0	0	0	0	0	0	0	0	0	0	0	0	0	0
DUCKE	Net	-2.92537	-59.9658	2019-11-21	A	D-033-N-T-0	0	502DE9	2	29.6	85.4	N	Afternoon	4	13	13:07:00	0	0	0	0	0	0	0	0	0	0	0	0	0	0	0	0	0	0	0	0	0	0	0	0	0	0	0	0	0	0	0	0	0
DUCKE	Net	-2.92537	-59.9658	2019-11-21	A	D-033-N-T-0	0	502DE9	2	29.6	85.4	N	Afternoon	4	13	13:08:00	0	0	0	0	0	0	0	0	0	0	0	0	0	0	0	0	0	0	0	0	0	0	0	0	0	0	0	0	0	0	0	0	0
DUCKE	Net	-2.92537	-59.9658	2019-11-21	A	D-033-N-T-0	0	502DE9	2	29.6	85.4	N	Afternoon	4	13	13:09:00	0	0	0	0	0	0	0	0	0	0	0	0	0	0	0	0	0	0	0	0	0	0	0	0	0	0	0	0	0	0	0	0	0
DUCKE	Net	-2.92537	-59.9658	2019-11-21	A	D-033-N-T-0	0	502DE9	2	29.6	85.4	N	Afternoon	4	13	13:10:00	0	0	0	0	0	0	0	0	0	0	0	0	0	0	0	0	0	0	0	0	0	0	0	0	0	0	0	0	0	0	0	0	0
DUCKE	Net	-2.92537	-59.9658	2019-11-21	A	D-033-N-T-0	0	502DE9	2	29.6	85.4	N	Afternoon	4	13	13:11:00	0	0	0	0	0	0	0	0	0	0	0	0	0	0	0	0	0	0	0	0	0	0	0	0	0	0	0	0	0	0	0	0	0
DUCKE	Net	-2.92537	-59.9658	2019-11-21	A	D-033-N-T-0	0	502DE9	2	29.6	85.4	N	Afternoon	4	13	13:12:00	0	0	0	0	0	0	0	0	0	0	0	0	0	0	0	0	0	0	0	0	0	0	0	0	0	0	0	0	0	0	0	0	0
DUCKE	Net	-2.92537	-59.9658	2019-11-21	A	D-033-N-T-0	0	502DE9	2	29.6	85.4	N	Afternoon	4	13	13:13:00	0	0	0	0	0	0	0	0	0	0	0	0	0	0	0	0	0	0	0	0	0	0	0	0	0	0	0	0	0	0	0	0	0
DUCKE	Net	-2.92537	-59.9658	2019-11-21	A	D-033-N-T-0	0	502DE9	2	29.6	85.4	N	Afternoon	4	13	13:14:00	0	0	0	0	0	0	0	0	0	0	0	0	0	0	0	0	0	0	0	0	0	0	0	0	0	0	0	0	0	0	0	0	0
DUCKE	Net	-2.92537	-59.9658	2019-11-21	A	D-033-N-T-0	0	502DE9	2	29.6	82.2	N	Afternoon	4	14	13:15:00	0	0	0	0	0	0	0	0	0	0	0	0	0	0	0	0	0	0	0	0	0	0	0	0	0	0	0	0	0	0	0	0	0
DUCKE	Net	-2.92537	-59.9658	2019-11-21	A	D-033-N-T-0	0	502DE9	2	29.6	82.2	N	Afternoon	4	14	13:16:00	0	0	0	0	0	0	0	0	0	0	0	0	0	0	0	0	0	0	0	0	0	0	0	0	0	0	0	0	0	0	0	0	0
DUCKE	Net	-2.92537	-59.9658	2019-11-21	A	D-033-N-T-0	0	502DE9	2	29.6	82.2	N	Afternoon	4	14	13:17:00	0	0	0	0	0	0	0	0	0	0	0	0	0	0	0	0	0	0	0	0	0	0	0	0	0	0	0	0	0	0	0	0	0
DUCKE	Net	-2.92537	-59.9658	2019-11-21	A	D-033-N-T-0	0	502DE9	2	29.6	82.2	N	Afternoon	4	14	13:18:00	0	0	0	0	0	0	0	0	0	0	0	0	0	0	0	0	0	0	0	0	0	0	0	0	0	0	0	0	0	0	0	0	0
[truncated: 30,401 more rows]
[truncated: 42 more columns]

## Sheet: Rain lag & approach data
Location	Collection_method	S_coord	W_coord	Date	Height_meters	Collector_ID	Mean_temp_day_°C	Mean_humidity_day_%	Daily_rain_mm	7d_rain_1wk_lag	7d_rain_2wk_lag	7d_rain_3wk_lag	7d_rain_4wk_lag	Tot_mos	Cx_(Ads)_amazonensis	Cx_(Car)_urichii	Cx_(Cux)_coronator	Cx_(Mel)_caudelli	Cx_(Mel)_spissipes	Cx_(Mel)_sp	Hg_(Con)_leucocelaenus	Hg_(Hag)_baresi	Hg_(Hag)_janthinomys	Li_asulleptus	Li_durhamii	Li_flavisetosus	On_personatum	Ps_(Jan)_albigenu	Ps_(Jan)_albipes	Ps_(Jan)_amazonica	Ps_(Jan)_ferox	Ps_(Jan)_sp	Sa_(Sab)_albiprivus	Sa_(Sab)_batesi	Sa_(Sab)_belisarioi	Sa_(Sab)_bipartipes	Sa_(Sab)_cyaneus	Sa_(Sab)_purpureus	Sa_(Sab)_quasicyaneus	Sa_(Sab)_tarsopus	Sa_(Sbo)_chloropterus	Sa_(Sbo)_glaucodaemon	Sa_(Sbo)_tridentatus	Wy_(Cru)_kummi	Wy_(Den)_kerri	Wy_(Den)_ypsipola	Wy_(Dod)_aphobema	Wy_(Pho)_splendida	Wy_negrensis
DUCKE	Net	-2.92537	-59.9658	2019-11-13	0	A	26.45	99.2	31.4	32.2	5.2	67	5.2	2	1	0	0	0	0	0	0	0	1	0	0	0	0	0	0	0	0	0	0	0	0	0	0	0	0	0	0	0	0	0	0	0	0	0	0
DUCKE	Net	-2.92537	-59.9658	2019-11-13	5	C	25.775	99.75	31.4	32.2	5.2	67	5.2	2	0	0	0	0	0	0	0	0	1	0	0	0	0	0	0	0	0	0	0	1	0	0	0	0	0	0	0	0	0	0	0	0	0	0	0
DUCKE	Net	-2.92537	-59.9658	2019-11-13	9	B	25.825	98.48	31.4	32.2	5.2	67	5.2	4	0	0	0	0	0	0	0	0	1	0	0	0	0	0	0	0	0	0	0	1	0	0	0	1	0	0	1	0	0	0	0	0	0	0	0
DUCKE	Net	-2.92537	-59.9658	2019-11-18	0	B	27.65	96.51	59.2	100	0.8	11	61.2	5	1	0	0	0	0	0	0	0	2	0	0	0	0	0	0	0	0	0	0	0	0	0	0	0	0	0	0	0	0	0	0	0	1	0	0
DUCKE	Net	-2.92537	-59.9658	2019-11-18	5	D	27.275	94.3	59.2	100	0.8	11	61.2	9	0	0	0	0	0	0	0	0	9	0	0	0	0	0	0	0	0	0	0	0	0	0	0	0	0	0	0	0	0	0	0	0	0	0	0
DUCKE	Net	-2.92537	-59.9658	2019-11-18	9	C	28.05	89.315	59.2	100	0.8	11	61.2	13	0	0	0	0	0	0	0	0	9	0	0	0	0	0	0	0	0	0	0	0	0	0	0	1	1	0	0	0	1	0	0	0	0	0	0
DUCKE	Net	-2.92537	-59.9658	2019-11-21	0	A	29.9	83.45	0.2	92.2	34.2	5.2	67	22	8	0	0	0	0	0	0	0	10	0	0	0	0	0	0	0	0	0	1	0	0	0	0	0	1	0	1	0	0	1	0	0	0	0	0
DUCKE	Net	-2.92537	-59.9658	2019-11-21	5	C	30.5983	75.9767	0.2	92.2	34.2	5.2	67	21	0	0	0	0	0	0	0	0	21	0	0	0	0	0	0	0	0	0	0	0	0	0	0	0	0	0	0	0	0	0	0	0	0	0	0
DUCKE	Net	-2.92537	-59.9658	2019-11-21	9	G	31.175	73.28	0.2	92.2	34.2	5.2	67	37	0	0	0	0	0	0	0	0	31	0	0	0	0	0	0	0	0	0	0	0	0	2	0	1	0	0	3	0	0	0	0	0	0	0	0
DUCKE	Net	-2.92537	-59.9658	2019-11-26	0	I	32.25	77.48	3.8	32.6	101.4	0.8	5.6	10	0	0	0	0	0	1	0	0	8	0	0	0	0	0	0	0	0	0	0	1	0	0	0	0	0	0	0	0	0	0	0	0	0	0	0
DUCKE	Net	-2.92537	-59.9658	2019-11-26	5	G	32.35	73.69	3.8	32.6	101.4	0.8	5.6	10	0	0	0	0	0	0	0	0	9	0	0	0	0	0	0	0	0	0	0	0	0	0	0	1	0	0	0	0	0	0	0	0	0	0	0
DUCKE	Net	-2.92537	-59.9658	2019-11-26	9	B	32.8	70.52	3.8	32.6	101.4	0.8	5.6	14	0	0	0	0	0	0	0	1	10	0	0	0	0	0	0	0	0	0	0	0	0	0	2	0	0	0	0	0	1	0	0	0	0	0	0
DUCKE	Net	-2.92537	-59.9658	2019-11-28	0	I	31.75	76.55	0	10	92.2	34.2	5.2	4	0	0	0	0	0	0	0	0	2	0	0	0	0	0	0	0	0	0	0	2	0	0	0	0	0	0	0	0	0	0	0	0	0	0	0
DUCKE	Net	-2.92537	-59.9658	2019-11-28	5	A	31.725	72.74	0	10	92.2	34.2	5.2	4	0	0	0	0	0	0	0	0	3	0	0	0	0	0	0	0	0	0	0	0	0	0	0	0	0	0	1	0	0	0	0	0	0	0	0
DUCKE	Net	-2.92537	-59.9658	2019-11-28	9	G	32.55	67.28	0	10	92.2	34.2	5.2	4	0	0	0	0	0	0	0	0	2	0	0	0	0	0	0	0	0	0	0	1	0	1	0	0	0	0	0	0	0	0	0	0	0	0	0
DUCKE	Net	-2.92537	-59.9658	2019-12-03	0	A	31.825	72.535	0	2.4	32.6	101.4	0.8	0	0	0	0	0	0	0	0	0	0	0	0	0	0	0	0	0	0	0	0	0	0	0	0	0	0	0	0	0	0	0	0	0	0	0	0
DUCKE	Net	-2.92537	-59.9658	2019-12-03	5	E	32.325	65.325	0	2.4	32.6	101.4	0.8	3	0	0	0	0	0	0	0	0	2	0	0	0	0	0	0	0	0	0	0	0	0	0	0	0	0	0	1	0	0	0	0	0	0	0	0
DUCKE	Net	-2.92537	-59.9658	2019-12-03	9	B	33.25	61.486	0	2.4	32.6	101.4	0.8	3	0	0	0	0	0	0	0	0	2	0	0	0	0	0	0	0	0	0	0	0	0	0	0	0	0	0	1	0	0	0	0	0	0	0	0
DUCKE	Net	-2.92537	-59.9658	2019-12-05	0	H	30.2517	82.695	1.8	2.6	10	92.2	34.2	2	0	0	0	0	0	0	0	0	1	0	0	0	0	0	0	0	0	0	0	1	0	0	0	0	0	0	0	0	0	0	0	0	0	0	0
DUCKE	Net	-2.92537	-59.9658	2019-12-05	5	A	29.9	81.91	1.8	2.6	10	92.2	34.2	0	0	0	0	0	0	0	0	0	0	0	0	0	0	0	0	0	0	0	0	0	0	0	0	0	0	0	0	0	0	0	0	0	0	0	0
DUCKE	Net	-2.92537	-59.9658	2019-12-05	9	E	30.425	79.335	1.8	2.6	10	92.2	34.2	1	0	0	0	0	0	0	0	0	0	0	0	0	0	0	0	0	0	0	0	0	0	0	1	0	0	0	0	0	0	0	0	0	0	0	0
DUCKE	Net	-2.92537	-59.9658	2019-12-10	0	I	28.525	87.945	0.6	31.4	2.4	32.6	101.4	32	0	0	0	0	0	0	0	0	1	0	0	0	0	23	0	8	0	0	0	0	0	0	0	0	0	0	0	0	0	0	0	0	0	0	0
DUCKE	Net	-2.92537	-59.9658	2019-12-10	5	E	28.575	84.42	0.6	31.4	2.4	32.6	101.4	22	0	0	0	0	0	0	0	0	0	0	0	0	0	12	0	10	0	0	0	0	0	0	0	0	0	0	0	0	0	0	0	0	0	0	0
DUCKE	Net	-2.92537	-59.9658	2019-12-10	9	B	28.025	85.53	0.6	31.4	2.4	32.6	101.4	8	0	0	0	0	0	0	0	0	1	0	0	0	0	3	0	3	0	0	0	0	0	0	0	0	0	0	1	0	0	0	0	0	0	0	0
DUCKE	Net	-2.92537	-59.9658	2019-12-17	0	I	26.05	100	0	49.6	31.4	2.4	32.6	3	0	0	0	0	0	0	0	0	0	0	0	1	0	1	0	1	0	0	0	0	0	0	0	0	0	0	0	0	0	0	0	0	0	0	0
DUCKE	Net	-2.92537	-59.9658	2019-12-17	5	A	27.025	90.07	0	49.6	31.4	2.4	32.6	4	0	0	0	0	0	0	0	0	2	0	0	0	0	0	0	0	0	0	0	0	1	0	0	0	0	0	0	0	0	0	0	0	0	0	0
DUCKE	Net	-2.92537	-59.9658	2019-12-17	9	E	27.25	87.745	0	49.6	31.4	2.4	32.6	8	0	0	0	0	0	0	0	0	1	0	0	0	0	2	0	1	0	0	0	0	1	0	0	1	0	0	0	1	0	0	0	0	0	0	0
DUCKE	Net	-2.92537	-59.9658	2019-12-19	0	A	26.525	100	18.6	57.2	41.4	2.6	10	1	0	0	0	0	0	0	0	0	0	1	0	0	0	0	0	0	0	0	0	0	0	0	0	0	0	0	0	0	0	0	0	0	0	0	0
DUCKE	Net	-2.92537	-59.9658	2019-12-19	5	B	27.2	93.97	18.6	57.2	41.4	2.6	10	3	0	0	0	0	0	0	0	0	1	0	0	0	0	0	0	0	0	0	0	0	0	1	0	0	0	0	0	0	0	0	0	0	0	0	0
DUCKE	Net	-2.92537	-59.9658	2019-12-19	9	E	27.35	91.945	18.6	57.2	41.4	2.6	10	6	0	0	0	0	0	0	0	1	1	0	0	0	0	0	0	0	0	0	0	0	0	1	1	0	0	0	2	0	0	0	0	0	0	0	0
DUCKE	Net	-2.92537	-59.9658	2020-01-07	0	I	32.3	72.64	0	0	14.2	64.8	49.6	15	0	0	0	0	0	0	0	0	12	0	0	0	0	2	0	0	0	0	0	0	0	0	1	0	0	0	0	0	0	0	0	0	0	0	0
DUCKE	Net	-2.92537	-59.9658	2020-01-07	5	A	31.6	70.99	0	0	14.2	64.8	49.6	10	0	0	0	0	0	0	0	0	10	0	0	0	0	0	0	0	0	0	0	0	0	0	0	0	0	0	0	0	0	0	0	0	0	0	0
DUCKE	Net	-2.92537	-59.9658	2020-01-07	9	E	32.7	66.95	0	0	14.2	64.8	49.6	0	0	0	0	0	0	0	0	0	0	0	0	0	0	0	0	0	0	0	0	0	0	0	0	0	0	0	0	0	0	0	0	0	0	0	0
DUCKE	Net	-2.92537	-59.9658	2020-01-09	0	I	26.8	100	0	0	11.6	48	57.2	16	0	0	0	0	0	0	0	0	10	0	0	3	0	0	0	3	0	0	0	0	0	0	0	0	0	0	0	0	0	0	0	0	0	0	0
DUCKE	Net	-2.92537	-59.9658	2020-01-09	5	E	27.25	99.32	0	0	11.6	48	57.2	15	0	0	0	0	0	0	0	0	11	0	0	0	0	0	0	0	0	0	0	0	0	0	2	0	0	0	1	1	0	0	0	0	0	0	0
DUCKE	Net	-2.92537	-59.9658	2020-01-09	9	A	28.375	90.27	0	0	11.6	48	57.2	18	0	0	0	0	0	0	0	0	14	0	0	0	0	1	0	1	0	0	0	0	0	0	0	0	0	1	1	0	0	0	0	0	0	0	0
DUCKE	Net	-2.92537	-59.9658	2020-01-14	0	B	29.4	78.05	0.8	17.4	0	14.2	64.8	23	2	0	2	0	0	0	0	0	11	0	0	1	0	2	0	0	0	0	1	2	0	0	1	0	1	0	0	0	0	0	0	0	0	0	0
DUCKE	Net	-2.92537	-59.9658	2020-01-14	5	H	29.3	73.935	0.8	17.4	0	14.2	64.8	9	0	0	0	0	0	0	0	0	9	0	0	0	0	0	0	0	0	0	0	0	0	0	0	0	0	0	0	0	0	0	0	0	0	0	0
DUCKE	Net	-2.92537	-59.9658	2020-01-14	9	D	29.3967	71.6317	0.8	17.4	0	14.2	64.8	27	0	0	0	0	0	0	0	0	21	0	0	0	0	1	0	0	0	0	0	0	0	1	1	0	0	1	2	0	0	0	0	0	0	0	0
DUCKE	Net	-2.92537	-59.9658	2020-01-16	0	I	27.025	96.51	0.6	18	0	11.6	48	6	0	0	0	0	0	0	0	0	3	0	0	0	0	3	0	0	0	0	0	0	0	0	0	0	0	0	0	0	0	0	0	0	0	0	0
DUCKE	Net	-2.92537	-59.9658	2020-01-16	5	J	27.3	90.69	0.6	18	0	11.6	48	0	0	0	0	0	0	0	0	0	0	0	0	0	0	0	0	0	0	0	0	0	0	0	0	0	0	0	0	0	0	0	0	0	0	0	0
DUCKE	Net	-2.92537	-59.9658	2020-01-16	9	B	27.625	86.84	0.6	18	0	11.6	48	10	0	0	0	0	0	0	0	0	4	0	0	0	0	3	0	1	0	0	0	0	0	0	0	0	1	0	0	1	0	0	0	0	0	0	0
DUCKE	Net	-2.92537	-59.9658	2020-01-21	0	B	27.725	86.905	74.4	159.4	17.4	0	14.2	18	0	0	0	0	0	0	1	0	4	0	2	4	0	3	0	3	0	0	0	0	0	0	0	0	0	0	1	0	0	0	0	0	0	0	0
DUCKE	Net	-2.92537	-59.9658	2020-01-21	5	A	26.5	93.595	74.4	159.4	17.4	0	14.2	7	0	1	0	0	0	0	0	0	2	0	0	0	0	1	1	1	0	0	0	0	0	0	0	0	1	0	0	0	0	0	0	0	0	0	0
DUCKE	Net	-2.92537	-59.9658	2020-01-21	9	E	26.85	90.55	74.4	159.4	17.4	0	14.2	22	0	0	0	0	0	0	0	0	11	0	0	0	0	4	2	1	0	0	1	0	0	0	0	1	0	0	1	0	0	0	1	0	0	0	0
DUCKE	Net	-2.92537	-59.9658	2020-01-23	0	A	32.075	76.275	0	158.8	18	0	11.6	14	0	0	0	0	0	0	0	0	1	0	0	3	0	3	0	6	0	0	0	1	0	0	0	0	0	0	0	0	0	0	0	0	0	0	0
DUCKE	Net	-2.92537	-59.9658	2020-01-23	5	H	31.525	74.5	0	158.8	18	0	11.6	21	0	0	0	0	0	0	0	0	15	0	0	0	0	1	0	2	0	0	0	2	0	0	0	0	0	0	0	0	0	1	0	0	0	0	0
DUCKE	Net	-2.92537	-59.9658	2020-01-23	9	E	32.5	67.865	0	158.8	18	0	11.6	23	0	0	0	0	0	0	0	0	14	0	0	0	0	4	0	3	0	0	0	1	0	0	0	0	0	0	1	0	0	0	0	0	0	0	0
DUCKE	Net	-2.92537	-59.9658	2020-01-28	0	I	26.1	96.48	86	161.2	159.4	17.4	0	67	0	0	0	0	0	0	1	0	0	0	1	0	0	31	0	34	0	0	0	0	0	0	0	0	0	0	0	0	0	0	0	0	0	0	0
DUCKE	Net	-2.92537	-59.9658	2020-01-28	5	E	26.175	93.25	86	161.2	159.4	17.4	0	50	0	0	0	0	0	0	0	0	0	0	0	0	0	19	0	30	0	1	0	0	0	0	0	0	0	0	0	0	0	0	0	0	0	0	0
DUCKE	Net	-2.92537	-59.9658	2020-01-28	9	B			86	161.2	159.4	17.4	0	92	0	1	0	0	0	0	0	0	8	0	0	0	0	32	0	49	0	1	0	0	0	0	0	0	0	0	0	0	0	0	0	0	0	0	0
DUCKE	Net	-2.92537	-59.9658	2020-01-30	0	I	31.375	79.385	0.6	164	158.8	18	0	50	0	0	0	0	0	0	0	0	3	0	0	0	0	8	0	39	0	0	0	0	0	0	0	0	0	0	0	0	0	0	0	0	0	0	0
DUCKE	Net	-2.92537	-59.9658	2020-01-30	5	E	31.025	75.44	0.6	164	158.8	18	0	29	0	0	0	0	0	0	0	0	10	0	0	0	0	6	0	12	0	0	0	0	0	0	1	0	0	0	0	0	0	0	0	0	0	0	0
DUCKE	Net	-2.92537	-59.9658	2020-01-30	9	D			0.6	164	158.8	18	0	46	0	0	0	0	0	0	0	0	14	0	0	0	0	6	0	22	0	0	0	0	0	0	1	0	0	1	2	0	0	0	0	0	0	0	0
DUCKE	Net	-2.92537	-59.9658	2020-02-04	0	I	31.1	76.795	6.4	12.8	161.2	159.4	17.4	62	0	0	0	0	1	0	0	2	50	0	1	0	0	5	0	1	0	0	1	0	0	0	0	0	0	0	1	0	0	0	0	0	0	0	0
DUCKE	Net	-2.92537	-59.9658	2020-02-04	5	A	30.925	74.155	6.4	12.8	161.2	159.4	17.4	27	0	0	0	0	0	0	0	1	25	0	0	0	0	1	0	0	0	0	0	0	0	0	0	0	0	0	0	0	0	0	0	0	0	0	0
DUCKE	Net	-2.92537	-59.9658	2020-02-04	9	C	31.975	65.045	6.4	12.8	161.2	159.4	17.4	24	0	0	0	0	0	0	0	0	22	0	0	0	0	0	0	2	0	0	0	0	0	0	0	0	0	0	0	0	0	0	0	0	0	0	0
DUCKE	Net	-2.92537	-59.9658	2020-02-06	0	B	28.625	86.42	0.4	19.4	164	158.8	18	13	0	0	0	0	0	0	0	0	8	0	0	0	0	4	0	0	0	0	0	1	0	0	0	0	0	0	0	0	0	0	0	0	0	0	0
DUCKE	Net	-2.92537	-59.9658	2020-02-06	5	F	28.65	82.495	0.4	19.4	164	158.8	18	19	0	0	0	0	0	0	0	0	19	0	0	0	0	0	0	0	0	0	0	0	0	0	0	0	0	0	0	0	0	0	0	0	0	0	0
DUCKE	Net	-2.92537	-59.9658	2020-02-06	9	C	29.52	74.405	0.4	19.4	164	158.8	18	18	0	0	0	0	0	0	0	0	15	0	0	0	0	2	0	0	0	0	0	0	0	0	0	0	0	0	0	0	0	0	0	0	0	0	1
DUCKE	Net	-2.92537	-59.9658	2020-02-11	0	I	26.725	95.37	1.6	17.6	12.8	161.2	159.4	5	0	0	0	0	0	1	0	0	1	0	0	2	0	0	0	1	0	0	0	0	0	0	0	0	0	0	0	0	0	0	0	0	0	0	0
DUCKE	Net	-2.92537	-59.9658	2020-02-11	5	F	26.75	94.74	1.6	17.6	12.8	161.2	159.4	2	0	0	0	0	0	0	0	0	1	0	0	0	0	1	0	0	0	0	0	0	0	0	0	0	0	0	0	0	0	0	0	0	0	0	0
DUCKE	Net	-2.92537	-59.9658	2020-02-11	9	C	27.805	86.02	1.6	17.6	12.8	161.2	159.4	6	0	0	0	0	0	0	0	0	3	0	0	0	0	2	0	0	0	0	0	0	1	0	0	0	0	0	0	0	0	0	0	0	0	0	0
DUCKE	Net	-2.92537	-59.9658	2020-02-13	0	F	27.2	100	14.2	37.2	19.4	164	158.8	7	0	0	0	0	0	0	0	1	4	0	0	0	1	0	0	0	0	0	0	0	0	0	0	0	0	0	0	0	0	0	0	1	0	0	0
DUCKE	Net	-2.92537	-59.9658	2020-02-13	5	I	27.1967	98.2263	14.2	37.2	19.4	164	158.8	17	0	0	0	0	0	0	0	4	13	0	0	0	0	0	0	0	0	0	0	0	0	0	0	0	0	0	0	0	0	0	0	0	0	0	0
DUCKE	Net	-2.92537	-59.9658	2020-02-13	9	D	27.915	90	14.2	37.2	19.4	164	158.8	31	0	0	0	0	0	0	0	2	27	0	0	0	0	0	0	0	0	0	0	1	0	1	0	0	0	0	0	0	0	0	0	0	0	0	0
DUCKE	Net	-2.92537	-59.9658	2020-02-18	0	I	30.705	80.67	0.6	72.4	17.6	12.8	161.2	14	0	0	0	0	0	0	0	0	12	0	1	0	0	0	0	0	0	0	0	1	0	0	0	0	0	0	0	0	0	0	0	0	0	0	0
DUCKE	Net	-2.92537	-59.9658	2020-02-18	5	F	30.65	77.575	0.6	72.4	17.6	12.8	161.2	12	0	0	0	0	0	0	0	0	12	0	0	0	0	0	0	0	0	0	0	0	0	0	0	0	0	0	0	0	0	0	0	0	0	0	0
DUCKE	Net	-2.92537	-59.9658	2020-02-18	9	C	32.15	71.91	0.6	72.4	17.6	12.8	161.2	28	0	0	0	0	0	0	0	0	20	0	0	0	0	1	0	0	0	0	0	0	0	0	0	0	0	0	5	0	1	0	0	0	0	0	1
DUCKE	Net	-2.92537	-59.9658	2020-02-20	0	F	28.925	84.82	0	43.4	37.2	19.4	164.4	8	0	0	0	0	0	0	0	0	6	0	0	0	0	0	0	0	0	0	0	1	0	0	0	0	0	0	1	0	0	0	0	0	0	0	0
DUCKE	Net	-2.92537	-59.9658	2020-02-20	5	A	28.575	83.16	0	43.4	37.2	19.4	164.4	7	0	0	0	0	0	0	0	0	5	0	0	0	0	0	0	0	0	0	0	1	0	0	1	0	0	0	0	0	0	0	0	0	0	0	0
DUCKE	Net	-2.92537	-59.9658	2020-02-20	9	C	29.65	79.195	0	43.4	37.2	19.4	164.4	13	0	0	0	0	0	0	0	1	8	0	0	0	0	0	0	0	0	0	0	0	0	0	1	0	0	0	2	0	0	0	1	0	0	0	0
DUCKE	Net	-2.92537	-59.9658	2020-02-27	0	F	29.015	89.17	42.4	108.8	43.4	37.2	19.4	9	0	1	0	1	0	0	0	0	2	0	1	0	0	0	0	0	0	0	0	0	0	0	0	1	0	0	1	0	0	0	1	0	0	1	0
DUCKE	Net	-2.92537	-59.9658	2020-02-27	5	C	29.35	85.115	42.4	108.8	43.4	37.2	19.4	6	0	0	0	0	0	0	0	1	4	0	0	0	0	0	0	0	0	0	0	0	0	0	0	0	0	0	1	0	0	0	0	0	0	0	0
DUCKE	Net	-2.92537	-59.9658	2020-02-27	9	A	30.125	81.51	42.4	108.8	43.4	37.2	19.4	10	0	0	0	0	0	0	0	0	6	0	1	0	0	0	0	0	0	0	0	0	0	0	1	1	0	0	0	0	0	0	0	0	0	0	0
DUCKE	Net	-2.92537	-59.9658	2020-03-03	0	F	31.15	80.13	7.6	98.4	65.4	72.4	17.6	25	0	1	0	0	0	0	0	0	1	0	0	0	0	4	0	19	0	0	0	0	0	0	0	0	0	0	0	0	0	0	0	0	0	0	0
DUCKE	Net	-2.92537	-59.9658	2020-03-03	5	A	31.5	74.835	7.6	98.4	65.4	72.4	17.6	12	0	0	0	0	0	0	0	0	5	0	1	0	0	0	0	5	0	0	0	0	0	1	0	0	0	0	0	0	0	0	0	0	0	0	0
DUCKE	Net	-2.92537	-59.9658	2020-03-03	9	C	31.26	71.875	7.6	98.4	65.4	72.4	17.6	14	0	0	0	0	0	0	0	1	4	0	0	0	0	0	0	4	0	0	0	0	0	1	0	0	0	0	3	0	0	0	1	0	0	0	0
DUCKE	Net	-2.92537	-59.9658	2020-03-05	0	I	28.425	91.87	40.4	95.4	108.8	43.4	37.2	2	0	0	0	0	0	0	0	0	0	0	0	0	0	1	0	1	0	0	0	0	0	0	0	0	0	0	0	0	0	0	0	0	0	0	0
DUCKE	Net	-2.92537	-59.9658	2020-03-05	5	F	28.525	88.985	40.4	95.4	108.8	43.4	37.2	5	0	0	0	0	0	0	0	0	2	0	0	0	0	0	0	3	0	0	0	0	0	0	0	0	0	0	0	0	0	0	0	0	0	0	0
DUCKE	Net	-2.92537	-59.9658	2020-03-05	9	D	29.115	85.06	40.4	95.4	108.8	43.4	37.2	9	0	0	0	0	0	0	0	0	2	0	0	0	0	1	0	6	0	0	0	0	0	0	0	0	0	0	0	0	0	0	0	0	0	0	0
DUCKE	Net	-2.92537	-59.9658	2020-03-10	0	F	30.65	79.75	0	41	98.4	65.4	72.4	14	0	0	0	0	0	0	1	0	5	0	0	0	0	1	0	7	0	0	0	0	0	0	0	0	0	0	0	0	0	0	0	0	0	0	0
DUCKE	Net	-2.92537	-59.9658	2020-03-10	5	I	29.975	76.98	0	41	98.4	65.4	72.4	7	0	0	0	0	0	0	0	0	5	0	0	0	0	0	0	1	0	0	0	0	0	0	0	0	0	0	1	0	0	0	0	0	0	0	0
DUCKE	Net	-2.92537	-59.9658	2020-03-10	9	C	30.61	72.295	0	41	98.4	65.4	72.4	5	0	0	0	0	0	0	0	1	4	0	0	0	0	0	0	0	0	0	0	0	0	0	0	0	0	0	0	0	0	0	0	0	0	0	0
DUCKE	Net	-2.92537	-59.9658	2020-03-17	0	I	28.7	89.02	0	70.2	41	98.4	65.4	60	0	0	0	0	0	0	0	0	0	0	1	0	0	0	0	59	0	0	0	0	0	0	0	0	0	0	0	0	0	0	0	0	0	0	0
DUCKE	Net	-2.92537	-59.9658	2020-03-17	5	F	28.275	86.53	0	70.2	41	98.4	65.4	28	0	0	0	0	0	0	0	0	2	0	0	0	0	0	0	26	0	0	0	0	0	0	0	0	0	0	0	0	0	0	0	0	0	0	0
DUCKE	Net	-2.92537	-59.9658	2020-03-17	9	C	29.93	81.13	0	70.2	41	98.4	65.4	44	0	0	0	0	0	0	0	0	7	0	0	0	0	1	0	29	0	0	0	1	1	1	0	0	2	0	1	0	1	0	0	0	0	0	0
DUCKE	Net	-2.92537	-59.9658	2020-03-20	0	F	29.025	90.575	1.6	97.4	0.4	94.8	92.8	34	0	0	0	0	0	0	0	0	0	0	0	0	0	0	0	33	0	0	0	0	0	0	0	0	0	0	0	0	0	0	0	0	0	0	0
DUCKE	Net	-2.92537	-59.9658	2020-03-20	5	A	28.225	86.745	1.6	97.4	0.4	94.8	92.8	23	0	0	0	0	0	0	0	0	2	0	0	1	0	0	0	17	0	0	0	2	0	0	0	0	0	0	1	0	0	0	0	0	0	0	0
DUCKE	Net	-2.92537	-59.9658	2020-03-20	9	C	29.775	76.59	1.6	97.4	0.4	94.8	92.8	22	0	0	0	0	0	0	0	0	8	0	0	0	0	1	0	11	0	0	0	0	0	1	0	0	0	0	1	0	0	0	0	0	0	0	0
DUCKE	Net	-2.92537	-59.9658	2020-03-24	0	I	30.125	82.46	0	194.4	70.2	41	98.4	34	0	0	0	0	0	0	0	0	0	0	0	0	0	0	2	31	0	0	0	0	0	0	0	0	1	0	0	0	0	0	0	0	0	0	0
DUCKE	Net	-2.92537	-59.9658	2020-03-24	5	F	29.825	75.09	0	194.4	70.2	41	98.4	22	0	0	0	0	0	0	0	0	0	0	0	0	0	1	0	21	0	0	0	0	0	0	0	0	0	0	0	0	0	0	0	0	0	0	0
DUCKE	Net	-2.92537	-59.9658	2020-03-24	9	C	31.65	65.755	0	194.4	70.2	41	98.4	29	0	0	0	0	0	0	0	0	6	0	0	0	0	1	0	22	0	0	0	0	0	0	0	0	0	0	0	0	0	0	0	0	0	0	0
DUCKE	Net	-2.92537	-59.9658	2020-03-26	0	F	33.4	73.265	0	171	95.8	0.6	95.4	63	0	0	0	0	0	0	0	0	0	0	0	0	0	0	0	63	0	0	0	0	0	0	0	0	0	0	0	0	0	0	0	0	0	0	0
DUCKE	Net	-2.92537	-59.9658	2020-03-26	5	A	32.8467	68.565	0	171	95.8	0.6	95.4	32	0	0	0	0	0	0	0	0	0	0	0	0	0	0	0	32	0	0	0	0	0	0	0	0	0	0	0	0	0	0	0	0	0	0	0
DUCKE	Net	-2.92537	-59.9658	2020-03-26	9	C	34.1083	61.839	0	171	95.8	0.6	95.4	54	0	0	0	0	0	0	0	0	0	0	0	0	0	1	1	51	0	0	0	1	0	0	0	0	0	0	0	0	0	0	0	0	0	0	0
DUCKE	Net	-2.92537	-59.9658	2020-03-31	0	I	26.675	92.63	19.6	68.8	194.4	70.2	41	19	0	0	0	0	0	0	0	0	0	0	0	0	0	0	0	18	0	0	0	0	0	0	0	0	1	0	0	0	0	0	0	0	0	0	0
DUCKE	Net	-2.92537	-59.9658	2020-03-31	5	F	26.425	90.935	19.6	68.8	194.4	70.2	41	10	0	0	0	0	0	0	0	0	1	0	0	0	0	0	0	9	0	0	0	0	0	0	0	0	0	0	0	0	0	0	0	0	0	0	0
DUCKE	Net	-2.92537	-59.9658	2020-03-31	9	D	27.375	87.935	19.6	68.8	194.4	70.2	41	29	0	0	0	0	0	0	0	0	12	0	0	0	0	0	0	6	0	0	0	0	0	1	0	0	1	0	5	0	2	0	0	2	0	0	0
DUCKE	Net	-2.92537	-59.9658	2020-04-02	0	F	29.35	86.085	0.2	70.4	165.4	32	70.4	43	0	0	0	0	0	0	0	0	1	0	0	0	0	3	1	37	1	0	0	0	0	0	0	0	0	0	0	0	0	0	0	0	0	0	0
DUCKE	Net	-2.92537	-59.9658	2020-04-02	5	A	29.17	84.245	0.2	70.4	165.4	32	70.4	17	0	0	0	0	0	0	0	0	4	0	1	0	0	3	0	7	0	0	0	1	0	0	0	0	1	0	0	0	0	0	0	0	0	0	0
DUCKE	Net	-2.92537	-59.9658	2020-04-02	9	C	28.45	89.525	0.2	70.4	165.4	32	70.4	22	0	0	0	0	0	0	0	0	6	0	0	0	0	0	0	9	0	0	0	1	0	1	2	0	0	0	2	0	1	0	0	0	0	0	0
DUCKE	Net	-2.92537	-59.9658	2020-04-07	0	I	28.7	86.11	0.8	13.4	68.8	194.4	70.2	42	0	0	0	0	0	0	0	0	2	0	0	1	0	1	0	38	0	0	0	0	0	0	0	0	0	0	0	0	0	0	0	0	0	0	0
DUCKE	Net	-2.92537	-59.9658	2020-04-07	5	A			0.8	13.4	68.8	194.4	70.2	43	0	1	0	0	0	1	0	0	1	0	0	1	0	0	0	38	0	0	0	0	0	0	0	0	1	0	0	0	0	0	0	0	0	0	0
DUCKE	Net	-2.92537	-59.9658	2020-04-07	9	D	28.7	91.62	0.8	13.4	68.8	194.4	70.2	45	0	0	0	0	0	0	0	0	6	0	0	0	0	0	0	37	0	0	0	0	0	0	0	0	1	0	1	0	0	0	0	0	0	0	0
DUCKE	Net	-2.92537	-59.9658	2020-04-09	0	A	23.9	100	5.4	24.2	68.6	171	95.8	55	0	1	0	0	0	0	0	0	1	0	1	1	0	0	0	49	0	0	1	0	0	0	0	0	0	0	0	0	0	0	0	0	1	0	0
DUCKE	Net	-2.92537	-59.9658	2020-04-09	5	B			5.4	24.2	68.6	171	95.8	51	0	1	0	0	0	0	0	0	2	0	0	0	0	0	2	46	0	0	0	0	0	0	0	0	0	0	0	0	0	0	0	0	0	0	0
DUCKE	Net	-2.92537	-59.9658	2020-04-09	9	C	24.25	100	5.4	24.2	68.6	171	95.8	49	0	0	0	0	0	0	0	0	5	0	0	0	0	0	0	44	0	0	0	0	0	0	0	0	0	0	0	0	0	0	0	0	0	0	0
[truncated: 39 more columns]

## Sheet: BG trap microclim data
iButton_ID	Height_meters	Date	Season	Time	Temp_°C	Humidity_%
503658	0	2019-03-13	Rainy	10:00:00	25.5	98.8
4BD1DB	5	2019-03-28	Rainy	10:00:00	29.6	80
503635	5	2019-12-17	Rainy	10:00:00	26.7	100
503635	15	2019-12-19	Rainy	10:00:00	26.7	95.7
D5D41	10	2019-01-24	Rainy	10:00:00	25.6	96.3
B2841	10	2019-01-29	Rainy	10:00:00	29.1	80.6
B2841	10	2019-01-30	Rainy	10:00:00	25.6	100
D5D41	10	2019-01-30	Rainy	10:00:00	25.6	100
502CC7	15	2019-01-30	Rainy	10:00:00	25.6	100
502CDA	15	2019-01-30	Rainy	10:00:00	26.1	100
13641	5	2019-02-11	Rainy	10:00:00	25.6	100
5016A3	10	2019-02-11	Rainy	10:00:00	26.1	92.7
5D441	10	2019-02-11	Rainy	10:00:00	26.1	92.7
5016CC	15	2019-02-11	Rainy	10:00:00	25.6	97.3
13641	5	2019-02-14	Rainy	10:00:00	23.6	100
5016A3	5	2019-02-14	Rainy	10:00:00	23.6	100
5D441	5	2019-02-14	Rainy	10:00:00	23.1	100
5016CC	15	2019-02-14	Rainy	10:00:00	23.6	100
4BD1DB	0	2019-02-19	Rainy	10:00:00	25.6	99.9
4BDA34	0	2019-02-19	Rainy	10:00:00	25.6	99.4
5016CC	0	2019-02-21	Rainy	10:00:00	26.1	100
502CDA	0	2019-02-21	Rainy	10:00:00	26.1	100
B2841	5	2019-02-21	Rainy	10:00:00	25.6	98.3
3C941	10	2019-02-21	Rainy	10:00:00	26.1	100
4FB41	10	2019-02-21	Rainy	10:00:00	25.5	100
D5D41	15	2019-02-21	Rainy	10:00:00	25.6	100
33441	15	2019-02-25	Rainy	10:00:00	29.2	76.7
4BDA34	15	2019-02-25	Rainy	10:00:00	28.1	77.1
4BD1DB	0	2019-02-28	Rainy	10:00:00	26.1	94.4
4BDA34	0	2019-02-28	Rainy	10:00:00	26.1	88.8
B2841	0	2019-02-28	Rainy	10:00:00	26.1	94.3
3C941	5	2019-02-28	Rainy	10:00:00	27.6	82.6
5D441	5	2019-02-28	Rainy	10:00:00	26.6	86
13641	15	2019-02-28	Rainy	10:00:00	27.6	82.9
33441	15	2019-02-28	Rainy	10:00:00	27.7	78.8
D5D41	15	2019-02-28	Rainy	10:00:00	28.1	80.1
4BD136	0	2019-03-06	Rainy	10:00:00	29.6	88.4
5016CC	0	2019-03-06	Rainy	10:00:00	26.6	96.9
4BD1DB	5	2019-03-06	Rainy	10:00:00	27.6	95.1
D5D41	10	2019-03-06	Rainy	10:00:00	27.6	93.5
5030A1	15	2019-03-06	Rainy	10:00:00	28.1	87.9
3C941	0	2019-03-07	Rainy	10:00:00	26.6	98.9
5D441	0	2019-03-07	Rainy	10:00:00	26.1	96.2
13641	5	2019-03-07	Rainy	10:00:00	27.6	85
B2841	10	2019-03-07	Rainy	10:00:00	28.6	81.6
33441	15	2019-03-07	Rainy	10:00:00	27.7	83.3
4BD1DB	15	2019-03-07	Rainy	10:00:00	27.6	83.6
D5D41	15	2019-03-07	Rainy	10:00:00	27.1	86.9
5016A3	10	2019-03-12	Rainy	10:00:00	25.6	100
4BD1DB	0	2019-03-13	Rainy	10:00:00	24.6	86.5
5016A3	0	2019-03-13	Rainy	10:00:00	25.6	100
502CC7	10	2019-03-13	Rainy	10:00:00	26.1	98.3
B2841	10	2019-03-13	Rainy	10:00:00	25.6	90.2
501994	15	2019-03-13	Rainy	10:00:00	26.1	94.6
5016CC	15	2019-03-13	Rainy	10:00:00	25.6	98.2
D5D41	5	2019-03-18	Rainy	10:00:00	28.6	87
3C941	10	2019-03-18	Rainy	10:00:00	30.1	79
4BDA34	10	2019-03-18	Rainy	10:00:00	29.1	82.2
4BD1DB	0	2019-03-21	Rainy	10:00:00	27.1	95.1
D5D41	0	2019-03-21	Rainy	10:00:00	26.6	96.4
4BDA34	5	2019-03-21	Rainy	10:00:00	29.6	85.5
33441	10	2019-03-21	Rainy	10:00:00	28.2	87.8
5D441	10	2019-03-21	Rainy	10:00:00	28.6	86.7
4FB41	0	2019-03-25	Rainy	10:00:00	24.5	95
33441	5	2019-03-25	Rainy	10:00:00	24.7	99.8
B2841	10	2019-03-25	Rainy	10:00:00	25.1	99.7
3C941	0	2019-03-28	Rainy	10:00:00	28.6	93.1
4FB41	0	2019-03-28	Rainy	10:00:00	27.5	95.8
4BDA34	5	2019-03-28	Rainy	10:00:00	29.1	80.6
B2841	10	2019-03-28	Rainy	10:00:00	29.6	79
D5D41	10	2019-03-28	Rainy	10:00:00	29.6	78.1
33441	5	2019-04-03	Rainy	10:00:00	28.7	86.8
B2841	10	2019-04-03	Rainy	10:00:00	29.1	85.9
4FB41	15	2019-04-03	Rainy	10:00:00	29	87.4
D5D41	15	2019-04-03	Rainy	10:00:00	31.1	77.2
48E456	0	2019-04-11	Rainy	10:00:00	28.6	93
502CC7	5	2019-04-11	Rainy	10:00:00	27.6	93.7
48D136	10	2019-04-11	Rainy	10:00:00	28.6	90.8
48D5D4	15	2019-04-11	Rainy	10:00:00	27.6	92.8
5016CC	15	2019-04-11	Rainy	10:00:00	29.1	85.8
33441	0	2019-04-16	Rainy	10:00:00	25.7	100
5016CC	0	2019-04-16	Rainy	10:00:00	25.6	100
4B0A34	5	2019-04-16	Rainy	10:00:00	24.6	100
4FB41	5	2019-04-16	Rainy	10:00:00	25	100
B2841	10	2019-04-16	Rainy	10:00:00	26.1	100
3C941	15	2019-04-16	Rainy	10:00:00	26.1	100
4BDA34	0	2019-04-17	Rainy	10:00:00	26.1	96.5
5016CC	0	2019-04-17	Rainy	10:00:00	26.1	100
4FB41	5	2019-04-17	Rainy	10:00:00	28	89.5
33441	10	2019-04-17	Rainy	10:00:00	29.2	75.6
B2841	10	2019-04-17	Rainy	10:00:00	28.1	82.6
3C941	15	2019-04-17	Rainy	10:00:00	28.6	81.6
5016CC	10	2019-04-22	Rainy	10:00:00	26.1	88.7
5016CC	0	2019-04-25	Rainy	10:00:00	27.1	99.3
B2841	0	2019-04-25	Rainy	10:00:00	27.1	98.4
3C941	5	2019-04-25	Rainy	10:00:00	28.6	89.5
4BD5D4	10	2019-04-25	Rainy	10:00:00	26.1	97.7
4FB41	10	2019-04-25	Rainy	10:00:00	27.5	96.9
33441	15	2019-04-25	Rainy	10:00:00	29.2	81.8
5016CC	10	2019-04-29	Rainy	10:00:00	23.6	100
33441	0	2019-05-02	Rainy	10:00:00	25.7	99.8
4BDA34	0	2019-05-02	Rainy	10:00:00	25.6	98.9
4FB41	5	2019-05-02	Rainy	10:00:00	26.5	98.9
5016CC	5	2019-05-02	Rainy	10:00:00	25.6	99.7
3C941	10	2019-05-02	Rainy	10:00:00	27.1	96
4BD5D4	15	2019-05-02	Rainy	10:00:00	26.6	93.8
3C941	0	2019-05-06	Rainy	10:00:00	28.1	92.6
D5D41	0	2019-05-06	Rainy	10:00:00	29.1	86.1
5016CC	5	2019-05-06	Rainy	10:00:00	28.6	87.4
4BD5D4	15	2019-05-06	Rainy	10:00:00	30.1	83.7
D5D41	0	2019-05-09	Rainy	10:00:00	26.6	99.2
4BD136	5	2019-05-09	Rainy	10:00:00	27.1	98.7
33441	15	2019-05-09	Rainy	10:00:00	28.2	88.9
3C941	15	2019-05-09	Rainy	10:00:00	29.1	87
4BD136	10	2019-05-13	Rainy	10:00:00	26.1	96.1
3C941	15	2019-05-13	Rainy	10:00:00	27.6	88.4
5016CC	0	2019-05-14	Rainy	10:00:00	25.6	100
33441	5	2019-05-14	Rainy	10:00:00	25.7	100
5035BF	0	2019-05-16	Rainy	10:00:00	25.6	96.1
33441	5	2019-05-16	Rainy	10:00:00	26.2	96.2
B2841	10	2019-05-16	Rainy	10:00:00	27.6	87.8
4BD1DB	15	2019-05-16	Rainy	10:00:00	28.1	86.3
4BE456	15	2019-05-16	Rainy	10:00:00	27.1	90.8
4BDA34	15	2019-05-17	Rainy	10:00:00	26.6	100
B2841	5	2019-05-20	Rainy	10:00:00	26.1	94.3
4BDA34	10	2019-05-20	Rainy	10:00:00	25.6	92.4
4BE456	15	2019-05-20	Rainy	10:00:00	26.1	92.7
B2841	10	2019-06-10	Rainy	10:00:00	27.6	92.5
5035BF	15	13/06/2019	Dry	10:00:00	30.1	82.9
4BD136	15	18/06/2019	Dry	10:00:00	29.6	80.4
4BE52	0	24/06/2019	Dry	10:00:00	30.1	84.8
D5D41	5	24/06/2019	Dry	10:00:00	27.1	100
33441	10	24/06/2019	Dry	10:00:00	31.7	97.9
4BD1DB	10	24/06/2019	Dry	10:00:00	27.6	83.6
33441	15	27/06/2019	Dry	10:00:00	27.7	83.9
5014DE	0	2019-11-13	Dry	10:00:00	26.6	95.2
501342	5	2019-11-13	Dry	10:00:00	26.6	89.3
503635	5	2019-11-13	Dry	10:00:00	27.2	90.1
4BDCEF	5	2019-11-13	Dry	10:00:00	26.6	91.6
50167B	5	2019-11-13	Dry	10:00:00	26.2	95.1
500F92	10	2019-11-13	Dry	10:00:00	26.1	92.9
502D3E	10	2019-11-13	Dry	10:00:00	26.6	92.7
50324D	10	2019-11-13	Dry	10:00:00	26.6	92.3
5035B1	15	2019-11-13	Dry	10:00:00	27.1	88.4
501074	10	2019-11-18	Dry	10:00:00	28.1	85.1
503635	0	2019-11-21	Dry	10:00:00	27.2	93.7
50324D	0	2019-11-21	Dry	10:00:00	27.1	97.4
501342	5	2019-11-21	Dry	10:00:00	28.6	81.6
50167B	5	2019-11-21	Dry	10:00:00	29.2	82.5
502D3E	10	2019-11-21	Dry	10:00:00	29.6	76.6
5035B1	10	2019-11-21	Dry	10:00:00	29.1	80.2
501074	15	2019-11-21	Dry	10:00:00	28.1	82.9
503635	0	2019-11-26	Dry	10:00:00	27.2	93.7
5014DE	0	2019-11-26	Dry	10:00:00	27.1	94.7
501074	5	2019-11-26	Dry	10:00:00	27.6	88.2
500F92	5	2019-11-26	Dry	10:00:00	28.1	86.5
5035B1	5	2019-11-26	Dry	10:00:00	28.6	87
50167B	10	2019-11-26	Dry	10:00:00	28.2	85
501342	15	2019-11-26	Dry	10:00:00	28.6	82.2
502D3E	15	2019-11-26	Dry	10:00:00	29.1	80.9
50324D	15	2019-11-26	Dry	10:00:00	28.6	82.6
503635	0	2019-11-28	Dry	10:00:00	28.7	89.8
5014DE	0	2019-11-28	Dry	10:00:00	29.1	89
50324D	5	2019-11-28	Dry	10:00:00	29.1	78.8
501074	10	2019-11-28	Dry	10:00:00	29.1	78.1
501342	10	2019-11-28	Dry	10:00:00	29.6	80.7
500F92	10	2019-11-28	Dry	10:00:00	30.1	80.3
50167B	15	2019-11-28	Dry	10:00:00	29.7	76
5035B1	15	2019-11-28	Dry	10:00:00	31.1	76
501074	0	2019-12-03	Rainy	10:00:00	28.6	84.5
501342	0	2019-12-03	Rainy	10:00:00	28.1	84.2
4BE52	5	2019-12-03	Rainy	10:00:00	30.6	77.9
50324D	5	2019-12-03	Rainy	10:00:00	30.6	80.1
5014DE	10	2019-12-03	Rainy	10:00:00	30.6	74.4
5035B1	10	2019-12-03	Rainy	10:00:00	30.1	85.1
503635	15	2019-12-03	Rainy	10:00:00	29.2	86.7
502D3E	15	2019-12-03	Rainy	10:00:00	31.1	87
501074	0	2019-12-05	Rainy	10:00:00	28.1	86.7
501342	0	2019-12-05	Rainy	10:00:00	27.6	83.1
4BE52	5	2019-12-05	Rainy	10:00:00	29.1	69.2
5035B1	5	2019-12-05	Rainy	10:00:00	27.6	82.7
50324D	10	2019-12-05	Rainy	10:00:00	29.6	84.3
5014DE	15	2019-12-05	Rainy	10:00:00	28.6	90.9
502E06	0	2019-12-10	Rainy	10:00:00	27.1	92.7
5035B1	0	2019-12-10	Rainy	10:00:00	27.6	90
503635	5	2019-12-10	Rainy	10:00:00	27.2	90.1
502DE9	10	2019-12-10	Rainy	10:00:00	27.6	90.4
501074	15	2019-12-10	Rainy	10:00:00	27.6	90.8
503306	15	2019-12-10	Rainy	10:00:00	27.6	92.8
502D3E	15	2019-12-10	Rainy	10:00:00	27.6	92.8
5035B1	0	2019-12-17	Rainy	10:00:00	26.6	87.3
501074	5	2019-12-17	Rainy	10:00:00	25.6	98.7
502DE9	5	2019-12-17	Rainy	10:00:00	25.6	99.3
5014DE	10	2019-12-17	Rainy	10:00:00	24.6	100
502D3E	10	2019-12-17	Rainy	10:00:00	25.6	100
502E06	0	2019-12-19	Rainy	10:00:00	26.6	98.1
5035B1	0	2019-12-19	Rainy	10:00:00	25.6	97.3
501074	10	2019-12-19	Rainy	10:00:00	25.6	99.7
503658	0	2019-03-13	Rainy	10:01:00	25.5	98.8
4BD1DB	5	2019-03-28	Rainy	10:01:00	29.6	80
503635	5	2019-12-17	Rainy	10:01:00	26.7	100
503635	15	2019-12-19	Rainy	10:01:00	26.7	95.7
D5D41	10	2019-01-24	Rainy	10:01:00	25.6	96.3
B2841	10	2019-01-29	Rainy	10:01:00	29.1	80.6
B2841	10	2019-01-30	Rainy	10:01:00	25.6	100
D5D41	10	2019-01-30	Rainy	10:01:00	25.6	100
502CC7	15	2019-01-30	Rainy	10:01:00	25.6	100
502CDA	15	2019-01-30	Rainy	10:01:00	26.1	100
13641	5	2019-02-11	Rainy	10:01:00	25.6	100
5016A3	10	2019-02-11	Rainy	10:01:00	26.1	92.7
5D441	10	2019-02-11	Rainy	10:01:00	26.1	92.7
5016CC	15	2019-02-11	Rainy	10:01:00	25.6	97.3
13641	5	2019-02-14	Rainy	10:01:00	23.6	100
5016A3	5	2019-02-14	Rainy	10:01:00	23.6	100
5D441	5	2019-02-14	Rainy	10:01:00	23.1	100
5016CC	15	2019-02-14	Rainy	10:01:00	23.6	100
4BD1DB	0	2019-02-19	Rainy	10:01:00	25.6	99.9
4BDA34	0	2019-02-19	Rainy	10:01:00	25.6	99.4
5016CC	0	2019-02-21	Rainy	10:01:00	26.1	100
502CDA	0	2019-02-21	Rainy	10:01:00	26.1	100
B2841	5	2019-02-21	Rainy	10:01:00	25.6	98.3
3C941	10	2019-02-21	Rainy	10:01:00	26.1	100
4FB41	10	2019-02-21	Rainy	10:01:00	25.5	100
D5D41	15	2019-02-21	Rainy	10:01:00	25.6	100
33441	15	2019-02-25	Rainy	10:01:00	29.2	76.7
4BDA34	15	2019-02-25	Rainy	10:01:00	28.1	77.1
4BD1DB	0	2019-02-28	Rainy	10:01:00	26.1	94.4
4BDA34	0	2019-02-28	Rainy	10:01:00	26.1	88.8
B2841	0	2019-02-28	Rainy	10:01:00	26.1	94.3
3C941	5	2019-02-28	Rainy	10:01:00	27.6	82.6
5D441	5	2019-02-28	Rainy	10:01:00	26.6	86
13641	15	2019-02-28	Rainy	10:01:00	27.6	82.9
33441	15	2019-02-28	Rainy	10:01:00	27.7	78.8
D5D41	15	2019-02-28	Rainy	10:01:00	28.1	80.1
4BD136	0	2019-03-06	Rainy	10:01:00	29.6	88.4
5016CC	0	2019-03-06	Rainy	10:01:00	26.6	96.9
4BD1DB	5	2019-03-06	Rainy	10:01:00	27.6	95.1
D5D41	10	2019-03-06	Rainy	10:01:00	27.6	93.5
5030A1	15	2019-03-06	Rainy	10:01:00	28.1	87.9
3C941	0	2019-03-07	Rainy	10:01:00	26.6	98.9
5D441	0	2019-03-07	Rainy	10:01:00	26.1	96.2
13641	5	2019-03-07	Rainy	10:01:00	27.6	85
B2841	10	2019-03-07	Rainy	10:01:00	28.6	81.6
33441	15	2019-03-07	Rainy	10:01:00	27.7	83.3
4BD1DB	15	2019-03-07	Rainy	10:01:00	27.6	83.6
D5D41	15	2019-03-07	Rainy	10:01:00	27.1	86.9
5016A3	10	2019-03-12	Rainy	10:01:00	25.6	100
4BD1DB	0	2019-03-13	Rainy	10:01:00	24.6	86.5
5016A3	0	2019-03-13	Rainy	10:01:00	25.6	100
502CC7	10	2019-03-13	Rainy	10:01:00	26.1	98.3
B2841	10	2019-03-13	Rainy	10:01:00	25.6	90.2
501994	15	2019-03-13	Rainy	10:01:00	26.1	94.6
5016CC	15	2019-03-13	Rainy	10:01:00	25.6	98.2
D5D41	5	2019-03-18	Rainy	10:01:00	28.6	87
3C941	10	2019-03-18	Rainy	10:01:00	30.1	79
4BDA34	10	2019-03-18	Rainy	10:01:00	29.1	82.2
4BD1DB	0	2019-03-21	Rainy	10:01:00	27.1	95.1
D5D41	0	2019-03-21	Rainy	10:01:00	26.6	96.4
4BDA34	5	2019-03-21	Rainy	10:01:00	29.6	85.5
33441	10	2019-03-21	Rainy	10:01:00	28.2	87.8
5D441	10	2019-03-21	Rainy	10:01:00	28.6	86.7
4FB41	0	2019-03-25	Rainy	10:01:00	24.5	95
33441	5	2019-03-25	Rainy	10:01:00	24.7	99.8
B2841	10	2019-03-25	Rainy	10:01:00	25.1	99.7
3C941	0	2019-03-28	Rainy	10:01:00	28.6	93.1
4FB41	0	2019-03-28	Rainy	10:01:00	27.5	95.8
4BDA34	5	2019-03-28	Rainy	10:01:00	29.1	80.6
B2841	10	2019-03-28	Rainy	10:01:00	29.6	79
D5D41	10	2019-03-28	Rainy	10:01:00	29.6	78.1
33441	5	2019-04-03	Rainy	10:01:00	28.7	86.8
B2841	10	2019-04-03	Rainy	10:01:00	29.1	85.9
4FB41	15	2019-04-03	Rainy	10:01:00	29	87.4
D5D41	15	2019-04-03	Rainy	10:01:00	31.1	77.2
48E456	0	2019-04-11	Rainy	10:01:00	28.6	93
502CC7	5	2019-04-11	Rainy	10:01:00	27.6	93.7
48D136	10	2019-04-11	Rainy	10:01:00	28.6	90.8
48D5D4	15	2019-04-11	Rainy	10:01:00	27.6	92.8
5016CC	15	2019-04-11	Rainy	10:01:00	29.1	85.8
33441	0	2019-04-16	Rainy	10:01:00	25.7	100
5016CC	0	2019-04-16	Rainy	10:01:00	25.6	100
4B0A34	5	2019-04-16	Rainy	10:01:00	24.6	100
4FB41	5	2019-04-16	Rainy	10:01:00	25	100
B2841	10	2019-04-16	Rainy	10:01:00	26.1	100
3C941	15	2019-04-16	Rainy	10:01:00	26.1	100
4BDA34	0	2019-04-17	Rainy	10:01:00	26.1	96.5
5016CC	0	2019-04-17	Rainy	10:01:00	26.1	100
4FB41	5	2019-04-17	Rainy	10:01:00	28	89.5
33441	10	2019-04-17	Rainy	10:01:00	29.2	75.6
B2841	10	2019-04-17	Rainy	10:01:00	28.1	82.6
3C941	15	2019-04-17	Rainy	10:01:00	28.6	81.6
5016CC	10	2019-04-22	Rainy	10:01:00	26.1	88.7
5016CC	0	2019-04-25	Rainy	10:01:00	27.1	99.3
B2841	0	2019-04-25	Rainy	10:01:00	27.1	98.4
3C941	5	2019-04-25	Rainy	10:01:00	28.6	89.5
4BD5D4	10	2019-04-25	Rainy	10:01:00	26.1	97.7
4FB41	10	2019-04-25	Rainy	10:01:00	27.5	96.9
33441	15	2019-04-25	Rainy	10:01:00	29.2	81.8
5016CC	10	2019-04-29	Rainy	10:01:00	23.6	100
33441	0	2019-05-02	Rainy	10:01:00	25.7	99.8
4BDA34	0	2019-05-02	Rainy	10:01:00	25.6	98.9
4FB41	5	2019-05-02	Rainy	10:01:00	26.5	98.9
5016CC	5	2019-05-02	Rainy	10:01:00	25.6	99.7
3C941	10	2019-05-02	Rainy	10:01:00	27.1	96
4BD5D4	15	2019-05-02	Rainy	10:01:00	26.6	93.8
3C941	0	2019-05-06	Rainy	10:01:00	28.1	92.6
D5D41	0	2019-05-06	Rainy	10:01:00	29.1	86.1
5016CC	5	2019-05-06	Rainy	10:01:00	28.6	87.4
4BD5D4	15	2019-05-06	Rainy	10:01:00	30.1	83.7
D5D41	0	2019-05-09	Rainy	10:01:00	26.6	99.2
4BD136	5	2019-05-09	Rainy	10:01:00	27.1	98.7
33441	15	2019-05-09	Rainy	10:01:00	28.2	88.9
3C941	15	2019-05-09	Rainy	10:01:00	29.1	87
4BD136	10	2019-05-13	Rainy	10:01:00	26.1	96.1
3C941	15	2019-05-13	Rainy	10:01:00	27.6	88.4
5016CC	0	2019-05-14	Rainy	10:01:00	25.6	100
33441	5	2019-05-14	Rainy	10:01:00	25.7	100
5035BF	0	2019-05-16	Rainy	10:01:00	25.6	96.1
33441	5	2019-05-16	Rainy	10:01:00	26.2	96.2
B2841	10	2019-05-16	Rainy	10:01:00	27.6	87.8
4BD1DB	15	2019-05-16	Rainy	10:01:00	28.1	86.3
4BE456	15	2019-05-16	Rainy	10:01:00	27.1	90.8
4BDA34	15	2019-05-17	Rainy	10:01:00	26.6	100
B2841	5	2019-05-20	Rainy	10:01:00	26.1	94.3
4BDA34	10	2019-05-20	Rainy	10:01:00	25.6	92.4
4BE456	15	2019-05-20	Rainy	10:01:00	26.1	92.7
B2841	10	2019-06-10	Rainy	10:01:00	27.6	92.5
5035BF	15	13/06/2019	Dry	10:01:00	30.1	82.9
4BD136	15	18/06/2019	Dry	10:01:00	29.6	80.4
4BE52	0	24/06/2019	Dry	10:01:00	30.1	84.8
D5D41	5	24/06/2019	Dry	10:01:00	27.1	100
33441	10	24/06/2019	Dry	10:01:00	31.7	97.9
4BD1DB	10	24/06/2019	Dry	10:01:00	27.6	83.6
33441	15	27/06/2019	Dry	10:01:00	27.7	83.9
5014DE	0	2019-11-13	Dry	10:01:00	26.6	95.2
501342	5	2019-11-13	Dry	10:01:00	26.6	89.3
503635	5	2019-11-13	Dry	10:01:00	27.2	90.1
4BDCEF	5	2019-11-13	Dry	10:01:00	26.6	91.6
50167B	5	2019-11-13	Dry	10:01:00	26.2	95.1
500F92	10	2019-11-13	Dry	10:01:00	26.1	92.9
502D3E	10	2019-11-13	Dry	10:01:00	26.6	92.7
50324D	10	2019-11-13	Dry	10:01:00	26.6	92.3
5035B1	15	2019-11-13	Dry	10:01:00	27.1	88.4
501074	10	2019-11-18	Dry	10:01:00	28.1	85.1
503635	0	2019-11-21	Dry	10:01:00	27.2	93.7
50324D	0	2019-11-21	Dry	10:01:00	27.1	97.4
501342	5	2019-11-21	Dry	10:01:00	28.6	81.6
50167B	5	2019-11-21	Dry	10:01:00	29.2	82.5
502D3E	10	2019-11-21	Dry	10:01:00	29.6	76.6
5035B1	10	2019-11-21	Dry	10:01:00	29.1	80.2
501074	15	2019-11-21	Dry	10:01:00	28.1	82.9
503635	0	2019-11-26	Dry	10:01:00	27.2	93.7
5014DE	0	2019-11-26	Dry	10:01:00	27.1	94.7
501074	5	2019-11-26	Dry	10:01:00	27.6	88.2
500F92	5	2019-11-26	Dry	10:01:00	28.1	86.5
5035B1	5	2019-11-26	Dry	10:01:00	28.6	87
50167B	10	2019-11-26	Dry	10:01:00	28.2	85
501342	15	2019-11-26	Dry	10:01:00	28.6	82.2
502D3E	15	2019-11-26	Dry	10:01:00	29.1	80.9
50324D	15	2019-11-26	Dry	10:01:00	28.6	82.6
503635	0	2019-11-28	Dry	10:01:00	28.7	89.8
5014DE	0	2019-11-28	Dry	10:01:00	29.1	89
50324D	5	2019-11-28	Dry	10:01:00	29.1	78.8
501074	10	2019-11-28	Dry	10:01:00	29.1	78.1
501342	10	2019-11-28	Dry	10:01:00	29.6	80.7
500F92	10	2019-11-28	Dry	10:01:00	30.1	80.3
50167B	15	2019-11-28	Dry	10:01:00	29.7	76
5035B1	15	2019-11-28	Dry	10:01:00	31.1	76
501074	0	2019-12-03	Rainy	10:01:00	28.6	84.5
501342	0	2019-12-03	Rainy	10:01:00	28.1	84.2
4BE52	5	2019-12-03	Rainy	10:01:00	30.6	77.9
50324D	5	2019-12-03	Rainy	10:01:00	30.6	80.1
5014DE	10	2019-12-03	Rainy	10:01:00	30.6	74.4
5035B1	10	2019-12-03	Rainy	10:01:00	30.1	85.1
503635	15	2019-12-03	Rainy	10:01:00	29.2	86.7
502D3E	15	2019-12-03	Rainy	10:01:00	31.1	87
501074	0	2019-12-05	Rainy	10:01:00	28.1	86.7
501342	0	2019-12-05	Rainy	10:01:00	27.6	83.1
4BE52	5	2019-12-05	Rainy	10:01:00	29.1	69.2
5035B1	5	2019-12-05	Rainy	10:01:00	27.6	82.7
50324D	10	2019-12-05	Rainy	10:01:00	29.6	84.3
5014DE	15	2019-12-05	Rainy	10:01:00	28.6	90.9
502E06	0	2019-12-10	Rainy	10:01:00	27.1	92.7
5035B1	0	2019-12-10	Rainy	10:01:00	27.6	90
503635	5	2019-12-10	Rainy	10:01:00	27.2	90.1
502DE9	10	2019-12-10	Rainy	10:01:00	27.6	90.4
501074	15	2019-12-10	Rainy	10:01:00	27.6	90.8
503306	15	2019-12-10	Rainy	10:01:00	27.6	92.8
502D3E	15	2019-12-10	Rainy	10:01:00	27.6	92.8
5035B1	0	2019-12-17	Rainy	10:01:00	26.6	87.3
501074	5	2019-12-17	Rainy	10:01:00	25.6	98.7
502DE9	5	2019-12-17	Rainy	10:01:00	25.6	99.3
5014DE	10	2019-12-17	Rainy	10:01:00	24.6	100
502D3E	10	2019-12-17	Rainy	10:01:00	25.6	100
502E06	0	2019-12-19	Rainy	10:01:00	26.6	98.1
5035B1	0	2019-12-19	Rainy	10:01:00	25.6	97.3
501074	10	2019-12-19	Rainy	10:01:00	25.6	99.7
503658	0	2019-03-13	Rainy	10:02:00	25.5	98.8
4BD1DB	5	2019-03-28	Rainy	10:02:00	29.6	80
503635	5	2019-12-17	Rainy	10:02:00	26.7	100
503635	15	2019-12-19	Rainy	10:02:00	26.7	95.7
D5D41	10	2019-01-24	Rainy	10:02:00	25.6	96.3
B2841	10	2019-01-29	Rainy	10:02:00	29.1	80.6
B2841	10	2019-01-30	Rainy	10:02:00	25.6	100
D5D41	10	2019-01-30	Rainy	10:02:00	25.6	100
502CC7	15	2019-01-30	Rainy	10:02:00	25.6	100
502CDA	15	2019-01-30	Rainy	10:02:00	26.1	100
13641	5	2019-02-11	Rainy	10:02:00	25.6	100
5016A3	10	2019-02-11	Rainy	10:02:00	26.1	92.7
5D441	10	2019-02-11	Rainy	10:02:00	26.1	92.7
5016CC	15	2019-02-11	Rainy	10:02:00	25.6	97.3
13641	5	2019-02-14	Rainy	10:02:00	23.6	100
5016A3	5	2019-02-14	Rainy	10:02:00	23.6	100
5D441	5	2019-02-14	Rainy	10:02:00	23.1	100
5016CC	15	2019-02-14	Rainy	10:02:00	23.6	100
4BD1DB	0	2019-02-19	Rainy	10:02:00	25.6	99.9
4BDA34	0	2019-02-19	Rainy	10:02:00	25.6	99.4
5016CC	0	2019-02-21	Rainy	10:02:00	26.1	100
502CDA	0	2019-02-21	Rainy	10:02:00	26.1	100
B2841	5	2019-02-21	Rainy	10:02:00	25.6	98.3
3C941	10	2019-02-21	Rainy	10:02:00	26.1	100
4FB41	10	2019-02-21	Rainy	10:02:00	25.5	100
D5D41	15	2019-02-21	Rainy	10:02:00	25.6	100
33441	15	2019-02-25	Rainy	10:02:00	29.2	76.7
4BDA34	15	2019-02-25	Rainy	10:02:00	28.1	77.1
4BD1DB	0	2019-02-28	Rainy	10:02:00	26.1	94.4
4BDA34	0	2019-02-28	Rainy	10:02:00	26.1	88.8
B2841	0	2019-02-28	Rainy	10:02:00	26.1	94.3
3C941	5	2019-02-28	Rainy	10:02:00	27.6	82.6
5D441	5	2019-02-28	Rainy	10:02:00	26.6	86
13641	15	2019-02-28	Rainy	10:02:00	27.6	82.9
33441	15	2019-02-28	Rainy	10:02:00	27.7	78.8
D5D41	15	2019-02-28	Rainy	10:02:00	28.1	80.1
4BD136	0	2019-03-06	Rainy	10:02:00	29.6	88.4
5016CC	0	2019-03-06	Rainy	10:02:00	26.6	96.9
4BD1DB	5	2019-03-06	Rainy	10:02:00	27.6	95.1
D5D41	10	2019-03-06	Rainy	10:02:00	27.6	93.5
5030A1	15	2019-03-06	Rainy	10:02:00	28.1	87.9
3C941	0	2019-03-07	Rainy	10:02:00	26.6	98.9
5D441	0	2019-03-07	Rainy	10:02:00	26.1	96.2
13641	5	2019-03-07	Rainy	10:02:00	27.6	85
B2841	10	2019-03-07	Rainy	10:02:00	28.6	81.6
33441	15	2019-03-07	Rainy	10:02:00	27.7	83.3
4BD1DB	15	2019-03-07	Rainy	10:02:00	27.6	83.6
D5D41	15	2019-03-07	Rainy	10:02:00	27.1	86.9
5016A3	10	2019-03-12	Rainy	10:02:00	25.6	100
4BD1DB	0	2019-03-13	Rainy	10:02:00	24.6	86.5
5016A3	0	2019-03-13	Rainy	10:02:00	25.6	100
502CC7	10	2019-03-13	Rainy	10:02:00	26.1	98.3
B2841	10	2019-03-13	Rainy	10:02:00	25.6	90.2
501994	15	2019-03-13	Rainy	10:02:00	26.1	94.6
5016CC	15	2019-03-13	Rainy	10:02:00	25.6	98.2
D5D41	5	2019-03-18	Rainy	10:02:00	28.6	87
3C941	10	2019-03-18	Rainy	10:02:00	30.1	79
4BDA34	10	2019-03-18	Rainy	10:02:00	29.1	82.2
4BD1DB	0	2019-03-21	Rainy	10:02:00	27.1	95.1
D5D41	0	2019-03-21	Rainy	10:02:00	26.6	96.4
4BDA34	5	2019-03-21	Rainy	10:02:00	29.6	85.5
33441	10	2019-03-21	Rainy	10:02:00	28.2	87.8
5D441	10	2019-03-21	Rainy	10:02:00	28.6	86.7
4FB41	0	2019-03-25	Rainy	10:02:00	24.5	95
33441	5	2019-03-25	Rainy	10:02:00	24.7	99.8
B2841	10	2019-03-25	Rainy	10:02:00	25.1	99.7
3C941	0	2019-03-28	Rainy	10:02:00	28.6	93.1
4FB41	0	2019-03-28	Rainy	10:02:00	27.5	95.8
4BDA34	5	2019-03-28	Rainy	10:02:00	29.1	80.6
B2841	10	2019-03-28	Rainy	10:02:00	29.6	79
D5D41	10	2019-03-28	Rainy	10:02:00	29.6	78.1
33441	5	2019-04-03	Rainy	10:02:00	28.7	86.8
B2841	10	2019-04-03	Rainy	10:02:00	29.1	85.9
4FB41	15	2019-04-03	Rainy	10:02:00	29	87.4
D5D41	15	2019-04-03	Rainy	10:02:00	31.1	77.2
48E456	0	2019-04-11	Rainy	10:02:00	28.6	93
502CC7	5	2019-04-11	Rainy	10:02:00	27.6	93.7
48D136	10	2019-04-11	Rainy	10:02:00	28.6	90.8
48D5D4	15	2019-04-11	Rainy	10:02:00	27.6	92.8
5016CC	15	2019-04-11	Rainy	10:02:00	29.1	85.8
33441	0	2019-04-16	Rainy	10:02:00	25.7	100
5016CC	0	2019-04-16	Rainy	10:02:00	25.6	100
4B0A34	5	2019-04-16	Rainy	10:02:00	24.6	100
4FB41	5	2019-04-16	Rainy	10:02:00	25	100
B2841	10	2019-04-16	Rainy	10:02:00	26.1	100
3C941	15	2019-04-16	Rainy	10:02:00	26.1	100
4BDA34	0	2019-04-17	Rainy	10:02:00	26.1	96.5
5016CC	0	2019-04-17	Rainy	10:02:00	26.1	100
4FB41	5	2019-04-17	Rainy	10:02:00	28	89.5
33441	10	2019-04-17	Rainy	10:02:00	29.2	75.6
B2841	10	2019-04-17	Rainy	10:02:00	28.1	82.6
3C941	15	2019-04-17	Rainy	10:02:00	28.6	81.6
5016CC	10	2019-04-22	Rainy	10:02:00	26.1	88.7
5016CC	0	2019-04-25	Rainy	10:02:00	27.1	99.3
B2841	0	2019-04-25	Rainy	10:02:00	27.1	98.4
3C941	5	2019-04-25	Rainy	10:02:00	28.6	89.5
4BD5D4	10	2019-04-25	Rainy	10:02:00	26.1	97.7
4FB41	10	2019-04-25	Rainy	10:02:00	27.5	96.9
33441	15	2019-04-25	Rainy	10:02:00	29.2	81.8
5016CC	10	2019-04-29	Rainy	10:02:00	23.6	100
33441	0	2019-05-02	Rainy	10:02:00	25.7	99.8
4BDA34	0	2019-05-02	Rainy	10:02:00	25.6	98.9
4FB41	5	2019-05-02	Rainy	10:02:00	26.5	98.9
5016CC	5	2019-05-02	Rainy	10:02:00	25.6	99.7
3C941	10	2019-05-02	Rainy	10:02:00	27.1	96
4BD5D4	15	2019-05-02	Rainy	10:02:00	26.6	93.8
3C941	0	2019-05-06	Rainy	10:02:00	28.1	92.6
D5D41	0	2019-05-06	Rainy	10:02:00	29.1	86.1
5016CC	5	2019-05-06	Rainy	10:02:00	28.6	87.4
4BD5D4	15	2019-05-06	Rainy	10:02:00	30.1	83.7
D5D41	0	2019-05-09	Rainy	10:02:00	26.6	99.2
4BD136	5	2019-05-09	Rainy	10:02:00	27.1	98.7
33441	15	2019-05-09	Rainy	10:02:00	28.2	88.9
3C941	15	2019-05-09	Rainy	10:02:00	29.1	87
4BD136	10	2019-05-13	Rainy	10:02:00	26.1	96.1
3C941	15	2019-05-13	Rainy	10:02:00	27.6	88.4
5016CC	0	2019-05-14	Rainy	10:02:00	25.6	100
33441	5	2019-05-14	Rainy	10:02:00	25.7	100
5035BF	0	2019-05-16	Rainy	10:02:00	25.6	96.1
33441	5	2019-05-16	Rainy	10:02:00	26.2	96.2
B2841	10	2019-05-16	Rainy	10:02:00	27.6	87.8
4BD1DB	15	2019-05-16	Rainy	10:02:00	28.1	86.3
4BE456	15	2019-05-16	Rainy	10:02:00	27.1	90.8
4BDA34	15	2019-05-17	Rainy	10:02:00	26.6	100
B2841	5	2019-05-20	Rainy	10:02:00	26.1	94.3
4BDA34	10	2019-05-20	Rainy	10:02:00	25.6	92.4
4BE456	15	2019-05-20	Rainy	10:02:00	26.1	92.7
B2841	10	2019-06-10	Rainy	10:02:00	27.6	92.5
5035BF	15	13/06/2019	Dry	10:02:00	30.1	82.9
4BD136	15	18/06/2019	Dry	10:02:00	29.6	80.4
4BE52	0	24/06/2019	Dry	10:02:00	30.1	84.8
D5D41	5	24/06/2019	Dry	10:02:00	27.1	100
33441	10	24/06/2019	Dry	10:02:00	31.7	97.9
4BD1DB	10	24/06/2019	Dry	10:02:00	27.6	83.6
33441	15	27/06/2019	Dry	10:02:00	27.7	83.9
5014DE	0	2019-11-13	Dry	10:02:00	26.6	95.2
501342	5	2019-11-13	Dry	10:02:00	26.6	89.3
503635	5	2019-11-13	Dry	10:02:00	27.2	90.1
4BDCEF	5	2019-11-13	Dry	10:02:00	26.6	91.6
50167B	5	2019-11-13	Dry	10:02:00	26.2	95.1
500F92	10	2019-11-13	Dry	10:02:00	26.1	92.9
502D3E	10	2019-11-13	Dry	10:02:00	26.6	92.7
50324D	10	2019-11-13	Dry	10:02:00	26.6	92.3
5035B1	15	2019-11-13	Dry	10:02:00	27.1	88.4
501074	10	2019-11-18	Dry	10:02:00	28.1	85.1
503635	0	2019-11-21	Dry	10:02:00	27.2	93.7
50324D	0	2019-11-21	Dry	10:02:00	27.1	97.4
501342	5	2019-11-21	Dry	10:02:00	28.6	81.6
50167B	5	2019-11-21	Dry	10:02:00	29.2	82.5
502D3E	10	2019-11-21	Dry	10:02:00	29.6	76.6
5035B1	10	2019-11-21	Dry	10:02:00	29.1	80.2
501074	15	2019-11-21	Dry	10:02:00	28.1	82.9
503635	0	2019-11-26	Dry	10:02:00	27.2	93.7
5014DE	0	2019-11-26	Dry	10:02:00	27.1	94.7
501074	5	2019-11-26	Dry	10:02:00	27.6	88.2
500F92	5	2019-11-26	Dry	10:02:00	28.1	86.5
5035B1	5	2019-11-26	Dry	10:02:00	28.6	87
50167B	10	2019-11-26	Dry	10:02:00	28.2	85
501342	15	2019-11-26	Dry	10:02:00	28.6	82.2
502D3E	15	2019-11-26	Dry	10:02:00	29.1	80.9
50324D	15	2019-11-26	Dry	10:02:00	28.6	82.6
503635	0	2019-11-28	Dry	10:02:00	28.7	89.8
5014DE	0	2019-11-28	Dry	10:02:00	29.1	89
50324D	5	2019-11-28	Dry	10:02:00	29.1	78.8
501074	10	2019-11-28	Dry	10:02:00	29.1	78.1
501342	10	2019-11-28	Dry	10:02:00	29.6	80.7
500F92	10	2019-11-28	Dry	10:02:00	30.1	80.3
50167B	15	2019-11-28	Dry	10:02:00	29.7	76
5035B1	15	2019-11-28	Dry	10:02:00	31.1	76
501074	0	2019-12-03	Rainy	10:02:00	28.6	84.5
501342	0	2019-12-03	Rainy	10:02:00	28.1	84.2
4BE52	5	2019-12-03	Rainy	10:02:00	30.6	77.9
50324D	5	2019-12-03	Rainy	10:02:00	30.6	80.1
5014DE	10	2019-12-03	Rainy	10:02:00	30.6	74.4
5035B1	10	2019-12-03	Rainy	10:02:00	30.1	85.1
503635	15	2019-12-03	Rainy	10:02:00	29.2	86.7
502D3E	15	2019-12-03	Rainy	10:02:00	31.1	87
501074	0	2019-12-05	Rainy	10:02:00	28.1	86.7
501342	0	2019-12-05	Rainy	10:02:00	27.6	83.1
4BE52	5	2019-12-05	Rainy	10:02:00	29.1	69.2
5035B1	5	2019-12-05	Rainy	10:02:00	27.6	82.7
50324D	10	2019-12-05	Rainy	10:02:00	29.6	84.3
5014DE	15	2019-12-05	Rainy	10:02:00	28.6	90.9
502E06	0	2019-12-10	Rainy	10:02:00	27.1	92.7
5035B1	0	2019-12-10	Rainy	10:02:00	27.6	90
503635	5	2019-12-10	Rainy	10:02:00	27.2	90.1
502DE9	10	2019-12-10	Rainy	10:02:00	27.6	90.4
501074	15	2019-12-10	Rainy	10:02:00	27.6	90.8
503306	15	2019-12-10	Rainy	10:02:00	27.6	92.8
502D3E	15	2019-12-10	Rainy	10:02:00	27.6	92.8
5035B1	0	2019-12-17	Rainy	10:02:00	26.6	87.3
501074	5	2019-12-17	Rainy	10:02:00	25.6	98.7
502DE9	5	2019-12-17	Rainy	10:02:00	25.6	99.3
5014DE	10	2019-12-17	Rainy	10:02:00	24.6	100
502D3E	10	2019-12-17	Rainy	10:02:00	25.6	100
502E06	0	2019-12-19	Rainy	10:02:00	26.6	98.1
5035B1	0	2019-12-19	Rainy	10:02:00	25.6	97.3
501074	10	2019-12-19	Rainy	10:02:00	25.6	99.7
503658	0	2019-03-13	Rainy	10:03:00	25.5	98.8
4BD1DB	5	2019-03-28	Rainy	10:03:00	29.6	80
503635	5	2019-12-17	Rainy	10:03:00	26.7	100
503635	15	2019-12-19	Rainy	10:03:00	26.7	95.7
D5D41	10	2019-01-24	Rainy	10:03:00	25.6	96.3
B2841	10	2019-01-29	Rainy	10:03:00	29.1	80.6
B2841	10	2019-01-30	Rainy	10:03:00	25.6	100
D5D41	10	2019-01-30	Rainy	10:03:00	25.6	100
502CC7	15	2019-01-30	Rainy	10:03:00	25.6	100
502CDA	15	2019-01-30	Rainy	10:03:00	26.1	100
13641	5	2019-02-11	Rainy	10:03:00	25.6	100
5016A3	10	2019-02-11	Rainy	10:03:00	26.1	92.7
5D441	10	2019-02-11	Rainy	10:03:00	26.1	92.7
5016CC	15	2019-02-11	Rainy	10:03:00	25.6	97.3
13641	5	2019-02-14	Rainy	10:03:00	23.6	100
5016A3	5	2019-02-14	Rainy	10:03:00	23.6	100
5D441	5	2019-02-14	Rainy	10:03:00	23.1	100
5016CC	15	2019-02-14	Rainy	10:03:00	23.6	100
4BD1DB	0	2019-02-19	Rainy	10:03:00	25.6	99.9
4BDA34	0	2019-02-19	Rainy	10:03:00	25.6	99.4
5016CC	0	2019-02-21	Rainy	10:03:00	26.1	100
502CDA	0	2019-02-21	Rainy	10:03:00	26.1	100
B2841	5	2019-02-21	Rainy	10:03:00	25.6	98.3
3C941	10	2019-02-21	Rainy	10:03:00	26.1	100
4FB41	10	2019-02-21	Rainy	10:03:00	25.5	100
D5D41	15	2019-02-21	Rainy	10:03:00	25.6	100
33441	15	2019-02-25	Rainy	10:03:00	29.2	76.7
4BDA34	15	2019-02-25	Rainy	10:03:00	28.1	77.1
4BD1DB	0	2019-02-28	Rainy	10:03:00	26.1	94.4
4BDA34	0	2019-02-28	Rainy	10:03:00	26.1	88.8
B2841	0	2019-02-28	Rainy	10:03:00	26.1	94.3
3C941	5	2019-02-28	Rainy	10:03:00	27.6	82.6
5D441	5	2019-02-28	Rainy	10:03:00	26.6	86
13641	15	2019-02-28	Rainy	10:03:00	27.6	82.9
33441	15	2019-02-28	Rainy	10:03:00	27.7	78.8
D5D41	15	2019-02-28	Rainy	10:03:00	28.1	80.1
4BD136	0	2019-03-06	Rainy	10:03:00	29.6	88.4
5016CC	0	2019-03-06	Rainy	10:03:00	26.6	96.9
4BD1DB	5	2019-03-06	Rainy	10:03:00	27.6	95.1
D5D41	10	2019-03-06	Rainy	10:03:00	27.6	93.5
5030A1	15	2019-03-06	Rainy	10:03:00	28.1	87.9
3C941	0	2019-03-07	Rainy	10:03:00	26.6	98.9
5D441	0	2019-03-07	Rainy	10:03:00	26.1	96.2
13641	5	2019-03-07	Rainy	10:03:00	27.6	85
B2841	10	2019-03-07	Rainy	10:03:00	28.6	81.6
33441	15	2019-03-07	Rainy	10:03:00	27.7	83.3
4BD1DB	15	2019-03-07	Rainy	10:03:00	27.6	83.6
D5D41	15	2019-03-07	Rainy	10:03:00	27.1	86.9
5016A3	10	2019-03-12	Rainy	10:03:00	25.6	100
4BD1DB	0	2019-03-13	Rainy	10:03:00	24.6	86.5
5016A3	0	2019-03-13	Rainy	10:03:00	25.6	100
502CC7	10	2019-03-13	Rainy	10:03:00	26.1	98.3
B2841	10	2019-03-13	Rainy	10:03:00	25.6	90.2
501994	15	2019-03-13	Rainy	10:03:00	26.1	94.6
5016CC	15	2019-03-13	Rainy	10:03:00	25.6	98.2
D5D41	5	2019-03-18	Rainy	10:03:00	28.6	87
3C941	10	2019-03-18	Rainy	10:03:00	30.1	79
4BDA34	10	2019-03-18	Rainy	10:03:00	29.1	82.2
4BD1DB	0	2019-03-21	Rainy	10:03:00	27.1	95.1
D5D41	0	2019-03-21	Rainy	10:03:00	26.6	96.4
4BDA34	5	2019-03-21	Rainy	10:03:00	29.6	85.5
33441	10	2019-03-21	Rainy	10:03:00	28.2	87.8
5D441	10	2019-03-21	Rainy	10:03:00	28.6	86.7
4FB41	0	2019-03-25	Rainy	10:03:00	24.5	95
33441	5	2019-03-25	Rainy	10:03:00	24.7	99.8
B2841	10	2019-03-25	Rainy	10:03:00	25.1	99.7
3C941	0	2019-03-28	Rainy	10:03:00	28.6	93.1
4FB41	0	2019-03-28	Rainy	10:03:00	27.5	95.8
4BDA34	5	2019-03-28	Rainy	10:03:00	29.1	80.6
B2841	10	2019-03-28	Rainy	10:03:00	29.6	79
D5D41	10	2019-03-28	Rainy	10:03:00	29.6	78.1
33441	5	2019-04-03	Rainy	10:03:00	28.7	86.8
B2841	10	2019-04-03	Rainy	10:03:00	29.1	85.9
4FB41	15	2019-04-03	Rainy	10:03:00	29	87.4
D5D41	15	2019-04-03	Rainy	10:03:00	31.1	77.2
48E456	0	2019-04-11	Rainy	10:03:00	28.6	93
502CC7	5	2019-04-11	Rainy	10:03:00	27.6	93.7
48D136	10	2019-04-11	Rainy	10:03:00	28.6	90.8
48D5D4	15	2019-04-11	Rainy	10:03:00	27.6	92.8
5016CC	15	2019-04-11	Rainy	10:03:00	29.1	85.8
33441	0	2019-04-16	Rainy	10:03:00	25.7	100
5016CC	0	2019-04-16	Rainy	10:03:00	25.6	100
4B0A34	5	2019-04-16	Rainy	10:03:00	24.6	100
4FB41	5	2019-04-16	Rainy	10:03:00	25	100
B2841	10	2019-04-16	Rainy	10:03:00	26.1	100
3C941	15	2019-04-16	Rainy	10:03:00	26.1	100
4BDA34	0	2019-04-17	Rainy	10:03:00	26.1	96.5
5016CC	0	2019-04-17	Rainy	10:03:00	26.1	100
4FB41	5	2019-04-17	Rainy	10:03:00	28	89.5
33441	10	2019-04-17	Rainy	10:03:00	29.2	75.6
B2841	10	2019-04-17	Rainy	10:03:00	28.1	82.6
3C941	15	2019-04-17	Rainy	10:03:00	28.6	81.6
5016CC	10	2019-04-22	Rainy	10:03:00	26.1	88.7
5016CC	0	2019-04-25	Rainy	10:03:00	27.1	99.3
B2841	0	2019-04-25	Rainy	10:03:00	27.1	98.4
3C941	5	2019-04-25	Rainy	10:03:00	28.6	89.5
4BD5D4	10	2019-04-25	Rainy	10:03:00	26.1	97.7
4FB41	10	2019-04-25	Rainy	10:03:00	27.5	96.9
33441	15	2019-04-25	Rainy	10:03:00	29.2	81.8
5016CC	10	2019-04-29	Rainy	10:03:00	23.6	100
33441	0	2019-05-02	Rainy	10:03:00	25.7	99.8
4BDA34	0	2019-05-02	Rainy	10:03:00	25.6	98.9
4FB41	5	2019-05-02	Rainy	10:03:00	26.5	98.9
5016CC	5	2019-05-02	Rainy	10:03:00	25.6	99.7
3C941	10	2019-05-02	Rainy	10:03:00	27.1	96
4BD5D4	15	2019-05-02	Rainy	10:03:00	26.6	93.8
3C941	0	2019-05-06	Rainy	10:03:00	28.1	92.6
D5D41	0	2019-05-06	Rainy	10:03:00	29.1	86.1
5016CC	5	2019-05-06	Rainy	10:03:00	28.6	87.4
4BD5D4	15	2019-05-06	Rainy	10:03:00	30.1	83.7
D5D41	0	2019-05-09	Rainy	10:03:00	26.6	99.2
4BD136	5	2019-05-09	Rainy	10:03:00	27.1	98.7
33441	15	2019-05-09	Rainy	10:03:00	28.2	88.9
3C941	15	2019-05-09	Rainy	10:03:00	29.1	87
4BD136	10	2019-05-13	Rainy	10:03:00	26.1	96.1
3C941	15	2019-05-13	Rainy	10:03:00	27.6	88.4
5016CC	0	2019-05-14	Rainy	10:03:00	25.6	100
33441	5	2019-05-14	Rainy	10:03:00	25.7	100
5035BF	0	2019-05-16	Rainy	10:03:00	25.6	96.1
33441	5	2019-05-16	Rainy	10:03:00	26.2	96.2
B2841	10	2019-05-16	Rainy	10:03:00	27.6	87.8
4BD1DB	15	2019-05-16	Rainy	10:03:00	28.1	86.3
4BE456	15	2019-05-16	Rainy	10:03:00	27.1	90.8
4BDA34	15	2019-05-17	Rainy	10:03:00	26.6	100
B2841	5	2019-05-20	Rainy	10:03:00	26.1	94.3
4BDA34	10	2019-05-20	Rainy	10:03:00	25.6	92.4
4BE456	15	2019-05-20	Rainy	10:03:00	26.1	92.7
B2841	10	2019-06-10	Rainy	10:03:00	27.6	92.5
5035BF	15	13/06/2019	Dry	10:03:00	30.1	82.9
4BD136	15	18/06/2019	Dry	10:03:00	29.6	80.4
4BE52	0	24/06/2019	Dry	10:03:00	30.1	84.8
D5D41	5	24/06/2019	Dry	10:03:00	27.1	100
33441	10	24/06/2019	Dry	10:03:00	31.7	97.9
4BD1DB	10	24/06/2019	Dry	10:03:00	27.6	83.6
33441	15	27/06/2019	Dry	10:03:00	27.7	83.9
5014DE	0	2019-11-13	Dry	10:03:00	26.6	95.2
501342	5	2019-11-13	Dry	10:03:00	26.6	89.3
503635	5	2019-11-13	Dry	10:03:00	27.2	90.1
4BDCEF	5	2019-11-13	Dry	10:03:00	26.6	91.6
50167B	5	2019-11-13	Dry	10:03:00	26.2	95.1
500F92	10	2019-11-13	Dry	10:03:00	26.1	92.9
502D3E	10	2019-11-13	Dry	10:03:00	26.6	92.7
50324D	10	2019-11-13	Dry	10:03:00	26.6	92.3
5035B1	15	2019-11-13	Dry	10:03:00	27.1	88.4
501074	10	2019-11-18	Dry	10:03:00	28.1	85.1
503635	0	2019-11-21	Dry	10:03:00	27.2	93.7
50324D	0	2019-11-21	Dry	10:03:00	27.1	97.4
501342	5	2019-11-21	Dry	10:03:00	28.6	81.6
50167B	5	2019-11-21	Dry	10:03:00	29.2	82.5
502D3E	10	2019-11-21	Dry	10:03:00	29.6	76.6
5035B1	10	2019-11-21	Dry	10:03:00	29.1	80.2
501074	15	2019-11-21	Dry	10:03:00	28.1	82.9
503635	0	2019-11-26	Dry	10:03:00	27.2	93.7
5014DE	0	2019-11-26	Dry	10:03:00	27.1	94.7
501074	5	2019-11-26	Dry	10:03:00	27.6	88.2
500F92	5	2019-11-26	Dry	10:03:00	28.1	86.5
5035B1	5	2019-11-26	Dry	10:03:00	28.6	87
50167B	10	2019-11-26	Dry	10:03:00	28.2	85
501342	15	2019-11-26	Dry	10:03:00	28.6	82.2
502D3E	15	2019-11-26	Dry	10:03:00	29.1	80.9
50324D	15	2019-11-26	Dry	10:03:00	28.6	82.6
503635	0	2019-11-28	Dry	10:03:00	28.7	89.8
5014DE	0	2019-11-28	Dry	10:03:00	29.1	89
50324D	5	2019-11-28	Dry	10:03:00	29.1	78.8
501074	10	2019-11-28	Dry	10:03:00	29.1	78.1
501342	10	2019-11-28	Dry	10:03:00	29.6	80.7
500F92	10	2019-11-28	Dry	10:03:00	30.1	80.3
50167B	15	2019-11-28	Dry	10:03:00	29.7	76
5035B1	15	2019-11-28	Dry	10:03:00	31.1	76
501074	0	2019-12-03	Rainy	10:03:00	28.6	84.5
501342	0	2019-12-03	Rainy	10:03:00	28.1	84.2
4BE52	5	2019-12-03	Rainy	10:03:00	30.6	77.9
50324D	5	2019-12-03	Rainy	10:03:00	30.6	80.1
5014DE	10	2019-12-03	Rainy	10:03:00	30.6	74.4
5035B1	10	2019-12-03	Rainy	10:03:00	30.1	85.1
503635	15	2019-12-03	Rainy	10:03:00	29.2	86.7
502D3E	15	2019-12-03	Rainy	10:03:00	31.1	87
501074	0	2019-12-05	Rainy	10:03:00	28.1	86.7
501342	0	2019-12-05	Rainy	10:03:00	27.6	83.1
4BE52	5	2019-12-05	Rainy	10:03:00	29.1	69.2
5035B1	5	2019-12-05	Rainy	10:03:00	27.6	82.7
50324D	10	2019-12-05	Rainy	10:03:00	29.6	84.3
5014DE	15	2019-12-05	Rainy	10:03:00	28.6	90.9
502E06	0	2019-12-10	Rainy	10:03:00	27.1	92.7
5035B1	0	2019-12-10	Rainy	10:03:00	27.6	90
503635	5	2019-12-10	Rainy	10:03:00	27.2	90.1
502DE9	10	2019-12-10	Rainy	10:03:00	27.6	90.4
501074	15	2019-12-10	Rainy	10:03:00	27.6	90.8
503306	15	2019-12-10	Rainy	10:03:00	27.6	92.8
502D3E	15	2019-12-10	Rainy	10:03:00	27.6	92.8
5035B1	0	2019-12-17	Rainy	10:03:00	26.6	87.3
501074	5	2019-12-17	Rainy	10:03:00	25.6	98.7
502DE9	5	2019-12-17	Rainy	10:03:00	25.6	99.3
5014DE	10	2019-12-17	Rainy	10:03:00	24.6	100
502D3E	10	2019-12-17	Rainy	10:03:00	25.6	100
502E06	0	2019-12-19	Rainy	10:03:00	26.6	98.1
5035B1	0	2019-12-19	Rainy	10:03:00	25.6	97.3
501074	10	2019-12-19	Rainy	10:03:00	25.6	99.7
503658	0	2019-03-13	Rainy	10:04:00	25.5	98.8
4BD1DB	5	2019-03-28	Rainy	10:04:00	29.6	80
503635	5	2019-12-17	Rainy	10:04:00	26.7	100
503635	15	2019-12-19	Rainy	10:04:00	26.7	95.7
D5D41	10	2019-01-24	Rainy	10:04:00	25.6	96.3
B2841	10	2019-01-29	Rainy	10:04:00	29.1	80.6
B2841	10	2019-01-30	Rainy	10:04:00	25.6	100
D5D41	10	2019-01-30	Rainy	10:04:00	25.6	100
502CC7	15	2019-01-30	Rainy	10:04:00	25.6	100
502CDA	15	2019-01-30	Rainy	10:04:00	26.1	100
13641	5	2019-02-11	Rainy	10:04:00	25.6	100
5016A3	10	2019-02-11	Rainy	10:04:00	26.1	92.7
5D441	10	2019-02-11	Rainy	10:04:00	26.1	92.7
5016CC	15	2019-02-11	Rainy	10:04:00	25.6	97.3
13641	5	2019-02-14	Rainy	10:04:00	23.6	100
5016A3	5	2019-02-14	Rainy	10:04:00	23.6	100
5D441	5	2019-02-14	Rainy	10:04:00	23.1	100
5016CC	15	2019-02-14	Rainy	10:04:00	23.6	100
4BD1DB	0	2019-02-19	Rainy	10:04:00	25.6	99.9
4BDA34	0	2019-02-19	Rainy	10:04:00	25.6	99.4
5016CC	0	2019-02-21	Rainy	10:04:00	26.1	100
502CDA	0	2019-02-21	Rainy	10:04:00	26.1	100
B2841	5	2019-02-21	Rainy	10:04:00	25.6	98.3
3C941	10	2019-02-21	Rainy	10:04:00	26.1	100
4FB41	10	2019-02-21	Rainy	10:04:00	25.5	100
D5D41	15	2019-02-21	Rainy	10:04:00	25.6	100
33441	15	2019-02-25	Rainy	10:04:00	29.2	76.7
4BDA34	15	2019-02-25	Rainy	10:04:00	28.1	77.1
4BD1DB	0	2019-02-28	Rainy	10:04:00	26.1	94.4
4BDA34	0	2019-02-28	Rainy	10:04:00	26.1	88.8
B2841	0	2019-02-28	Rainy	10:04:00	26.1	94.3
3C941	5	2019-02-28	Rainy	10:04:00	27.6	82.6
5D441	5	2019-02-28	Rainy	10:04:00	26.6	86
13641	15	2019-02-28	Rainy	10:04:00	27.6	82.9
33441	15	2019-02-28	Rainy	10:04:00	27.7	78.8
D5D41	15	2019-02-28	Rainy	10:04:00	28.1	80.1
4BD136	0	2019-03-06	Rainy	10:04:00	29.6	88.4
5016CC	0	2019-03-06	Rainy	10:04:00	26.6	96.9
4BD1DB	5	2019-03-06	Rainy	10:04:00	27.6	95.1
D5D41	10	2019-03-06	Rainy	10:04:00	27.6	93.5
5030A1	15	2019-03-06	Rainy	10:04:00	28.1	87.9
3C941	0	2019-03-07	Rainy	10:04:00	26.6	98.9
5D441	0	2019-03-07	Rainy	10:04:00	26.1	96.2
13641	5	2019-03-07	Rainy	10:04:00	27.6	85
B2841	10	2019-03-07	Rainy	10:04:00	28.6	81.6
33441	15	2019-03-07	Rainy	10:04:00	27.7	83.3
4BD1DB	15	2019-03-07	Rainy	10:04:00	27.6	83.6
D5D41	15	2019-03-07	Rainy	10:04:00	27.1	86.9
5016A3	10	2019-03-12	Rainy	10:04:00	25.6	100
4BD1DB	0	2019-03-13	Rainy	10:04:00	24.6	86.5
5016A3	0	2019-03-13	Rainy	10:04:00	25.6	100
502CC7	10	2019-03-13	Rainy	10:04:00	26.1	98.3
B2841	10	2019-03-13	Rainy	10:04:00	25.6	90.2
501994	15	2019-03-13	Rainy	10:04:00	26.1	94.6
5016CC	15	2019-03-13	Rainy	10:04:00	25.6	98.2
D5D41	5	2019-03-18	Rainy	10:04:00	28.6	87
3C941	10	2019-03-18	Rainy	10:04:00	30.1	79
4BDA34	10	2019-03-18	Rainy	10:04:00	29.1	82.2
4BD1DB	0	2019-03-21	Rainy	10:04:00	27.1	95.1
D5D41	0	2019-03-21	Rainy	10:04:00	26.6	96.4
4BDA34	5	2019-03-21	Rainy	10:04:00	29.6	85.5
33441	10	2019-03-21	Rainy	10:04:00	28.2	87.8
5D441	10	2019-03-21	Rainy	10:04:00	28.6	86.7
4FB41	0	2019-03-25	Rainy	10:04:00	24.5	95
33441	5	2019-03-25	Rainy	10:04:00	24.7	99.8
B2841	10	2019-03-25	Rainy	10:04:00	25.1	99.7
3C941	0	2019-03-28	Rainy	10:04:00	28.6	93.1
4FB41	0	2019-03-28	Rainy	10:04:00	27.5	95.8
4BDA34	5	2019-03-28	Rainy	10:04:00	29.1	80.6
B2841	10	2019-03-28	Rainy	10:04:00	29.6	79
D5D41	10	2019-03-28	Rainy	10:04:00	29.6	78.1
33441	5	2019-04-03	Rainy	10:04:00	28.7	86.8
B2841	10	2019-04-03	Rainy	10:04:00	29.1	85.9
4FB41	15	2019-04-03	Rainy	10:04:00	29	87.4
D5D41	15	2019-04-03	Rainy	10:04:00	31.1	77.2
48E456	0	2019-04-11	Rainy	10:04:00	28.6	93
502CC7	5	2019-04-11	Rainy	10:04:00	27.6	93.7
48D136	10	2019-04-11	Rainy	10:04:00	28.6	90.8
48D5D4	15	2019-04-11	Rainy	10:04:00	27.6	92.8
5016CC	15	2019-04-11	Rainy	10:04:00	29.1	85.8
33441	0	2019-04-16	Rainy	10:04:00	25.7	100
5016CC	0	2019-04-16	Rainy	10:04:00	25.6	100
4B0A34	5	2019-04-16	Rainy	10:04:00	24.6	100
4FB41	5	2019-04-16	Rainy	10:04:00	25	100
B2841	10	2019-04-16	Rainy	10:04:00	26.1	100
3C941	15	2019-04-16	Rainy	10:04:00	26.1	100
4BDA34	0	2019-04-17	Rainy	10:04:00	26.1	96.5
5016CC	0	2019-04-17	Rainy	10:04:00	26.1	100
4FB41	5	2019-04-17	Rainy	10:04:00	28	89.5
33441	10	2019-04-17	Rainy	10:04:00	29.2	75.6
B2841	10	2019-04-17	Rainy	10:04:00	28.1	82.6
3C941	15	2019-04-17	Rainy	10:04:00	28.6	81.6
5016CC	10	2019-04-22	Rainy	10:04:00	26.1	88.7
5016CC	0	2019-04-25	Rainy	10:04:00	27.1	99.3
B2841	0	2019-04-25	Rainy	10:04:00	27.1	98.4
3C941	5	2019-04-25	Rainy	10:04:00	28.6	89.5
4BD5D4	10	2019-04-25	Rainy	10:04:00	26.1	97.7
4FB41	10	2019-04-25	Rainy	10:04:00	27.5	96.9
33441	15	2019-04-25	Rainy	10:04:00	29.2	81.8
5016CC	10	2019-04-29	Rainy	10:04:00	23.6	100
33441	0	2019-05-02	Rainy	10:04:00	25.7	99.8
4BDA34	0	2019-05-02	Rainy	10:04:00	25.6	98.9
4FB41	5	2019-05-02	Rainy	10:04:00	26.5	98.9
5016CC	5	2019-05-02	Rainy	10:04:00	25.6	99.7
3C941	10	2019-05-02	Rainy	10:04:00	27.1	96
4BD5D4	15	2019-05-02	Rainy	10:04:00	26.6	93.8
3C941	0	2019-05-06	Rainy	10:04:00	28.1	92.6
D5D41	0	2019-05-06	Rainy	10:04:00	29.1	86.1
5016CC	5	2019-05-06	Rainy	10:04:00	28.6	87.4
4BD5D4	15	2019-05-06	Rainy	10:04:00	30.1	83.7
D5D41	0	2019-05-09	Rainy	10:04:00	26.6	99.2
4BD136	5	2019-05-09	Rainy	10:04:00	27.1	98.7
33441	15	2019-05-09	Rainy	10:04:00	28.2	88.9
3C941	15	2019-05-09	Rainy	10:04:00	29.1	87
4BD136	10	2019-05-13	Rainy	10:04:00	26.1	96.1
3C941	15	2019-05-13	Rainy	10:04:00	27.6	88.4
5016CC	0	2019-05-14	Rainy	10:04:00	25.6	100
33441	5	2019-05-14	Rainy	10:04:00	25.7	100
5035BF	0	2019-05-16	Rainy	10:04:00	25.6	96.1
33441	5	2019-05-16	Rainy	10:04:00	26.2	96.2
B2841	10	2019-05-16	Rainy	10:04:00	27.6	87.8
4BD1DB	15	2019-05-16	Rainy	10:04:00	28.1	86.3
4BE456	15	2019-05-16	Rainy	10:04:00	27.1	90.8
4BDA34	15	2019-05-17	Rainy	10:04:00	26.6	100
B2841	5	2019-05-20	Rainy	10:04:00	26.1	94.3
4BDA34	10	2019-05-20	Rainy	10:04:00	25.6	92.4
4BE456	15	2019-05-20	Rainy	10:04:00	26.1	92.7
B2841	10	2019-06-10	Rainy	10:04:00	27.6	92.5
5035BF	15	13/06/2019	Dry	10:04:00	30.1	82.9
4BD136	15	18/06/2019	Dry	10:04:00	29.6	80.4
4BE52	0	24/06/2019	Dry	10:04:00	30.1	84.8
D5D41	5	24/06/2019	Dry	10:04:00	27.1	100
33441	10	24/06/2019	Dry	10:04:00	31.7	97.9
4BD1DB	10	24/06/2019	Dry	10:04:00	27.6	83.6
33441	15	27/06/2019	Dry	10:04:00	27.7	83.9
5014DE	0	2019-11-13	Dry	10:04:00	26.6	95.2
501342	5	2019-11-13	Dry	10:04:00	26.6	89.3
503635	5	2019-11-13	Dry	10:04:00	27.2	90.1
4BDCEF	5	2019-11-13	Dry	10:04:00	26.6	91.6
50167B	5	2019-11-13	Dry	10:04:00	26.2	95.1
500F92	10	2019-11-13	Dry	10:04:00	26.1	92.9
502D3E	10	2019-11-13	Dry	10:04:00	26.6	92.7
50324D	10	2019-11-13	Dry	10:04:00	26.6	92.3
5035B1	15	2019-11-13	Dry	10:04:00	27.1	88.4
501074	10	2019-11-18	Dry	10:04:00	28.1	85.1
503635	0	2019-11-21	Dry	10:04:00	27.2	93.7
50324D	0	2019-11-21	Dry	10:04:00	27.1	97.4
501342	5	2019-11-21	Dry	10:04:00	28.6	81.6
50167B	5	2019-11-21	Dry	10:04:00	29.2	82.5
502D3E	10	2019-11-21	Dry	10:04:00	29.6	76.6
5035B1	10	2019-11-21	Dry	10:04:00	29.1	80.2
501074	15	2019-11-21	Dry	10:04:00	28.1	82.9
503635	0	2019-11-26	Dry	10:04:00	27.2	93.7
5014DE	0	2019-11-26	Dry	10:04:00	27.1	94.7
501074	5	2019-11-26	Dry	10:04:00	27.6	88.2
500F92	5	2019-11-26	Dry	10:04:00	28.1	86.5
5035B1	5	2019-11-26	Dry	10:04:00	28.6	87
50167B	10	2019-11-26	Dry	10:04:00	28.2	85
501342	15	2019-11-26	Dry	10:04:00	28.6	82.2
502D3E	15	2019-11-26	Dry	10:04:00	29.1	80.9
50324D	15	2019-11-26	Dry	10:04:00	28.6	82.6
503635	0	2019-11-28	Dry	10:04:00	28.7	89.8
5014DE	0	2019-11-28	Dry	10:04:00	29.1	89
50324D	5	2019-11-28	Dry	10:04:00	29.1	78.8
501074	10	2019-11-28	Dry	10:04:00	29.1	78.1
501342	10	2019-11-28	Dry	10:04:00	29.6	80.7
500F92	10	2019-11-28	Dry	10:04:00	30.1	80.3
50167B	15	2019-11-28	Dry	10:04:00	29.7	76
5035B1	15	2019-11-28	Dry	10:04:00	31.1	76
501074	0	2019-12-03	Rainy	10:04:00	28.6	84.5
501342	0	2019-12-03	Rainy	10:04:00	28.1	84.2
4BE52	5	2019-12-03	Rainy	10:04:00	30.6	77.9
50324D	5	2019-12-03	Rainy	10:04:00	30.6	80.1
5014DE	10	2019-12-03	Rainy	10:04:00	30.6	74.4
5035B1	10	2019-12-03	Rainy	10:04:00	30.1	85.1
503635	15	2019-12-03	Rainy	10:04:00	29.2	86.7
502D3E	15	2019-12-03	Rainy	10:04:00	31.1	87
501074	0	2019-12-05	Rainy	10:04:00	28.1	86.7
501342	0	2019-12-05	Rainy	10:04:00	27.6	83.1
4BE52	5	2019-12-05	Rainy	10:04:00	29.1	69.2
5035B1	5	2019-12-05	Rainy	10:04:00	27.6	82.7
50324D	10	2019-12-05	Rainy	10:04:00	29.6	84.3
5014DE	15	2019-12-05	Rainy	10:04:00	28.6	90.9
502E06	0	2019-12-10	Rainy	10:04:00	27.1	92.7
5035B1	0	2019-12-10	Rainy	10:04:00	27.6	90
503635	5	2019-12-10	Rainy	10:04:00	27.2	90.1
502DE9	10	2019-12-10	Rainy	10:04:00	27.6	90.4
501074	15	2019-12-10	Rainy	10:04:00	27.6	90.8
503306	15	2019-12-10	Rainy	10:04:00	27.6	92.8
502D3E	15	2019-12-10	Rainy	10:04:00	27.6	92.8
5035B1	0	2019-12-17	Rainy	10:04:00	26.6	87.3
501074	5	2019-12-17	Rainy	10:04:00	25.6	98.7
502DE9	5	2019-12-17	Rainy	10:04:00	25.6	99.3
5014DE	10	2019-12-17	Rainy	10:04:00	24.6	100
502D3E	10	2019-12-17	Rainy	10:04:00	25.6	100
502E06	0	2019-12-19	Rainy	10:04:00	26.6	98.1
5035B1	0	2019-12-19	Rainy	10:04:00	25.6	97.3
501074	10	2019-12-19	Rainy	10:04:00	25.6	99.7
503658	0	2019-03-13	Rainy	10:05:00	25.5	98.8
4BD1DB	5	2019-03-28	Rainy	10:05:00	29.6	80
503635	5	2019-12-17	Rainy	10:05:00	26.7	100
503635	15	2019-12-19	Rainy	10:05:00	26.7	95.7
D5D41	10	2019-01-24	Rainy	10:05:00	25.6	96.3
B2841	10	2019-01-29	Rainy	10:05:00	29.1	80.6
B2841	10	2019-01-30	Rainy	10:05:00	25.6	100
D5D41	10	2019-01-30	Rainy	10:05:00	25.6	100
502CC7	15	2019-01-30	Rainy	10:05:00	25.6	100
502CDA	15	2019-01-30	Rainy	10:05:00	26.1	100
13641	5	2019-02-11	Rainy	10:05:00	25.6	100
5016A3	10	2019-02-11	Rainy	10:05:00	26.1	92.7
5D441	10	2019-02-11	Rainy	10:05:00	26.1	92.7
5016CC	15	2019-02-11	Rainy	10:05:00	25.6	97.3
13641	5	2019-02-14	Rainy	10:05:00	23.6	100
5016A3	5	2019-02-14	Rainy	10:05:00	23.6	100
5D441	5	2019-02-14	Rainy	10:05:00	23.1	100
5016CC	15	2019-02-14	Rainy	10:05:00	23.6	100
4BD1DB	0	2019-02-19	Rainy	10:05:00	25.6	99.9
4BDA34	0	2019-02-19	Rainy	10:05:00	25.6	99.4
5016CC	0	2019-02-21	Rainy	10:05:00	26.1	100
502CDA	0	2019-02-21	Rainy	10:05:00	26.1	100
B2841	5	2019-02-21	Rainy	10:05:00	25.6	98.3
3C941	10	2019-02-21	Rainy	10:05:00	26.1	100
4FB41	10	2019-02-21	Rainy	10:05:00	25.5	100
D5D41	15	2019-02-21	Rainy	10:05:00	25.6	100
33441	15	2019-02-25	Rainy	10:05:00	29.2	76.7
4BDA34	15	2019-02-25	Rainy	10:05:00	28.1	77.1
4BD1DB	0	2019-02-28	Rainy	10:05:00	26.1	94.4
4BDA34	0	2019-02-28	Rainy	10:05:00	26.1	88.8
B2841	0	2019-02-28	Rainy	10:05:00	26.1	94.3
3C941	5	2019-02-28	Rainy	10:05:00	27.6	82.6
5D441	5	2019-02-28	Rainy	10:05:00	26.6	86
13641	15	2019-02-28	Rainy	10:05:00	27.6	82.9
33441	15	2019-02-28	Rainy	10:05:00	27.7	78.8
D5D41	15	2019-02-28	Rainy	10:05:00	28.1	80.1
4BD136	0	2019-03-06	Rainy	10:05:00	29.6	88.4
5016CC	0	2019-03-06	Rainy	10:05:00	26.6	96.9
4BD1DB	5	2019-03-06	Rainy	10:05:00	27.6	95.1
D5D41	10	2019-03-06	Rainy	10:05:00	27.6	93.5
5030A1	15	2019-03-06	Rainy	10:05:00	28.1	87.9
3C941	0	2019-03-07	Rainy	10:05:00	26.6	98.9
5D441	0	2019-03-07	Rainy	10:05:00	26.1	96.2
13641	5	2019-03-07	Rainy	10:05:00	27.6	85
B2841	10	2019-03-07	Rainy	10:05:00	28.6	81.6
33441	15	2019-03-07	Rainy	10:05:00	27.7	83.3
4BD1DB	15	2019-03-07	Rainy	10:05:00	27.6	83.6
D5D41	15	2019-03-07	Rainy	10:05:00	27.1	86.9
5016A3	10	2019-03-12	Rainy	10:05:00	25.6	100
4BD1DB	0	2019-03-13	Rainy	10:05:00	24.6	86.5
5016A3	0	2019-03-13	Rainy	10:05:00	25.6	100
502CC7	10	2019-03-13	Rainy	10:05:00	26.1	98.3
B2841	10	2019-03-13	Rainy	10:05:00	25.6	90.2
501994	15	2019-03-13	Rainy	10:05:00	26.1	94.6
5016CC	15	2019-03-13	Rainy	10:05:00	25.6	98.2
D5D41	5	2019-03-18	Rainy	10:05:00	28.6	87
3C941	10	2019-03-18	Rainy	10:05:00	30.1	79
4BDA34	10	2019-03-18	Rainy	10:05:00	29.1	82.2
4BD1DB	0	2019-03-21	Rainy	10:05:00	27.1	95.1
D5D41	0	2019-03-21	Rainy	10:05:00	26.6	96.4
4BDA34	5	2019-03-21	Rainy	10:05:00	29.6	85.5
33441	10	2019-03-21	Rainy	10:05:00	28.2	87.8
5D441	10	2019-03-21	Rainy	10:05:00	28.6	86.7
4FB41	0	2019-03-25	Rainy	10:05:00	24.5	95
33441	5	2019-03-25	Rainy	10:05:00	24.7	99.8
B2841	10	2019-03-25	Rainy	10:05:00	25.1	99.7
3C941	0	2019-03-28	Rainy	10:05:00	28.6	93.1
4FB41	0	2019-03-28	Rainy	10:05:00	27.5	95.8
4BDA34	5	2019-03-28	Rainy	10:05:00	29.1	80.6
B2841	10	2019-03-28	Rainy	10:05:00	29.6	79
D5D41	10	2019-03-28	Rainy	10:05:00	29.6	78.1
33441	5	2019-04-03	Rainy	10:05:00	28.7	86.8
B2841	10	2019-04-03	Rainy	10:05:00	29.1	85.9
4FB41	15	2019-04-03	Rainy	10:05:00	29	87.4
D5D41	15	2019-04-03	Rainy	10:05:00	31.1	77.2
48E456	0	2019-04-11	Rainy	10:05:00	28.6	93
502CC7	5	2019-04-11	Rainy	10:05:00	27.6	93.7
48D136	10	2019-04-11	Rainy	10:05:00	28.6	90.8
48D5D4	15	2019-04-11	Rainy	10:05:00	27.6	92.8
5016CC	15	2019-04-11	Rainy	10:05:00	29.1	85.8
33441	0	2019-04-16	Rainy	10:05:00	25.7	100
5016CC	0	2019-04-16	Rainy	10:05:00	25.6	100
4B0A34	5	2019-04-16	Rainy	10:05:00	24.6	100
4FB41	5	2019-04-16	Rainy	10:05:00	25	100
B2841	10	2019-04-16	Rainy	10:05:00	26.1	100
3C941	15	2019-04-16	Rainy	10:05:00	26.1	100
4BDA34	0	2019-04-17	Rainy	10:05:00	26.1	96.5
5016CC	0	2019-04-17	Rainy	10:05:00	26.1	100
4FB41	5	2019-04-17	Rainy	10:05:00	28	89.5
33441	10	2019-04-17	Rainy	10:05:00	29.2	75.6
B2841	10	2019-04-17	Rainy	10:05:00	28.1	82.6
3C941	15	2019-04-17	Rainy	10:05:00	28.6	81.6
5016CC	10	2019-04-22	Rainy	10:05:00	26.1	88.7
5016CC	0	2019-04-25	Rainy	10:05:00	27.1	99.3
B2841	0	2019-04-25	Rainy	10:05:00	27.1	98.4
3C941	5	2019-04-25	Rainy	10:05:00	28.6	89.5
4BD5D4	10	2019-04-25	Rainy	10:05:00	26.1	97.7
4FB41	10	2019-04-25	Rainy	10:05:00	27.5	96.9
33441	15	2019-04-25	Rainy	10:05:00	29.2	81.8
5016CC	10	2019-04-29	Rainy	10:05:00	23.6	100
33441	0	2019-05-02	Rainy	10:05:00	25.7	99.8
4BDA34	0	2019-05-02	Rainy	10:05:00	25.6	98.9
4FB41	5	2019-05-02	Rainy	10:05:00	26.5	98.9
5016CC	5	2019-05-02	Rainy	10:05:00	25.6	99.7
3C941	10	2019-05-02	Rainy	10:05:00	27.1	96
4BD5D4	15	2019-05-02	Rainy	10:05:00	26.6	93.8
3C941	0	2019-05-06	Rainy	10:05:00	28.1	92.6
D5D41	0	2019-05-06	Rainy	10:05:00	29.1	86.1
5016CC	5	2019-05-06	Rainy	10:05:00	28.6	87.4
[truncated: 75,056 more rows]

## Sheet: Net definitions
Column name	Definition
[truncated: 92 more rows]

## Sheet: Rain lag & approach definitions
Column name	Definition
[truncated: 89 more rows]

[truncated: 1 more sheets: BG trap microclim definitions]
