# Supplementary material for: Microclimate and the vertical stratification of potential bridge vectors of mosquito‑borne viruses captured by nets and ovitraps in a central Amazonian forest bordering Manaus, Brazil
Source: Sci Rep. 2021 Oct 26;11:21129. doi: 10.1038/s41598-021-00514-0 (PMC8548557; doi:10.1038/s41598-021-00514-0)
Supplement: Supplementary file 2 — Supplementary Information 2. [file 41598_2021_514_MOESM2_ESM.xlsx]

## Sheet: Ovitrap data
Location	Collection_method	S_coord	W_coord	Container_type	Week_No	Start_date	End_date	Number_days	Cum_rain_(mm)	Height_meters	Tadpoles_present_Y/N	Mos_present	Total_adults	Cx_(Mel)_anduzei_Tot	Cx_(Mel)_caudelli_Tot	Cx_(Car)_urichii_Tot	Cx_(Mel)_sp_Tot	Hg_(Hag)_janthinomys_Tot	Li_durhamii_Tot	Li_flavisetosus_Tot	Or_fascipes_Tot	Sa_(Sab)_batesi_Tot	Sa_(Sab)_quasicyaneus_Tot	Tx_(Ank)_ purpureus_Tot	Wy_(Den)_ypsipola_Tot	Cx_(Mel)_anduzei_Y/N	Cx_(Mel)_caudelli_Y/N	Cx_(Car)_urichii_Y/N	Cx_(Mel)_sp_Y/N	Hg_(Hag)_janthinomys_Y/N	Li_durhamii_Y/N	Li_flavisetosus_Y/N	Or_fascipes_Y/N	Sa_(Sab)_batesi_Y/N	Sa_(Sab)_quasicyaneus_Y/N	Tx_(Ank)_ purpureus_Y/N	Wy_(Den)_ypsipola_Y/N	Cx_(Mel)_anduzei (F)	Cx_(Mel)_anduzei (M)	Cx_(Mel)_caudelli (F)	Cx_(Mel)_caudelli (M)	Cx_(Car)_urichii (F)	Cx_(Car)_urichii (M)	Cx_(Mel)_sp (F)	Cx_(Mel)_sp (M)	Hg_(Hag)_janthinomys (F)	Li_durhamii (F)	Li_durhamii (M)	Li_flavisetosus (F)
DUCKE	Ovitrap	-2.92537	-59.9658	Standard	1	2020-01-17	2020-01-24	7	99.6	0	N	Y	29	0	0	27	1	0	0	1	0	0	0	0	0	N	N	Y	Y	N	N	Y	N	N	N	N	N	0	0	0	0	15	12	1	0	0	0	0	0
DUCKE	Ovitrap	-2.92537	-59.9658	Fruit pod	1	2020-01-17	2020-01-24	7	99.6	0	N	Y	91	0	11	79	0	0	0	1	0	0	0	0	0	N	Y	Y	N	N	N	Y	N	N	N	N	N	0	0	6	5	42	37	0	0	0	0	0	1
DUCKE	Ovitrap	-2.92537	-59.9658	Standard	1	2020-01-17	2020-01-24	7	99.6	5	N	Y	14	0	0	11	0	0	0	3	0	0	0	0	0	N	N	Y	N	N	N	Y	N	N	N	N	N	0	0	0	0	7	4	0	0	0	0	0	3
DUCKE	Ovitrap	-2.92537	-59.9658	Fruit pod	1	2020-01-17	2020-01-24	7	99.6	5	N	Y	18	0	2	15	0	0	0	1	0	0	0	0	0	N	Y	Y	N	N	N	Y	N	N	N	N	N	0	0	1	1	9	6	0	0	0	0	0	1
DUCKE	Ovitrap	-2.92537	-59.9658	Bamboo	1	2020-01-17	2020-01-24	7	99.6	5	N	Y	1	0	0	1	0	0	0	0	0	0	0	0	0	N	N	Y	N	N	N	N	N	N	N	N	N	0	0	0	0	0	1	0	0	0	0	0	0
DUCKE	Ovitrap	-2.92537	-59.9658	Standard	1	2020-01-17	2020-01-24	7	99.6	9	N	Y	21	0	0	9	0	0	0	12	0	0	0	0	0	N	N	Y	N	N	N	Y	N	N	N	N	N	0	0	0	0	2	7	0	0	0	0	0	5
DUCKE	Ovitrap	-2.92537	-59.9658	Fruit pod	1	2020-01-17	2020-01-24	7	99.6	9	N	Y	21	0	0	12	0	0	0	9	0	0	0	0	0	N	N	Y	N	N	N	Y	N	N	N	N	N	0	0	0	0	5	7	0	0	0	0	0	7
DUCKE	Ovitrap	-2.92537	-59.9658	Bamboo	1	2020-01-21	2020-01-24	3	69.6	0	N	Y	5	0	4	0	0	0	0	0	0	0	1	0	0	N	Y	N	N	N	N	N	N	N	Y	N	N	0	0	1	3	0	0	0	0	0	0	0	0
DUCKE	Ovitrap	-2.92537	-59.9658	Bamboo	1	2020-01-21	2020-01-24	3	69.6	9	N	Y	1	0	0	0	0	0	0	1	0	0	0	0	0	N	N	N	N	N	N	Y	N	N	N	N	N	0	0	0	0	0	0	0	0	0	0	0	1
DUCKE	Ovitrap	-2.92537	-59.9658	Bamboo	1	2020-01-21	2020-01-24	3	69.6	15	N	N	0	0	0	0	0	0	0	0	0	0	0	0	0	N	N	N	N	N	N	N	N	N	N	N	N	0	0	0	0	0	0	0	0	0	0	0	0
DUCKE	Ovitrap	-2.92537	-59.9658	Standard	1	2020-01-21	2020-01-24	3	69.6	15	N	N	0	0	0	0	0	0	0	0	0	0	0	0	0	N	N	N	N	N	N	N	N	N	N	N	N	0	0	0	0	0	0	0	0	0	0	0	0
DUCKE	Ovitrap	-2.92537	-59.9658	Fruit pod	1	2020-01-21	2020-01-24	3	69.6	15	N	N	0	0	0	0	0	0	0	0	0	0	0	0	0	N	N	N	N	N	N	N	N	N	N	N	N	0	0	0	0	0	0	0	0	0	0	0	0
DUCKE	Ovitrap	-2.92537	-59.9658	Bamboo	2	2020-01-24	2020-01-31	7	162.8	0	N	N	0	0	0	0	0	0	0	0	0	0	0	0	0	N	N	N	N	N	N	N	N	N	N	N	N	0	0	0	0	0	0	0	0	0	0	0	0
DUCKE	Ovitrap	-2.92537	-59.9658	Standard	2	2020-01-24	2020-01-31	7	162.8	0	N	Y	43	8	0	27	0	0	4	4	0	0	0	0	0	Y	N	Y	N	N	Y	Y	N	N	N	N	N	6	2	0	0	14	13	0	0	0	3	1	3
DUCKE	Ovitrap	-2.92537	-59.9658	Fruit pod	2	2020-01-24	2020-01-31	7	162.8	0	N	Y	108	0	0	83	0	0	1	24	0	0	0	0	0	N	N	Y	N	N	Y	Y	N	N	N	N	N	0	0	0	0	44	39	0	0	0	1	0	10
DUCKE	Ovitrap	-2.92537	-59.9658	Bamboo	2	2020-01-24	2020-01-31	7	162.8	5	N	N	0	0	0	0	0	0	0	0	0	0	0	0	0	N	N	N	N	N	N	N	N	N	N	N	N	0	0	0	0	0	0	0	0	0	0	0	0
DUCKE	Ovitrap	-2.92537	-59.9658	Standard	2	2020-01-24	2020-01-31	7	162.8	5	N	Y	45	0	0	25	0	0	0	20	0	0	0	0	0	N	N	Y	N	N	N	Y	N	N	N	N	N	0	0	0	0	11	14	0	0	0	0	0	13
DUCKE	Ovitrap	-2.92537	-59.9658	Fruit pod	2	2020-01-24	2020-01-31	7	162.8	5	N	Y	67	6	18	32	0	0	0	10	1	0	0	0	0	Y	Y	Y	N	N	N	Y	Y	N	N	N	N	2	4	7	11	19	13	0	0	0	0	0	3
DUCKE	Ovitrap	-2.92537	-59.9658	Bamboo	2	2020-01-24	2020-01-31	7	162.8	9	N	N	0	0	0	0	0	0	0	0	0	0	0	0	0	N	N	N	N	N	N	N	N	N	N	N	N	0	0	0	0	0	0	0	0	0	0	0	0
DUCKE	Ovitrap	-2.92537	-59.9658	Standard	2	2020-01-24	2020-01-31	7	162.8	9	N	N	0	0	0	0	0	0	0	0	0	0	0	0	0	N	N	N	N	N	N	N	N	N	N	N	N	0	0	0	0	0	0	0	0	0	0	0	0
DUCKE	Ovitrap	-2.92537	-59.9658	Fruit pod	2	2020-01-24	2020-01-31	7	162.8	9	N	Y	39	0	2	35	0	0	0	2	0	0	0	0	0	N	Y	Y	N	N	N	Y	N	N	N	N	N	0	0	0	2	15	20	0	0	0	0	0	0
DUCKE	Ovitrap	-2.92537	-59.9658	Bamboo	2	2020-01-24	2020-01-31	7	162.8	15	N	Y	7	2	0	0	0	0	1	0	0	0	0	0	4	Y	N	N	N	N	Y	N	N	N	N	N	Y	1	1	0	0	0	0	0	0	0	0	1	0
DUCKE	Ovitrap	-2.92537	-59.9658	Standard	2	2020-01-24	2020-01-31	7	162.8	15	N	Y	9	0	0	9	0	0	0	0	0	0	0	0	0	N	N	Y	N	N	N	N	N	N	N	N	N	0	0	0	0	5	4	0	0	0	0	0	0
DUCKE	Ovitrap	-2.92537	-59.9658	Fruit pod	2	2020-01-24	2020-01-31	7	162.8	15	N	N	0	0	0	0	0	0	0	0	0	0	0	0	0	N	N	N	N	N	N	N	N	N	N	N	N	0	0	0	0	0	0	0	0	0	0	0	0
DUCKE	Ovitrap	-2.92537	-59.9658	Bamboo	3	2020-01-31	2020-02-07	7	19.4	0	N	Y	1	0	0	1	0	0	0	0	0	0	0	0	0	N	N	Y	N	N	N	N	N	N	N	N	N	0	0	0	0	0	1	0	0	0	0	0	0
DUCKE	Ovitrap	-2.92537	-59.9658	Standard	3	2020-01-31	2020-02-07	7	19.4	0	N	Y	80	0	1	54	0	0	9	16	0	0	0	0	0	N	Y	Y	N	N	Y	Y	N	N	N	N	N	0	0	0	1	26	28	0	0	0	5	4	10
DUCKE	Ovitrap	-2.92537	-59.9658	Fruit pod	3	2020-01-31	2020-02-07	7	19.4	0	N	Y	26	0	7	13	0	0	0	6	0	0	0	0	0	N	Y	Y	N	N	N	Y	N	N	N	N	N	0	0	4	3	8	5	0	0	0	0	0	4
DUCKE	Ovitrap	-2.92537	-59.9658	Bamboo	3	2020-01-31	2020-02-07	7	19.4	5	N	Y	8	0	0	0	0	0	0	0	0	0	8	0	0	N	N	N	N	N	N	N	N	N	Y	N	N	0	0	0	0	0	0	0	0	0	0	0	0
DUCKE	Ovitrap	-2.92537	-59.9658	Standard	3	2020-01-31	2020-02-07	7	19.4	5	N	Y	20	0	0	9	0	0	5	6	0	0	0	0	0	N	N	Y	N	N	Y	Y	N	N	N	N	N	0	0	0	0	6	3	0	0	0	1	4	5
DUCKE	Ovitrap	-2.92537	-59.9658	Fruit pod	3	2020-01-31	2020-02-07	7	19.4	5	N	Y	86	0	36	44	0	0	0	6	0	0	0	0	0	N	Y	Y	N	N	N	Y	N	N	N	N	N	0	0	18	18	18	26	0	0	0	0	0	3
DUCKE	Ovitrap	-2.92537	-59.9658	Bamboo	3	2020-01-31	2020-02-07	7	19.4	9	N	N	0	0	0	0	0	0	0	0	0	0	0	0	0	N	N	N	N	N	N	N	N	N	N	N	N	0	0	0	0	0	0	0	0	0	0	0	0
DUCKE	Ovitrap	-2.92537	-59.9658	Standard	3	2020-01-31	2020-02-07	7	19.4	9	N	Y	19	0	0	13	0	0	0	6	0	0	0	0	0	N	N	Y	N	N	N	Y	N	N	N	N	N	0	0	0	0	8	5	0	0	0	0	0	4
DUCKE	Ovitrap	-2.92537	-59.9658	Fruit pod	3	2020-01-31	2020-02-07	7	19.4	9	N	Y	28	0	0	10	0	0	18	0	0	0	0	0	0	N	N	Y	N	N	Y	N	N	N	N	N	N	0	0	0	0	0	10	0	0	0	18	0	0
DUCKE	Ovitrap	-2.92537	-59.9658	Bamboo	3	2020-01-31	2020-02-07	7	19.4	15	N	N	0	0	0	0	0	0	0	0	0	0	0	0	0	N	N	N	N	N	N	N	N	N	N	N	N	0	0	0	0	0	0	0	0	0	0	0	0
DUCKE	Ovitrap	-2.92537	-59.9658	Standard	3	2020-01-31	2020-02-07	7	19.4	15	N	Y	7	0	0	1	0	0	0	6	0	0	0	0	0	N	N	Y	N	N	N	Y	N	N	N	N	N	0	0	0	0	0	1	0	0	0	0	0	3
DUCKE	Ovitrap	-2.92537	-59.9658	Fruit pod	3	2020-01-31	2020-02-07	7	19.4	15	N	N	0	0	0	0	0	0	0	0	0	0	0	0	0	N	N	N	N	N	N	N	N	N	N	N	N	0	0	0	0	0	0	0	0	0	0	0	0
DUCKE	Ovitrap	-2.92537	-59.9658	Bamboo	4	2020-02-07	2020-02-14	7	37.2	0	N	N	0	0	0	0	0	0	0	0	0	0	0	0	0	N	N	N	N	N	N	N	N	N	N	N	N	0	0	0	0	0	0	0	0	0	0	0	0
DUCKE	Ovitrap	-2.92537	-59.9658	Standard	4	2020-02-07	2020-02-14	7	37.2	0	N	Y	37	0	1	33	0	0	2	1	0	0	0	0	0	N	Y	Y	N	N	Y	Y	N	N	N	N	N	0	0	1	0	17	16	0	0	0	2	0	0
DUCKE	Ovitrap	-2.92537	-59.9658	Fruit pod	4	2020-02-07	2020-02-14	7	37.2	0	N	Y	34	22	0	12	0	0	0	0	0	0	0	0	0	Y	N	Y	N	N	N	N	N	N	N	N	N	15	7	0	0	6	6	0	0	0	0	0	0
DUCKE	Ovitrap	-2.92537	-59.9658	Bamboo	4	2020-02-07	2020-02-14	7	37.2	5	N	N	0	0	0	0	0	0	0	0	0	0	0	0	0	N	N	N	N	N	N	N	N	N	N	N	N	0	0	0	0	0	0	0	0	0	0	0	0
DUCKE	Ovitrap	-2.92537	-59.9658	Standard	4	2020-02-07	2020-02-14	7	37.2	5	N	Y	35	4	0	29	0	0	0	2	0	0	0	0	0	Y	N	Y	N	N	N	Y	N	N	N	N	N	3	1	0	0	14	15	0	0	0	0	0	1
DUCKE	Ovitrap	-2.92537	-59.9658	Fruit pod	4	2020-02-07	2020-02-14	7	37.2	5	N	Y	69	0	5	58	0	0	0	6	0	0	0	0	0	N	Y	Y	N	N	N	Y	N	N	N	N	N	0	0	4	1	34	24	0	0	0	0	0	0
DUCKE	Ovitrap	-2.92537	-59.9658	Bamboo	4	2020-02-07	2020-02-14	7	37.2	9	N	N	0	0	0	0	0	0	0	0	0	0	0	0	0	N	N	N	N	N	N	N	N	N	N	N	N	0	0	0	0	0	0	0	0	0	0	0	0
DUCKE	Ovitrap	-2.92537	-59.9658	Standard	4	2020-02-07	2020-02-14	7	37.2	9	N	Y	38	0	1	30	0	0	1	6	0	0	0	0	0	N	Y	Y	N	N	Y	Y	N	N	N	N	N	0	0	1	0	14	16	0	0	0	1	0	2
DUCKE	Ovitrap	-2.92537	-59.9658	Fruit pod	4	2020-02-07	2020-02-14	7	37.2	9	N	Y	19	14	0	1	0	0	1	2	0	0	0	1	0	Y	N	Y	N	N	Y	Y	N	N	N	Y	N	8	6	0	0	0	1	0	0	0		1	1
DUCKE	Ovitrap	-2.92537	-59.9658	Bamboo	4	2020-02-07	2020-02-14	7	37.2	15	N	N	0	0	0	0	0	0	0	0	0	0	0	0	0	N	N	N	N	N	N	N	N	N	N	N	N	0	0	0	0	0	0	0	0	0	0	0	0
DUCKE	Ovitrap	-2.92537	-59.9658	Standard	4	2020-02-07	2020-02-14	7	37.2	15	N	Y	5	0	0	0	0	0	0	5	0	0	0	0	0	N	N	N	N	N	N	Y	N	N	N	N	N	0	0	0	0	0	0	0	0	0	0	0	4
DUCKE	Ovitrap	-2.92537	-59.9658	Fruit pod	4	2020-02-07	2020-02-14	7	37.2	15	N	N	0	0	0	0	0	0	0	0	0	0	0	0	0	N	N	N	N	N	N	N	N	N	N	N	N	0	0	0	0	0	0	0	0	0	0	0	0
DUCKE	Ovitrap	-2.92537	-59.9658	Bamboo	5	2020-02-21	2020-02-28	7	109.2	0	N	Y	2	0	0	2	0	0	0	0	0	0	0	0	0	N	N	Y	N	N	N	N	N	N	N	N	N	0	0	0	0	1	1	0	0	0	0	0	0
DUCKE	Ovitrap	-2.92537	-59.9658	Standard	5	2020-02-21	2020-02-28	7	109.2	0	Y	N	0	0	0	0	0	0	0	0	0	0	0	0	0	N	N	N	N	N	N	N	N	N	N	N	N	0	0	0	0	0	0	0	0	0	0	0	0
DUCKE	Ovitrap	-2.92537	-59.9658	Fruit pod	5	2020-02-21	2020-02-28	7	109.2	0	N	Y	59	0	0	58	0	0	0	1	0	0	0	0	0	N	N	Y	N	N	N	Y	N	N	N	N	N	0	0	0	0	28	30	0	0	0	0	0	0
DUCKE	Ovitrap	-2.92537	-59.9658	Bamboo	5	2020-02-21	2020-02-28	7	109.2	5	N	Y	2	0	0	0	0	0	0	0	0	0	2	0	0	N	N	N	N	N	N	N	N	N	Y	N	N	0	0	0	0	0	0	0	0	0	0	0	0
DUCKE	Ovitrap	-2.92537	-59.9658	Standard	5	2020-02-21	2020-02-28	7	109.2	5	N	Y	53	0	0	52	0	0	0	1	0	0	0	0	0	N	N	Y	N	N	N	Y	N	N	N	N	N	0	0	0	0	26	26	0	0	0	0	0	0
DUCKE	Ovitrap	-2.92537	-59.9658	Fruit pod	5	2020-02-21	2020-02-28	7	109.2	5	N	Y	87	33	4	48	0	0	0	2	0	0	0	0	0	Y	Y	Y	N	N	N	Y	N	N	N	N	N	16	17	2	2	29	19	0	0	0	0	0	1
DUCKE	Ovitrap	-2.92537	-59.9658	Bamboo	5	2020-02-21	2020-02-28	7	109.2	9	N	N	0	0	0	0	0	0	0	0	0	0	0	0	0	N	N	N	N	N	N	N	N	N	N	N	N	0	0	0	0	0	0	0	0	0	0	0	0
DUCKE	Ovitrap	-2.92537	-59.9658	Standard	5	2020-02-21	2020-02-28	7	109.2	9	N	Y	28	0	0	25	0	0	0	3	0	0	0	0	0	N	N	Y	N	N	N	Y	N	N	N	N	N	0	0	0	0	16	9	0	0	0	0	0	1
DUCKE	Ovitrap	-2.92537	-59.9658	Fruit pod	5	2020-02-21	2020-02-28	7	109.2	9	N	Y	47	3	0	44	0	0	0	0	0	0	0	0	0	Y	N	Y	N	N	N	N	N	N	N	N	N	2	1	0	0	17	27	0	0	0	0	0	0
DUCKE	Ovitrap	-2.92537	-59.9658	Bamboo	5	2020-02-21	2020-02-28	7	109.2	15	N	N	0	0	0	0	0	0	0	0	0	0	0	0	0	N	N	N	N	N	N	N	N	N	N	N	N	0	0	0	0	0	0	0	0	0	0	0	0
DUCKE	Ovitrap	-2.92537	-59.9658	Standard	5	2020-02-21	2020-02-28	7	109.2	15	N	Y	3	0	0	0	0	0	0	3	0	0	0	0	0	N	N	N	N	N	N	Y	N	N	N	N	N	0	0	0	0	0	0	0	0	0	0	0	2
DUCKE	Ovitrap	-2.92537	-59.9658	Fruit pod	5	2020-02-21	2020-02-28	7	109.2	15	N	N	0	0	0	0	0	0	0	0	0	0	0	0	0	N	N	N	N	N	N	N	N	N	N	N	N	0	0	0	0	0	0	0	0	0	0	0	0
DUCKE	Ovitrap	-2.92537	-59.9658	Standard	6	2020-02-28	2020-03-06	7	95	0	N	Y	12	0	0	12	0	0	0	0	0	0	0	0	0	N	N	Y	N	N	N	N	N	N	N	N	N	0	0	0	0	2	10	0	0	0	0	0	0
DUCKE	Ovitrap	-2.92537	-59.9658	Fruit pod	6	2020-02-28	2020-03-06	7	95	0	N	Y	91	1	0	84	0	0	0	6	0	0	0	0	0	Y	N	Y	N	N	N	Y	N	N	N	N	N	0	1	0	0	26	58	0	0	0	0	0	5
DUCKE	Ovitrap	-2.92537	-59.9658	Bamboo	6	2020-02-28	2020-03-06	7	95	0	N	Y	1	0	0	0	0	0	0	0	0	0	1	0	0	N	N	N	N	N	N	N	N	N	Y	N	N	0	0	0	0	0	0	0	0	0	0	0	0
DUCKE	Ovitrap	-2.92537	-59.9658	Standard	6	2020-02-28	2020-03-06	7	95	5	N	Y	3	0	0	3	0	0	0	0	0	0	0	0	0	N	N	Y	N	N	N	N	N	N	N	N	N	0	0	0	0	1	2	0	0	0	0	0	0
DUCKE	Ovitrap	-2.92537	-59.9658	Fruit pod	6	2020-02-28	2020-03-06	7	95	5	N	Y	67	2	0	63	0	0	1	1	0	0	0	0	0	Y	N	Y	N	N	Y	Y	N	N	N	N	N	2	0	0	0	28	35	0	0	0	0	1	1
DUCKE	Ovitrap	-2.92537	-59.9658	Bamboo	6	2020-02-28	2020-03-06	7	95	5	N	N	0	0	0	0	0	0	0	0	0	0	0	0	0	N	N	N	N	N	N	N	N	N	N	N	N	0	0	0	0	0	0	0	0	0	0	0	0
DUCKE	Ovitrap	-2.92537	-59.9658	Standard	6	2020-02-28	2020-03-06	7	95	9	N	Y	10	0	0	10	0	0	0	0	0	0	0	0	0	N	N	Y	N	N	N	N	N	N	N	N	N	0	0	0	0	5	5	0	0	0	0	0	0
DUCKE	Ovitrap	-2.92537	-59.9658	Fruit pod	6	2020-02-28	2020-03-06	7	95	9	N	Y	22	0	0	21	0	0	0	1	0	0	0	0	0	N	N	Y	N	N	N	Y	N	N	N	N	N	0	0	0	0	14	7	0	0	0	0	0	1
DUCKE	Ovitrap	-2.92537	-59.9658	Bamboo	6	2020-02-28	2020-03-06	7	95	9	N	Y	3	0	0	0	0	0	3	0	0	0	0	0	0	N	N	N	N	N	Y	N	N	N	N	N	N	0	0	0	0	0	0	0	0	0	3	0	0
DUCKE	Ovitrap	-2.92537	-59.9658	Standard	6	2020-02-28	2020-03-06	7	95	15	N	Y	6	0	0	0	0	0	0	6	0	0	0	0	0	N	N	N	N	N	N	Y	N	N	N	N	N	0	0	0	0	0	0	0	0	0	0	0	3
DUCKE	Ovitrap	-2.92537	-59.9658	Fruit pod	6	2020-02-28	2020-03-06	7	95	15	N	Y	8	0	0	0	0	0	0	8	0	0	0	0	0	N	N	N	N	N	N	Y	N	N	N	N	N	0	0	0	0	0	0	0	0	0	0	0	2
DUCKE	Ovitrap	-2.92537	-59.9658	Bamboo	6	2020-02-28	2020-03-06	7	95	15	N	Y	5	0	0	0	0	0	0	5	0	0	0	0	0	N	N	N	N	N	N	Y	N	N	N	N	N	0	0	0	0	0	0	0	0	0	0	0	2
DUCKE	Ovitrap	-2.92537	-59.9658	Standard	7	2020-03-06	2020-03-13	7	0.6	0	Y	Y	16	0	0	16	0	0	0	0	0	0	0	0	0	N	N	Y	N	N	N	N	N	N	N	N	N	0	0	0	0	10	6	0	0	0	0	0	0
DUCKE	Ovitrap	-2.92537	-59.9658	Fruit pod	7	2020-03-06	2020-03-13	7	0.6	0	N	Y	11	0	0	11	0	0	0	0	0	0	0	0	0	N	N	Y	N	N	N	N	N	N	N	N	N	0	0	0	0	7	4	0	0	0	0	0	0
DUCKE	Ovitrap	-2.92537	-59.9658	Bamboo	7	2020-03-06	2020-03-13	7	0.6	0	N	Y	4	0	0	0	0	0	0	0	0	3	1	0	0	N	N	N	N	N	N	N	N	Y	Y	N	N	0	0	0	0	0	0	0	0	0	0	0	0
DUCKE	Ovitrap	-2.92537	-59.9658	Standard	7	2020-03-06	2020-03-13	7	0.6	5	Y	Y	9	0	0	5	0	0	0	4	0	0	0	0	0	N	N	Y	N	N	N	Y	N	N	N	N	N	0	0	0	0	3	2	0	0	0	0	0	1
DUCKE	Ovitrap	-2.92537	-59.9658	Fruit pod	7	2020-03-06	2020-03-13	7	0.6	5	N	N	0	0	0	0	0	0	0	0	0	0	0	0	0	N	N	N	N	N	N	N	N	N	N	N	N	0	0	0	0	0	0	0	0	0	0	0	0
DUCKE	Ovitrap	-2.92537	-59.9658	Bamboo	7	2020-03-06	2020-03-13	7	0.6	5	N	N	0	0	0	0	0	0	0	0	0	0	0	0	0	N	N	N	N	N	N	N	N	N	N	N	N	0	0	0	0	0	0	0	0	0	0	0	0
DUCKE	Ovitrap	-2.92537	-59.9658	Standard	7	2020-03-06	2020-03-13	7	0.6	9	N	Y	10	0	0	10	0	0	0	0	0	0	0	0	0	N	N	Y	N	N	N	N	N	N	N	N	N	0	0	0	0	8	2	0	0	0	0	0	0
DUCKE	Ovitrap	-2.92537	-59.9658	Fruit pod	7	2020-03-06	2020-03-13	7	0.6	9	N	N	0	0	0	0	0	0	0	0	0	0	0	0	0	N	N	N	N	N	N	N	N	N	N	N	N	0	0	0	0	0	0	0	0	0	0	0	0
DUCKE	Ovitrap	-2.92537	-59.9658	Bamboo	7	2020-03-06	2020-03-13	7	0.6	9	N	N	0	0	0	0	0	0	0	0	0	0	0	0	0	N	N	N	N	N	N	N	N	N	N	N	N	0	0	0	0	0	0	0	0	0	0	0	0
DUCKE	Ovitrap	-2.92537	-59.9658	Standard	7	2020-03-06	2020-03-13	7	0.6	15	N	N	0	0	0	0	0	0	0	0	0	0	0	0	0	N	N	N	N	N	N	N	N	N	N	N	N	0	0	0	0	0	0	0	0	0	0	0	0
DUCKE	Ovitrap	-2.92537	-59.9658	Fruit pod	7	2020-03-06	2020-03-13	7	0.6	15	N	N	0	0	0	0	0	0	0	0	0	0	0	0	0	N	N	N	N	N	N	N	N	N	N	N	N	0	0	0	0	0	0	0	0	0	0	0	0
DUCKE	Ovitrap	-2.92537	-59.9658	Bamboo	7	2020-03-06	2020-03-13	7	0.6	15	N	N	0	0	0	0	0	0	0	0	0	0	0	0	0	N	N	N	N	N	N	N	N	N	N	N	N	0	0	0	0	0	0	0	0	0	0	0	0
DUCKE	Ovitrap	-2.92537	-59.9658	Standard	8	2020-03-20	2020-03-27	7	171	0	Y	Y	19	12	0	3	0	0	0	4	0	0	0	0	0	Y	N	Y	N	N	N	Y	N	N	N	N	N	6	6	0	0	0	3	0	0	0	0	0	1
DUCKE	Ovitrap	-2.92537	-59.9658	Fruit pod	8	2020-03-20	2020-03-27	7	171	0	N	Y	12	0	0	12	0	0	0	0	0	0	0	0	0	N	N	Y	N	N	N	N	N	N	N	N	N	0	0	0	0	4	8	0	0	0	0	0	0
DUCKE	Ovitrap	-2.92537	-59.9658	Bamboo	8	2020-03-20	2020-03-27	7	171	0	N	N	0	0	0	0	0	0	0	0	0	0	0	0	0	N	N	N	N	N	N	N	N	N	N	N	N	0	0	0	0	0	0	0	0	0	0	0	0
DUCKE	Ovitrap	-2.92537	-59.9658	Standard	8	2020-03-20	2020-03-27	7	171	5	Y	Y	21	0	0	19	0	0	1	1	0	0	0	0	0	N	N	Y	N	N	Y	Y	N	N	N	N	N	0	0	0	0	7	12	0	0	0	0	1	1
DUCKE	Ovitrap	-2.92537	-59.9658	Fruit pod	8	2020-03-20	2020-03-27	7	171	5	N	Y	9	0	0	9	0	0	0	0	0	0	0	0	0	N	N	Y	N	N	N	N	N	N	N	N	N	0	0	0	0	7	2	0	0	0	0	0	0
DUCKE	Ovitrap	-2.92537	-59.9658	Bamboo	8	2020-03-20	2020-03-27	7	171	5	N	N	0	0	0	0	0	0	0	0	0	0	0	0	0	N	N	N	N	N	N	N	N	N	N	N	N	0	0	0	0	0	0	0	0	0	0	0	0
DUCKE	Ovitrap	-2.92537	-59.9658	Standard	8	2020-03-20	2020-03-27	7	171	9	N	Y	4	4	0	0	0	0	0	0	0	0	0	0	0	Y	N	N	N	N	N	N	N	N	N	N	N	3	1	0	0	0	0	0	0	0	0	0	0
DUCKE	Ovitrap	-2.92537	-59.9658	Fruit pod	8	2020-03-20	2020-03-27	7	171	9	N	Y	28	0	0	28	0	0	0	0	0	0	0	0	0	N	N	Y	N	N	N	N	N	N	N	N	N	0	0	0	0	13	15	0	0	0	0	0	0
DUCKE	Ovitrap	-2.92537	-59.9658	Bamboo	8	2020-03-20	2020-03-27	7	171	9	N	Y	26	1	25	0	0	0	0	0	0	0	0	0	0	Y	Y	N	N	N	N	N	N	N	N	N	N	1	0	11	14	0	0	0	0	0	0	0	0
DUCKE	Ovitrap	-2.92537	-59.9658	Standard	8	2020-03-20	2020-03-27	7	171	15	N	Y	6	0	0	3	0	0	0	3	0	0	0	0	0	N	N	Y	N	N	N	Y	N	N	N	N	N	0	0	0	0	1	2	0	0	0	0	0	1
DUCKE	Ovitrap	-2.92537	-59.9658	Fruit pod	8	2020-03-20	2020-03-27	7	171	15	N	Y	13	0	0	12	0	0	0	1	0	0	0	0	0	N	N	Y	N	N	N	Y	N	N	N	N	N	0	0	0	0	6	6	0	0	0	0	0	1
DUCKE	Ovitrap	-2.92537	-59.9658	Bamboo	8	2020-03-20	2020-03-27	7	171	15	N	N	0	0	0	0	0	0	0	0	0	0	0	0	0	N	N	N	N	N	N	N	N	N	N	N	N	0	0	0	0	0	0	0	0	0	0	0	0
DUCKE	Ovitrap	-2.92537	-59.9658	Standard	9	2020-03-27	2020-04-03	7	68.6	0	Y	Y	20	0	0	20	0	0	0	0	0	0	0	0	0	N	N	Y	N	N	N	N	N	N	N	N	N	0	0	0	0	10	10	0	0	0	0	0	0
DUCKE	Ovitrap	-2.92537	-59.9658	Fruit pod	9	2020-03-27	2020-04-03	7	68.6	0	N	N	0	0	0	0	0	0	0	0	0	0	0	0	0	N	N	N	N	N	N	N	N	N	N	N	N	0	0	0	0	0	0	0	0	0	0	0	0
DUCKE	Ovitrap	-2.92537	-59.9658	Bamboo	9	2020-03-27	2020-04-03	7	68.6	0	N	N	0	0	0	0	0	0	0	0	0	0	0	0	0	N	N	N	N	N	N	N	N	N	N	N	N	0	0	0	0	0	0	0	0	0	0	0	0
DUCKE	Ovitrap	-2.92537	-59.9658	Standard	9	2020-03-27	2020-04-03	7	68.6	5	Y	Y	65	0	0	59	0	0	0	6	0	0	0	0	0	N	N	Y	N	N	N	Y	N	N	N	N	N	0	0	0	0	22	37	0	0	0	0	0	6
DUCKE	Ovitrap	-2.92537	-59.9658	Fruit pod	9	2020-03-27	2020-04-03	7	68.6	5	Y	Y	14	0	0	14	0	0	0	0	0	0	0	0	0	N	N	Y	N	N	N	N	N	N	N	N	N	0	0	0	0	8	6	0	0	0	0	0	0
DUCKE	Ovitrap	-2.92537	-59.9658	Bamboo	9	2020-03-27	2020-04-03	7	68.6	5	N	Y	2	0	0	0	0	0	0	0	0	0	2	0	0	N	N	N	N	N	N	N	N	N	Y	N	N	0	0	0	0	0	0	0	0	0	0	0	0
DUCKE	Ovitrap	-2.92537	-59.9658	Standard	9	2020-03-27	2020-04-03	7	68.6	9	N	Y	50	0	0	44	0	0	0	6	0	0	0	0	0	N	N	Y	N	N	N	Y	N	N	N	N	N	0	0	0	0	35	9	0	0	0	0	0	4
DUCKE	Ovitrap	-2.92537	-59.9658	Fruit pod	9	2020-03-27	2020-04-03	7	68.6	9	N	Y	4	0	0	4	0	0	0	0	0	0	0	0	0	N	N	Y	N	N	N	N	N	N	N	N	N	0	0	0	0	0	4	0	0	0	0	0	0
DUCKE	Ovitrap	-2.92537	-59.9658	Bamboo	9	2020-03-27	2020-04-03	7	68.6	9	N	Y	42	9	10	19	0	0	0	0	0	2	2	0	0	Y	Y	Y	N	N	N	N	N	Y	Y	N	N	0	9	2	8	11	8	0	0	0	0	0	0
DUCKE	Ovitrap	-2.92537	-59.9658	Standard	9	2020-03-27	2020-04-03	7	68.6	15	N	N	0	0	0	0	0	0	0	0	0	0	0	0	0	N	N	N	N	N	N	N	N	N	N	N	N	0	0	0	0	0	0	0	0	0	0	0	0
DUCKE	Ovitrap	-2.92537	-59.9658	Fruit pod	9	2020-03-27	2020-04-03	7	68.6	15	N	Y	22	0	0	18	0	0	0	4	0	0	0	0	0	N	N	Y	N	N	N	Y	N	N	N	N	N	0	0	0	0	11	7	0	0	0	0	0	2
DUCKE	Ovitrap	-2.92537	-59.9658	Bamboo	9	2020-03-27	2020-04-03	7	68.6	15	N	N	0	0	0	0	0	0	0	0	0	0	0	0	0	N	N	N	N	N	N	N	N	N	N	N	N	0	0	0	0	0	0	0	0	0	0	0	0
DUCKE	Ovitrap	-2.92537	-59.9658	Standard	10	2020-04-03	2020-04-09	7	18.8	0	N	Y	6	6	0	0	0	0	0	0	0	0	0	0	0	Y	N	N	N	N	N	N	N	N	N	N	N	3	3	0	0	0	0	0	0	0	0	0	0
DUCKE	Ovitrap	-2.92537	-59.9658	Fruit pod	10	2020-04-03	2020-04-09	7	18.8	0	N	Y	26	0	0	26	0	0	0	0	0	0	0	0	0	N	N	Y	N	N	N	N	N	N	N	N	N	0	0	0	0	12	14	0	0	0	0	0	0
DUCKE	Ovitrap	-2.92537	-59.9658	Bamboo	10	2020-04-03	2020-04-09	7	18.8	0	N	Y	17	0	0	12	0	0	0	0	0	0	5	0	0	N	N	Y	N	N	N	N	N	N	Y	N	N	0	0	0	0	5	7	0	0	0	0	0	0
DUCKE	Ovitrap	-2.92537	-59.9658	Standard	10	2020-04-03	2020-04-09	7	18.8	5	N	Y	34	0	0	30	0	0	0	4	0	0	0	0	0	N	N	Y	N	N	N	Y	N	N	N	N	N	0	0	0	0	20	10	0	0	0	0	0	3
DUCKE	Ovitrap	-2.92537	-59.9658	Fruit pod	10	2020-04-03	2020-04-09	7	18.8	5	N	Y	23	0	1	22	0	0	0	0	0	0	0	0	0	N	Y	Y	N	N	N	N	N	N	N	N	N	0	0	0	1	8	14	0	0	0	0	0	0
DUCKE	Ovitrap	-2.92537	-59.9658	Bamboo	10	2020-04-03	2020-04-09	7	18.8	5	N	N	0	0	0	0	0	0	0	0	0	0	0	0	0	N	N	N	N	N	N	N	N	N	N	N	N	0	0	0	0	0	0	0	0	0	0	0	0
DUCKE	Ovitrap	-2.92537	-59.9658	Standard	10	2020-04-03	2020-04-09	7	18.8	9	N	Y	2	0	0	2	0	0	0	0	0	0	0	0	0	N	N	Y	N	N	N	N	N	N	N	N	N	0	0	0	0	2	0	0	0	0	0	0	0
DUCKE	Ovitrap	-2.92537	-59.9658	Fruit pod	10	2020-04-03	2020-04-09	7	18.8	9	N	Y	5	0	0	3	0	1	1	0	0	0	0	0	0	N	N	Y	N	Y	Y	N	N	N	N	N	N	0	0	0	0	3	0	0	0	1	1	0	0
DUCKE	Ovitrap	-2.92537	-59.9658	Bamboo	10	2020-04-03	2020-04-09	7	18.8	9	N	N	0	0	0	0	0	0	0	0	0	0	0	0	0	N	N	N	N	N	N	N	N	N	N	N	N	0	0	0	0	0	0	0	0	0	0	0	0
DUCKE	Ovitrap	-2.92537	-59.9658	Standard	10	2020-04-03	2020-04-09	7	18.8	15	N	Y	10	1	0	0	0	0	6	3	0	0	0	0	0	Y	N	N	N	N	Y	Y	N	N	N	N	N	1	0	0	0	0	0	0	0	0	3	3	2
DUCKE	Ovitrap	-2.92537	-59.9658	Fruit pod	10	2020-04-03	2020-04-09	7	18.8	15	N	N	0	0	0	0	0	0	0	0	0	0	0	0	0	N	N	N	N	N	N	N	N	N	N	N	N	0	0	0	0	0	0	0	0	0	0	0	0
DUCKE	Ovitrap	-2.92537	-59.9658	Bamboo	10	2020-04-03	2020-04-09	7	18.8	15	N	N	0	0	0	0	0	0	0	0	0	0	0	0	0	N	N	N	N	N	N	N	N	N	N	N	N	0	0	0	0	0	0	0	0	0	0	0	0
[truncated: 32 more columns]

## Sheet: Ovitrap definitions
Column name	Definition
Location	Name of reserve (Ducke)
Collection_method	Mosquito collection method
S_coord	S coordinate (decimal degrees)
W_coord	W coordinate (decimal degrees)
Container_type	Standard, Fruit pod, Bamboo
Week_No	Collection week number (1 - 10)
Start_date	Start date of collections
End_date	End date of collections
Number_days	Number of days containers were left in the field before collected
Cum_rain_(mm)	Cumulative rainfall for the sampling period
Height_meters	Height of collection in meters
Tadpoles_present	Occurrence (presence/absence) of tadpoles in containers
Mos_present	Occurrence (presence/absence) of mosquitoes in containers
Total_adults	Total number of adults reared from container
Cx_(Mel)_anduzei	Culex (Melanoconion) anduzei
Cx_(Mel)_caudelli	Culex (Melanoconion) caudelli
Cx_(Car)_urichii	Culex (Carrollia) urichii
Cx_(Mel)_sp	Culex (Melanoconion) sp. (unidentified species)
Hg_(Hag)_janthinomys	Haemagogus (Haemagogus) janthinomys
Li_durhamii	Limatus durhamii
Li_flavisetosus	Limatus flavisetosus
Or_fascipes	Orthopodomyia fascipes
Sa_(Sab)_batesi	Sabethes (Sabethes) batesi
Sa_(Sab)_quasicyaneus	Sabethes (Sabethes) quasicyaneus
Tx_(Ank)_ purpureus	Toxorhynchities (Ankylorhynchus) purpureus
Wy_(Den)_ypsipola	Wyeomyia (Dendromyia) ypsipola
Cx_(Mel)_anduzei_Y/N	Species occurrence (presence/absence) data
Cx_(Mel)_caudelli_Y/N	Species occurrence (presence/absence) data
Cx_(Car)_urichii_Y/N	Species occurrence (presence/absence) data
Cx_(Mel)_sp_Y/N	Species occurrence (presence/absence) data
Hg_(Hag)_janthinomys_Y/N	Species occurrence (presence/absence) data
Li_durhamii_Y/N	Species occurrence (presence/absence) data
Li_flavisetosus_Y/N	Species occurrence (presence/absence) data
Or_fascipes_Y/N	Species occurrence (presence/absence) data
Sa_(Sab)_batesi_Y/N	Species occurrence (presence/absence) data
Sa_(Sab)_quasicyaneus_Y/N	Species occurrence (presence/absence) data
Tx_(Ank)_ purpureus_Y/N	Species occurrence (presence/absence) data
Wy_(Den)_ypsipola_Y/N	Species occurrence (presence/absence) data
Cx_(Mel)_anduzei (F)	Species female
Cx_(Mel)_anduzei (M)	Species male
Cx_(Mel)_caudelli (F)	Species female
Cx_(Mel)_caudelli (M)	Species male
Cx_(Car)_urichii (F)	Species female
Cx_(Car)_urichii (M)	Species male
Cx_(Mel)_sp (F)	Species female
Cx_(Mel)_sp (M)	Species male
Hg_(Hag)_janthinomys (F)	Species female
Li_durhamii (F)	Species female
Li_durhamii (M)	Species male
Li_flavisetosus (F)	Species female
Li_flavisetosus (M)	Species male
Or_fascipes (F)	Species female
Or_fascipes (M)	Species male
Sa_(Sab)_batesi (F)	Species female
Sa_(Sab)_batesi (M)	Species male
Sa_(Sab)_quasicyaneus (F)	Species female
Sa_(Sab)_quasicyaneus (M)	Species male
Tx_(Ank)_ purpureus (F)	Species female
Wy_(Den)_ypsipola (F)	Species female
Wy_(Den)_ypsipola (M)	Species male
Cx_(Mel)_anduzei (F) Y/N	Species occurrence (presence/absence) female
Cx_(Mel)_anduzei (M) Y/N	Species occurrence (presence/absence) male
Cx_(Mel)_caudelli (F) Y/N	Species occurrence (presence/absence) female
Cx_(Mel)_caudelli (M) Y/N	Species occurrence (presence/absence) male
Cx_(Car)_urichii (F) Y/N	Species occurrence (presence/absence) female
Cx_(Car)_urichii (M) Y/N	Species occurrence (presence/absence) male
Cx_(Mel)_sp (F) Y/N	Species occurrence (presence/absence) female
Cx_(Mel)_sp (M) Y/N	Species occurrence (presence/absence) male
Hg_(Hag)_janthinomys (F) Y/N	Species occurrence (presence/absence) female
Li_durhamii (F) Y/N	Species occurrence (presence/absence) female
Li_durhamii (M) Y/N	Species occurrence (presence/absence) male
Li_flavisetosus (F) Y/N	Species occurrence (presence/absence) female
Li_flavisetosus (M) Y/N	Species occurrence (presence/absence) male
Or_(Coq)_fascipes (F) Y/N	Species occurrence (presence/absence) female
Or_(Coq)_fascipes (M) Y/N	Species occurrence (presence/absence) male
Sa_(Sab)_batesi (F) Y/N	Species occurrence (presence/absence) female
Sa_(Sab)_batesi (M) Y/N	Species occurrence (presence/absence) male
Sa_(Sab)_quasicyaneus (F) Y/N	Species occurrence (presence/absence) female
Sa_(Sab)_quasicyaneus (M) Y/N	Species occurrence (presence/absence) male
Tx_(Ank)_ purpureus (F) Y/N	Species occurrence (presence/absence) female
Wy_(Den)_ypsipola (F) Y/N	Species occurrence (presence/absence) female
Wy_(Den)_ypsipola (M) Y/N	Species occurrence (presence/absence) male
